# Supplementary material for: Total Synthesis and Late‐Stage C−H Oxidations of ent‐Trachylobane Natural Products
Source: Angew Chem Weinheim Bergstr Ger. 2021 Nov 27;134(3):e202113829. doi: 10.1002/ange.202113829 (PMC10947344; doi:10.1002/ange.202113829)
Supplement: Supplementary file 1 — Supporting Information [file ANGE-134-0-s003.cif]

 
data_mar21-11
 
_audit_creation_method            'SHELXL-2014/7'
_shelx_SHELXL_version_number      '2014/7'
_chemical_name_systematic         ?
_chemical_name_common             ?
_chemical_melting_point           ?
_chemical_formula_moiety          ?
_chemical_formula_sum
 'C22 H33 F3 O4' 
_chemical_formula_weight          418.48

loop_
 _atom_type_symbol
 _atom_type_description
 _atom_type_scat_dispersion_real
 _atom_type_scat_dispersion_imag
 _atom_type_scat_source
 'C'  'C'   0.0033   0.0016
 'International Tables Vol C Tables 4.2.6.8 and 6.1.1.4'
 'H'  'H'   0.0000   0.0000
 'International Tables Vol C Tables 4.2.6.8 and 6.1.1.4'
 'O'  'O'   0.0106   0.0060
 'International Tables Vol C Tables 4.2.6.8 and 6.1.1.4'
 'F'  'F'   0.0171   0.0103
 'International Tables Vol C Tables 4.2.6.8 and 6.1.1.4'
 
_space_group_crystal_system       monoclinic
_space_group_IT_number            5
_space_group_name_H-M_alt         'C 2'
_space_group_name_Hall            'C 2y'
 
_shelx_space_group_comment
;
The symmetry employed for this shelxl refinement is uniquely defined
by the following loop, which should always be used as a source of
symmetry information in preference to the above space-group names.
They are only intended as comments.
;
 
loop_
 _space_group_symop_operation_xyz
 'x, y, z'
 '-x, y, -z'
 'x+1/2, y+1/2, z'
 '-x+1/2, y+1/2, -z'
 
_cell_length_a                    11.7589(6)
_cell_length_b                    8.3291(4)
_cell_length_c                    21.6350(11)
_cell_angle_alpha                 90
_cell_angle_beta                  100.463(2)
_cell_angle_gamma                 90
_cell_volume                      2083.72(18)
_cell_formula_units_Z             4
_cell_measurement_temperature     153(2)
_cell_measurement_reflns_used     7395
_cell_measurement_theta_min       2.9
_cell_measurement_theta_max       25.0
 
_exptl_crystal_description        prism
_exptl_crystal_colour             colourless
_exptl_crystal_density_meas       ?
_exptl_crystal_density_method     ?
_exptl_crystal_density_diffrn     1.334          
_exptl_crystal_F_000              896
_exptl_transmission_factor_min    ?
_exptl_transmission_factor_max    ?
_exptl_crystal_size_max           0.160
_exptl_crystal_size_mid           0.080
_exptl_crystal_size_min           0.040
_exptl_absorpt_coefficient_mu     0.107
_shelx_estimated_absorpt_T_min    0.983
_shelx_estimated_absorpt_T_max    0.996
_exptl_absorpt_correction_type    multi-scan
_exptl_absorpt_correction_T_min   0.974
_exptl_absorpt_correction_T_max   0.990
_exptl_absorpt_process_details    'Bruker SADABS-2014/5)'

 
_diffrn_ambient_temperature       153(2)
_diffrn_radiation_wavelength      0.71073
_diffrn_radiation_type            MoK\a
_diffrn_source                    'Incoatec Microfocus'
_diffrn_radiation_monochromator   'multi layered optics' 
_diffrn_measurement_device_type   'Bruker D8 QUEST PHOTON 100'
_diffrn_measurement_method        '\f and \w scans'
_diffrn_detector_area_resol_mean  10.4
_diffrn_reflns_number             17742
_diffrn_reflns_av_unetI/netI      0.0326
_diffrn_reflns_av_R_equivalents   0.0423
_diffrn_reflns_limit_h_min        -13
_diffrn_reflns_limit_h_max        13
_diffrn_reflns_limit_k_min        -9
_diffrn_reflns_limit_k_max        9
_diffrn_reflns_limit_l_min        -25
_diffrn_reflns_limit_l_max        25
_diffrn_reflns_theta_min          1.914
_diffrn_reflns_theta_max          24.999
_diffrn_reflns_theta_full         24.999
_diffrn_measured_fraction_theta_max   0.999
_diffrn_measured_fraction_theta_full  0.999
_diffrn_reflns_Laue_measured_fraction_max    0.999
_diffrn_reflns_Laue_measured_fraction_full   0.999
_diffrn_reflns_point_group_measured_fraction_max   0.990
_diffrn_reflns_point_group_measured_fraction_full  0.990
_reflns_number_total              3658
_reflns_number_gt                 3163
_reflns_threshold_expression      'I > 2\s(I)'
_reflns_Friedel_coverage          0.846
_reflns_Friedel_fraction_max      0.980
_reflns_Friedel_fraction_full     0.980
 
_reflns_special_details
;
 Reflections were merged by SHELXL according to the crystal
 class for the calculation of statistics and refinement.
 
 _reflns_Friedel_fraction is defined as the number of unique
 Friedel pairs measured divided by the number that would be
 possible theoretically, ignoring centric projections and
 systematic absences.
;
 
_computing_data_collection        'Bruker Apex III'
_computing_cell_refinement        'Bruker SAINT-V 8.34A'
_computing_data_reduction         'Bruker SAINT-V 8.34A'
_computing_structure_solution     'SHELXTL-XT-2014/4 (Bruker AXS, 2014)' 
_computing_structure_refinement   'SHELXL-2014/7 (Sheldrick, 2014)'
_computing_molecular_graphics     ?
_computing_publication_material   ?
_refine_special_details           
;
 Hydrogens at O1, O3 and O4 were found and refined isotropically
 with bond restraints (d=83 pm). A disorder occurs for the
 carboxylgroup C20-O3,O4 with equal C-O distances and half
 occupation for founded hydrogen positions at O3 and O4. This
 implies also a disorder of the hydrogen bonds O3-H3O--O4a and
 O4-H4O--O3a.
;
_refine_ls_structure_factor_coef  Fsqd
_refine_ls_matrix_type            full
_refine_ls_weighting_scheme       calc
_refine_ls_weighting_details
'w=1/[\s^2^(Fo^2^)+(0.0349P)^2^+0.8261P] where P=(Fo^2^+2Fc^2^)/3'
_atom_sites_solution_primary      direct
_atom_sites_solution_secondary    ?
_atom_sites_solution_hydrogens    mixed
_refine_ls_hydrogen_treatment     mixed
_refine_ls_extinction_method      'SHELXL-2014/7 (Sheldrick 2014'
_refine_ls_extinction_coef        0.0067(9)
_refine_ls_extinction_expression
 'Fc^*^=kFc[1+0.001xFc^2^\l^3^/sin(2\q)]^-1/4^'
_refine_ls_abs_structure_details
;
 Flack x determined using 1245 quotients [(I+)-(I-)]/[(I+)+(I-)]
 (Parsons, Flack and Wagner, Acta Cryst. B69 (2013) 249-259).
;
_refine_ls_abs_structure_Flack    1.6(3)
_chemical_absolute_configuration  syn
_refine_ls_number_reflns          3658
_refine_ls_number_parameters      278
_refine_ls_number_restraints      4
_refine_ls_R_factor_all           0.0492
_refine_ls_R_factor_gt            0.0380
_refine_ls_wR_factor_ref          0.0809
_refine_ls_wR_factor_gt           0.0776
_refine_ls_goodness_of_fit_ref    1.073
_refine_ls_restrained_S_all       1.073
_refine_ls_shift/su_max           0.000
_refine_ls_shift/su_mean          0.000
 
loop_
 _atom_site_label
 _atom_site_type_symbol
 _atom_site_fract_x
 _atom_site_fract_y
 _atom_site_fract_z
 _atom_site_U_iso_or_equiv
 _atom_site_adp_type
 _atom_site_occupancy
 _atom_site_site_symmetry_order  
 _atom_site_calc_flag
 _atom_site_refinement_flags_posn
 _atom_site_refinement_flags_adp
 _atom_site_refinement_flags_occupancy
 _atom_site_disorder_assembly
 _atom_site_disorder_group
F1 F -0.8206(2) -0.7198(3) -0.45186(11) 0.0792(8) Uani 1 1 d . . . . .
F2 F -0.8901(2) -0.8934(3) -0.52218(13) 0.0720(7) Uani 1 1 d . . . . .
F3 F -0.90126(19) -0.6427(3) -0.54404(11) 0.0677(7) Uani 1 1 d . . . . .
O1 O -0.8934(2) -0.9255(3) -0.69415(15) 0.0658(8) Uani 1 1 d D . . . .
H1O H -0.877(5) -0.890(8) -0.6562(16) 0.14(3) Uiso 1 1 d D . . . .
O2 O -0.73583(17) -0.8135(3) -0.59595(9) 0.0395(5) Uani 1 1 d . . . . .
O3 O -0.95288(16) -0.3147(3) -0.92130(9) 0.0321(5) Uani 1 1 d D . . . .
H3O H -1.011(4) -0.338(9) -0.946(3) 0.05(2) Uiso 0.5 1 d D . P . .
O4 O -0.85043(17) -0.3322(3) -0.99770(9) 0.0341(5) Uani 1 1 d D . . . .
H4O H -0.911(4) -0.336(9) -1.022(3) 0.05(2) Uiso 0.5 1 d D . P . .
C1 C -0.6083(3) -0.4651(4) -0.92388(14) 0.0373(8) Uani 1 1 d . . . . .
H1A H -0.5340 -0.4760 -0.9389 0.045 Uiso 1 1 calc R U . . .
H1B H -0.6684 -0.5226 -0.9537 0.045 Uiso 1 1 calc R U . . .
C2 C -0.5973(3) -0.5407(4) -0.85879(13) 0.0367(8) Uani 1 1 d . . . . .
H2A H -0.5304 -0.4919 -0.8307 0.044 Uiso 1 1 calc R U . . .
H2B H -0.5812 -0.6567 -0.8621 0.044 Uiso 1 1 calc R U . . .
C3 C -0.7054(2) -0.5204(3) -0.82878(12) 0.0255(6) Uani 1 1 d . . . . .
C4 C -0.6710(2) -0.5740(3) -0.75855(12) 0.0256(6) Uani 1 1 d . . . . .
H4 H -0.5992 -0.5118 -0.7419 0.031 Uiso 1 1 calc R U . . .
C5 C -0.6350(3) -0.7523(4) -0.74839(14) 0.0360(8) Uani 1 1 d . . . . .
H5A H -0.6557 -0.8112 -0.7886 0.043 Uiso 1 1 calc R U . . .
H5B H -0.5501 -0.7592 -0.7346 0.043 Uiso 1 1 calc R U . . .
C6 C -0.6950(3) -0.8303(4) -0.69900(14) 0.0364(7) Uani 1 1 d . . . . .
H6 H -0.6714 -0.9455 -0.6936 0.044 Uiso 1 1 calc R U . . .
C7 C -0.8253(3) -0.8194(4) -0.72400(15) 0.0427(8) Uani 1 1 d . . . . .
H7 H -0.8374 -0.8519 -0.7692 0.051 Uiso 1 1 calc R U . . .
C8 C -0.8622(3) -0.6426(4) -0.72285(14) 0.0344(7) Uani 1 1 d . . . . .
H8A H -0.9050 -0.6257 -0.6880 0.041 Uiso 1 1 calc R U . . .
H8B H -0.9148 -0.6161 -0.7627 0.041 Uiso 1 1 calc R U . . .
C9 C -0.7562(2) -0.5303(3) -0.71424(12) 0.0255(6) Uani 1 1 d . . . . .
C10 C -0.7886(2) -0.3543(3) -0.72153(13) 0.0288(7) Uani 1 1 d . . . . .
H10A H -0.7206 -0.2885 -0.7033 0.035 Uiso 1 1 calc R U . . .
H10B H -0.8507 -0.3317 -0.6974 0.035 Uiso 1 1 calc R U . . .
C11 C -0.8296(2) -0.3044(4) -0.78989(12) 0.0272(6) Uani 1 1 d . . . . .
H11A H -0.8480 -0.1883 -0.7918 0.033 Uiso 1 1 calc R U . . .
H11B H -0.9008 -0.3642 -0.8077 0.033 Uiso 1 1 calc R U . . .
C12 C -0.7354(2) -0.3392(3) -0.82882(12) 0.0226(6) Uani 1 1 d . . . . .
H12 H -0.6644 -0.2883 -0.8042 0.027 Uiso 1 1 calc R U . . .
C13 C -0.7499(2) -0.2579(3) -0.89473(12) 0.0246(6) Uani 1 1 d . . . . .
C14 C -0.6402(2) -0.2893(4) -0.92218(14) 0.0332(7) Uani 1 1 d . . . . .
H14A H -0.6518 -0.2459 -0.9655 0.040 Uiso 1 1 calc R U . . .
H14B H -0.5748 -0.2303 -0.8968 0.040 Uiso 1 1 calc R U . . .
C15 C -0.6615(2) -0.7415(4) -0.63602(14) 0.0300(7) Uani 1 1 d . . . . .
C16 C -0.6898(2) -0.5620(3) -0.64719(13) 0.0276(6) Uani 1 1 d . . . . .
H16A H -0.7369 -0.5248 -0.6164 0.033 Uiso 1 1 calc R U . . .
H16B H -0.6169 -0.4996 -0.6402 0.033 Uiso 1 1 calc R U . . .
C17 C -0.8048(3) -0.6209(4) -0.86628(13) 0.0319(7) Uani 1 1 d . . . . .
H17A H -0.8122 -0.5970 -0.9112 0.048 Uiso 1 1 calc R U . . .
H17B H -0.8773 -0.5942 -0.8523 0.048 Uiso 1 1 calc R U . . .
H17C H -0.7881 -0.7353 -0.8591 0.048 Uiso 1 1 calc R U . . .
C18 C -0.5358(3) -0.7693(4) -0.60606(15) 0.0411(8) Uani 1 1 d . . . . .
H18A H -0.5193 -0.7154 -0.5652 0.062 Uiso 1 1 calc R U . . .
H18B H -0.4855 -0.7257 -0.6334 0.062 Uiso 1 1 calc R U . . .
H18C H -0.5217 -0.8848 -0.6003 0.062 Uiso 1 1 calc R U . . .
C19 C -0.7631(3) -0.0742(3) -0.88848(14) 0.0353(7) Uani 1 1 d . . . . .
H19A H -0.8359 -0.0506 -0.8743 0.053 Uiso 1 1 calc R U . . .
H19B H -0.7637 -0.0233 -0.9294 0.053 Uiso 1 1 calc R U . . .
H19C H -0.6983 -0.0322 -0.8578 0.053 Uiso 1 1 calc R U . . .
C20 C -0.8576(2) -0.3087(3) -0.94064(12) 0.0233(6) Uani 1 1 d . . . . .
C21 C -0.7180(3) -0.7622(4) -0.53266(14) 0.0402(8) Uani 1 1 d . . . . .
H21A H -0.6813 -0.6548 -0.5286 0.048 Uiso 1 1 calc R U . . .
H21B H -0.6666 -0.8383 -0.5057 0.048 Uiso 1 1 calc R U . . .
C22 C -0.8319(3) -0.7556(5) -0.51323(18) 0.0524(10) Uani 1 1 d . . . . .
 
loop_
 _atom_site_aniso_label
 _atom_site_aniso_U_11
 _atom_site_aniso_U_22
 _atom_site_aniso_U_33
 _atom_site_aniso_U_23
 _atom_site_aniso_U_13
 _atom_site_aniso_U_12
F1 0.0982(19) 0.094(2) 0.0543(14) 0.0133(13) 0.0377(13) 0.0110(15)
F2 0.0581(14) 0.0613(16) 0.1022(19) 0.0228(13) 0.0292(13) -0.0093(12)
F3 0.0618(15) 0.0663(15) 0.0796(15) 0.0259(13) 0.0246(12) 0.0254(12)
O1 0.0582(18) 0.0531(17) 0.078(2) 0.0041(16) -0.0083(15) -0.0306(14)
O2 0.0401(12) 0.0411(13) 0.0358(12) 0.0024(11) 0.0029(9) -0.0093(11)
O3 0.0204(10) 0.0453(13) 0.0290(11) -0.0018(10) -0.0002(9) 0.0065(10)
O4 0.0277(11) 0.0491(13) 0.0230(11) -0.0085(10) -0.0020(9) 0.0084(11)
C1 0.0232(15) 0.061(2) 0.0285(16) -0.0003(15) 0.0060(12) 0.0167(15)
C2 0.0291(17) 0.052(2) 0.0286(16) -0.0020(15) 0.0037(13) 0.0210(15)
C3 0.0212(15) 0.0307(16) 0.0226(14) -0.0058(12) -0.0012(11) 0.0083(12)
C4 0.0186(14) 0.0299(16) 0.0265(15) -0.0048(12) -0.0006(11) 0.0075(12)
C5 0.0385(18) 0.0354(17) 0.0306(17) -0.0046(14) -0.0028(14) 0.0157(14)
C6 0.0419(17) 0.0249(16) 0.0388(17) -0.0030(14) -0.0019(14) 0.0062(15)
C7 0.0451(18) 0.0353(18) 0.0423(18) -0.0004(16) -0.0061(15) -0.0080(17)
C8 0.0268(16) 0.043(2) 0.0309(17) -0.0023(14) -0.0003(13) -0.0020(14)
C9 0.0210(15) 0.0316(16) 0.0221(14) -0.0028(12) -0.0007(11) 0.0047(12)
C10 0.0301(15) 0.0335(18) 0.0232(14) -0.0058(12) 0.0057(12) 0.0071(13)
C11 0.0289(15) 0.0259(16) 0.0260(15) -0.0051(12) 0.0026(12) 0.0098(13)
C12 0.0178(13) 0.0254(15) 0.0225(14) -0.0068(12) -0.0018(10) 0.0010(11)
C13 0.0234(14) 0.0238(15) 0.0249(15) -0.0049(12) -0.0003(12) 0.0012(12)
C14 0.0210(14) 0.048(2) 0.0296(15) -0.0025(14) 0.0019(12) -0.0018(14)
C15 0.0269(15) 0.0313(17) 0.0305(16) 0.0025(13) 0.0015(13) 0.0009(13)
C16 0.0241(15) 0.0304(16) 0.0278(15) -0.0034(13) 0.0038(12) 0.0002(13)
C17 0.0388(18) 0.0263(16) 0.0270(16) -0.0094(12) -0.0042(13) 0.0048(13)
C18 0.0339(17) 0.0465(19) 0.0394(18) 0.0033(15) -0.0024(14) 0.0126(15)
C19 0.0448(19) 0.0284(17) 0.0305(17) -0.0030(13) 0.0013(14) -0.0027(14)
C20 0.0227(14) 0.0216(15) 0.0249(15) -0.0018(12) 0.0026(11) 0.0073(12)
C21 0.0441(19) 0.0399(19) 0.0356(18) 0.0080(15) 0.0050(15) -0.0029(16)
C22 0.059(2) 0.046(2) 0.054(2) 0.0201(18) 0.0165(19) 0.007(2)
 
_geom_special_details
;
 All esds (except the esd in the dihedral angle between two l.s. planes)
 are estimated using the full covariance matrix.  The cell esds are taken
 into account individually in the estimation of esds in distances, angles
 and torsion angles; correlations between esds in cell parameters are only
 used when they are defined by crystal symmetry.  An approximate (isotropic)
 treatment of cell esds is used for estimating esds involving l.s. planes.
;
 
loop_
 _geom_bond_atom_site_label_1
 _geom_bond_atom_site_label_2
 _geom_bond_distance
 _geom_bond_site_symmetry_2
 _geom_bond_publ_flag
F1 C22 1.344(4) . ?
F2 C22 1.332(4) . ?
F3 C22 1.340(4) . ?
O1 C7 1.423(4) . ?
O1 H1O 0.86(3) . ?
O2 C21 1.413(4) . ?
O2 C15 1.466(3) . ?
O3 C20 1.266(3) . ?
O3 H3O 0.81(3) . ?
O4 C20 1.268(3) . ?
O4 H4O 0.81(3) . ?
C1 C14 1.514(5) . ?
C1 C2 1.526(4) . ?
C1 H1A 0.9900 . ?
C1 H1B 0.9900 . ?
C2 C3 1.538(4) . ?
C2 H2A 0.9900 . ?
C2 H2B 0.9900 . ?
C3 C17 1.543(4) . ?
C3 C12 1.550(4) . ?
C3 C4 1.565(4) . ?
C4 C5 1.549(4) . ?
C4 C9 1.550(4) . ?
C4 H4 1.0000 . ?
C5 C6 1.529(4) . ?
C5 H5A 0.9900 . ?
C5 H5B 0.9900 . ?
C6 C7 1.532(4) . ?
C6 C15 1.537(4) . ?
C6 H6 1.0000 . ?
C7 C8 1.537(5) . ?
C7 H7 1.0000 . ?
C8 C9 1.543(4) . ?
C8 H8A 0.9900 . ?
C8 H8B 0.9900 . ?
C9 C10 1.516(4) . ?
C9 C16 1.540(4) . ?
C10 C11 1.527(4) . ?
C10 H10A 0.9900 . ?
C10 H10B 0.9900 . ?
C11 C12 1.535(4) . ?
C11 H11A 0.9900 . ?
C11 H11B 0.9900 . ?
C12 C13 1.560(4) . ?
C12 H12 1.0000 . ?
C13 C20 1.521(4) . ?
C13 C14 1.537(4) . ?
C13 C19 1.547(4) . ?
C14 H14A 0.9900 . ?
C14 H14B 0.9900 . ?
C15 C18 1.520(4) . ?
C15 C16 1.541(4) . ?
C16 H16A 0.9900 . ?
C16 H16B 0.9900 . ?
C17 H17A 0.9800 . ?
C17 H17B 0.9800 . ?
C17 H17C 0.9800 . ?
C18 H18A 0.9800 . ?
C18 H18B 0.9800 . ?
C18 H18C 0.9800 . ?
C19 H19A 0.9800 . ?
C19 H19B 0.9800 . ?
C19 H19C 0.9800 . ?
C21 C22 1.476(5) . ?
C21 H21A 0.9900 . ?
C21 H21B 0.9900 . ?
 
loop_
 _geom_angle_atom_site_label_1
 _geom_angle_atom_site_label_2
 _geom_angle_atom_site_label_3
 _geom_angle
 _geom_angle_site_symmetry_1
 _geom_angle_site_symmetry_3
 _geom_angle_publ_flag
C7 O1 H1O 100(4) . . ?
C21 O2 C15 116.7(2) . . ?
C20 O3 H3O 119(5) . . ?
C20 O4 H4O 116(5) . . ?
C14 C1 C2 110.9(2) . . ?
C14 C1 H1A 109.5 . . ?
C2 C1 H1A 109.5 . . ?
C14 C1 H1B 109.5 . . ?
C2 C1 H1B 109.5 . . ?
H1A C1 H1B 108.1 . . ?
C1 C2 C3 114.0(2) . . ?
C1 C2 H2A 108.8 . . ?
C3 C2 H2A 108.8 . . ?
C1 C2 H2B 108.8 . . ?
C3 C2 H2B 108.8 . . ?
H2A C2 H2B 107.7 . . ?
C2 C3 C17 108.9(2) . . ?
C2 C3 C12 108.2(2) . . ?
C17 C3 C12 112.2(2) . . ?
C2 C3 C4 106.9(2) . . ?
C17 C3 C4 113.2(2) . . ?
C12 C3 C4 107.3(2) . . ?
C5 C4 C9 109.1(2) . . ?
C5 C4 C3 115.3(2) . . ?
C9 C4 C3 116.8(2) . . ?
C5 C4 H4 104.7 . . ?
C9 C4 H4 104.7 . . ?
C3 C4 H4 104.7 . . ?
C6 C5 C4 111.0(2) . . ?
C6 C5 H5A 109.4 . . ?
C4 C5 H5A 109.4 . . ?
C6 C5 H5B 109.4 . . ?
C4 C5 H5B 109.4 . . ?
H5A C5 H5B 108.0 . . ?
C5 C6 C7 106.7(2) . . ?
C5 C6 C15 109.8(3) . . ?
C7 C6 C15 111.3(3) . . ?
C5 C6 H6 109.7 . . ?
C7 C6 H6 109.7 . . ?
C15 C6 H6 109.7 . . ?
O1 C7 C6 114.3(3) . . ?
O1 C7 C8 113.8(3) . . ?
C6 C7 C8 108.5(3) . . ?
O1 C7 H7 106.5 . . ?
C6 C7 H7 106.5 . . ?
C8 C7 H7 106.5 . . ?
C7 C8 C9 111.0(2) . . ?
C7 C8 H8A 109.4 . . ?
C9 C8 H8A 109.4 . . ?
C7 C8 H8B 109.4 . . ?
C9 C8 H8B 109.4 . . ?
H8A C8 H8B 108.0 . . ?
C10 C9 C16 109.8(2) . . ?
C10 C9 C8 113.1(2) . . ?
C16 C9 C8 105.7(2) . . ?
C10 C9 C4 109.9(2) . . ?
C16 C9 C4 105.5(2) . . ?
C8 C9 C4 112.5(2) . . ?
C9 C10 C11 113.1(2) . . ?
C9 C10 H10A 108.9 . . ?
C11 C10 H10A 108.9 . . ?
C9 C10 H10B 108.9 . . ?
C11 C10 H10B 108.9 . . ?
H10A C10 H10B 107.8 . . ?
C10 C11 C12 110.3(2) . . ?
C10 C11 H11A 109.6 . . ?
C12 C11 H11A 109.6 . . ?
C10 C11 H11B 109.6 . . ?
C12 C11 H11B 109.6 . . ?
H11A C11 H11B 108.1 . . ?
C11 C12 C3 111.7(2) . . ?
C11 C12 C13 116.7(2) . . ?
C3 C12 C13 114.2(2) . . ?
C11 C12 H12 104.1 . . ?
C3 C12 H12 104.1 . . ?
C13 C12 H12 104.1 . . ?
C20 C13 C14 111.0(2) . . ?
C20 C13 C19 104.3(2) . . ?
C14 C13 C19 107.9(2) . . ?
C20 C13 C12 114.6(2) . . ?
C14 C13 C12 108.7(2) . . ?
C19 C13 C12 110.2(2) . . ?
C1 C14 C13 113.7(2) . . ?
C1 C14 H14A 108.8 . . ?
C13 C14 H14A 108.8 . . ?
C1 C14 H14B 108.8 . . ?
C13 C14 H14B 108.8 . . ?
H14A C14 H14B 107.7 . . ?
O2 C15 C18 108.9(2) . . ?
O2 C15 C6 104.0(2) . . ?
C18 C15 C6 112.2(3) . . ?
O2 C15 C16 110.8(2) . . ?
C18 C15 C16 112.4(3) . . ?
C6 C15 C16 108.3(2) . . ?
C9 C16 C15 111.8(2) . . ?
C9 C16 H16A 109.2 . . ?
C15 C16 H16A 109.2 . . ?
C9 C16 H16B 109.2 . . ?
C15 C16 H16B 109.2 . . ?
H16A C16 H16B 107.9 . . ?
C3 C17 H17A 109.5 . . ?
C3 C17 H17B 109.5 . . ?
H17A C17 H17B 109.5 . . ?
C3 C17 H17C 109.5 . . ?
H17A C17 H17C 109.5 . . ?
H17B C17 H17C 109.5 . . ?
C15 C18 H18A 109.5 . . ?
C15 C18 H18B 109.5 . . ?
H18A C18 H18B 109.5 . . ?
C15 C18 H18C 109.5 . . ?
H18A C18 H18C 109.5 . . ?
H18B C18 H18C 109.5 . . ?
C13 C19 H19A 109.5 . . ?
C13 C19 H19B 109.5 . . ?
H19A C19 H19B 109.5 . . ?
C13 C19 H19C 109.5 . . ?
H19A C19 H19C 109.5 . . ?
H19B C19 H19C 109.5 . . ?
O3 C20 O4 122.4(2) . . ?
O3 C20 C13 118.5(2) . . ?
O4 C20 C13 118.9(2) . . ?
O2 C21 C22 107.7(3) . . ?
O2 C21 H21A 110.2 . . ?
C22 C21 H21A 110.2 . . ?
O2 C21 H21B 110.2 . . ?
C22 C21 H21B 110.2 . . ?
H21A C21 H21B 108.5 . . ?
F2 C22 F3 106.4(3) . . ?
F2 C22 F1 106.9(3) . . ?
F3 C22 F1 106.1(3) . . ?
F2 C22 C21 113.3(3) . . ?
F3 C22 C21 112.7(3) . . ?
F1 C22 C21 110.9(3) . . ?
 
loop_
 _geom_torsion_atom_site_label_1
 _geom_torsion_atom_site_label_2
 _geom_torsion_atom_site_label_3
 _geom_torsion_atom_site_label_4
 _geom_torsion
 _geom_torsion_site_symmetry_1
 _geom_torsion_site_symmetry_2
 _geom_torsion_site_symmetry_3
 _geom_torsion_site_symmetry_4
 _geom_torsion_publ_flag
C14 C1 C2 C3 55.1(4) . . . . ?
C1 C2 C3 C17 68.1(4) . . . . ?
C1 C2 C3 C12 -54.0(3) . . . . ?
C1 C2 C3 C4 -169.3(3) . . . . ?
C2 C3 C4 C5 -62.8(3) . . . . ?
C17 C3 C4 C5 57.1(3) . . . . ?
C12 C3 C4 C5 -178.7(2) . . . . ?
C2 C3 C4 C9 167.0(2) . . . . ?
C17 C3 C4 C9 -73.1(3) . . . . ?
C12 C3 C4 C9 51.1(3) . . . . ?
C9 C4 C5 C6 0.8(3) . . . . ?
C3 C4 C5 C6 -133.1(2) . . . . ?
C4 C5 C6 C7 60.6(3) . . . . ?
C4 C5 C6 C15 -60.2(3) . . . . ?
C5 C6 C7 O1 162.4(3) . . . . ?
C15 C6 C7 O1 -77.9(4) . . . . ?
C5 C6 C7 C8 -69.4(3) . . . . ?
C15 C6 C7 C8 50.4(3) . . . . ?
O1 C7 C8 C9 143.4(3) . . . . ?
C6 C7 C8 C9 14.8(3) . . . . ?
C7 C8 C9 C10 172.3(2) . . . . ?
C7 C8 C9 C16 -67.6(3) . . . . ?
C7 C8 C9 C4 47.1(3) . . . . ?
C5 C4 C9 C10 177.6(2) . . . . ?
C3 C4 C9 C10 -49.3(3) . . . . ?
C5 C4 C9 C16 59.3(3) . . . . ?
C3 C4 C9 C16 -167.7(2) . . . . ?
C5 C4 C9 C8 -55.4(3) . . . . ?
C3 C4 C9 C8 77.6(3) . . . . ?
C16 C9 C10 C11 166.8(2) . . . . ?
C8 C9 C10 C11 -75.5(3) . . . . ?
C4 C9 C10 C11 51.1(3) . . . . ?
C9 C10 C11 C12 -58.2(3) . . . . ?
C10 C11 C12 C3 60.7(3) . . . . ?
C10 C11 C12 C13 -165.2(2) . . . . ?
C2 C3 C12 C11 -170.4(2) . . . . ?
C17 C3 C12 C11 69.5(3) . . . . ?
C4 C3 C12 C11 -55.4(3) . . . . ?
C2 C3 C12 C13 54.3(3) . . . . ?
C17 C3 C12 C13 -65.8(3) . . . . ?
C4 C3 C12 C13 169.3(2) . . . . ?
C11 C12 C13 C20 -62.6(3) . . . . ?
C3 C12 C13 C20 70.4(3) . . . . ?
C11 C12 C13 C14 172.7(2) . . . . ?
C3 C12 C13 C14 -54.4(3) . . . . ?
C11 C12 C13 C19 54.7(3) . . . . ?
C3 C12 C13 C19 -172.4(2) . . . . ?
C2 C1 C14 C13 -54.7(3) . . . . ?
C20 C13 C14 C1 -73.1(3) . . . . ?
C19 C13 C14 C1 173.2(2) . . . . ?
C12 C13 C14 C1 53.7(3) . . . . ?
C21 O2 C15 C18 55.9(3) . . . . ?
C21 O2 C15 C6 175.7(2) . . . . ?
C21 O2 C15 C16 -68.1(3) . . . . ?
C5 C6 C15 O2 172.7(2) . . . . ?
C7 C6 C15 O2 54.8(3) . . . . ?
C5 C6 C15 C18 -69.7(3) . . . . ?
C7 C6 C15 C18 172.3(3) . . . . ?
C5 C6 C15 C16 54.8(3) . . . . ?
C7 C6 C15 C16 -63.1(3) . . . . ?
C10 C9 C16 C15 176.4(2) . . . . ?
C8 C9 C16 C15 54.2(3) . . . . ?
C4 C9 C16 C15 -65.2(3) . . . . ?
O2 C15 C16 C9 -106.1(3) . . . . ?
C18 C15 C16 C9 131.9(3) . . . . ?
C6 C15 C16 C9 7.4(3) . . . . ?
C14 C13 C20 O3 168.9(3) . . . . ?
C19 C13 C20 O3 -75.2(3) . . . . ?
C12 C13 C20 O3 45.4(3) . . . . ?
C14 C13 C20 O4 -16.1(4) . . . . ?
C19 C13 C20 O4 99.8(3) . . . . ?
C12 C13 C20 O4 -139.7(3) . . . . ?
C15 O2 C21 C22 143.7(3) . . . . ?
O2 C21 C22 F2 54.9(4) . . . . ?
O2 C21 C22 F3 -66.0(4) . . . . ?
O2 C21 C22 F1 175.1(3) . . . . ?
 
loop_
 _geom_hbond_atom_site_label_D 
 _geom_hbond_atom_site_label_H 
 _geom_hbond_atom_site_label_A 
 _geom_hbond_distance_DH 
 _geom_hbond_distance_HA 
 _geom_hbond_distance_DA 
 _geom_hbond_angle_DHA 
 _geom_hbond_site_symmetry_A 
O1 H1O O2  0.86(3) 2.02(5) 2.718(3) 138(6) .
O3 H3O O4  0.81(3) 1.85(3) 2.640(3) 165(8) 2_353
O4 H4O O3  0.81(3) 1.84(3) 2.640(3) 172(8) 2_353
 
_refine_diff_density_max    0.181
_refine_diff_density_min   -0.128
_refine_diff_density_rms    0.037

_shelx_res_file
;

    mar21-11.res created by SHELXL-2014/7


TITL p_a.res in C2
REM Old TITL p in C2
REM SHELXT solution in C2
REM R1 0.141, Rweak 0.051, Alpha 0.009, Orientation as input
REM Flack x = 0.063 ( 0.253 ) from Parsons' quotients
REM Formula found by SHELXT: C23 O F5
CELL 0.71073 11.7589 8.3291 21.635 90 100.463 90
ZERR 4 0.0006 0.0004 0.0011 0 0.002 0
LATT -7
SYMM -X,+Y,-Z
SFAC C H O F
UNIT 88 132 16 12

L.S. 10
ACTA
PLAN  10
SIZE 0.04 0.08 0.16
TEMP -120.15
BOND $H
OMIT -1 50
LIST 6
FMAP 2
HTAB O1 O2
EQIV $1 -x-2, y, -z-2
HTAB O3 O4_$1
HTAB O4 O3_$1
rem HTAB
CONF
DFIX 0.83 0.02 O1 H1O O4 H4O O3 H3O
WGHT    0.034900    0.826100
EXTI    0.006730
FVAR       0.45262
F1    4   -0.820573   -0.719762   -0.451865    11.00000    0.09818    0.09395 =
         0.05432    0.01334    0.03769    0.01095
F2    4   -0.890136   -0.893428   -0.522177    11.00000    0.05809    0.06129 =
         0.10215    0.02275    0.02922   -0.00931
F3    4   -0.901260   -0.642672   -0.544045    11.00000    0.06178    0.06631 =
         0.07956    0.02595    0.02462    0.02541
O1    3   -0.893437   -0.925508   -0.694155    11.00000    0.05816    0.05314 =
         0.07818    0.00412   -0.00833   -0.03056
H1O   2   -0.876648   -0.890432   -0.656187    11.00000    0.13667
O2    3   -0.735832   -0.813516   -0.595955    11.00000    0.04013    0.04112 =
         0.03578    0.00242    0.00289   -0.00934
O3    3   -0.952884   -0.314683   -0.921298    11.00000    0.02039    0.04531 =
         0.02897   -0.00180   -0.00024    0.00651
H3O   2   -1.010913   -0.337624   -0.946142    10.50000    0.04761
O4    3   -0.850425   -0.332212   -0.997702    11.00000    0.02768    0.04908 =
         0.02298   -0.00850   -0.00195    0.00837
H4O   2   -0.910846   -0.336163   -1.022142    10.50000    0.05031
C1    1   -0.608286   -0.465128   -0.923876    11.00000    0.02325    0.06066 =
         0.02854   -0.00029    0.00596    0.01671
AFIX  23
H1A   2   -0.533970   -0.475956   -0.938875    11.00000   -1.20000
H1B   2   -0.668371   -0.522616   -0.953739    11.00000   -1.20000
AFIX   0
C2    1   -0.597336   -0.540708   -0.858795    11.00000    0.02908    0.05176 =
         0.02857   -0.00198    0.00371    0.02096
AFIX  23
H2A   2   -0.530400   -0.491941   -0.830705    11.00000   -1.20000
H2B   2   -0.581195   -0.656747   -0.862081    11.00000   -1.20000
AFIX   0
C3    1   -0.705399   -0.520413   -0.828785    11.00000    0.02122    0.03073 =
         0.02263   -0.00581   -0.00118    0.00831
C4    1   -0.671024   -0.573980   -0.758548    11.00000    0.01857    0.02992 =
         0.02649   -0.00480   -0.00060    0.00745
AFIX  13
H4    2   -0.599227   -0.511814   -0.741917    11.00000   -1.20000
AFIX   0
C5    1   -0.635003   -0.752274   -0.748390    11.00000    0.03852    0.03540 =
         0.03059   -0.00459   -0.00281    0.01570
AFIX  23
H5A   2   -0.655695   -0.811152   -0.788614    11.00000   -1.20000
H5B   2   -0.550134   -0.759153   -0.734596    11.00000   -1.20000
AFIX   0
C6    1   -0.695045   -0.830275   -0.699001    11.00000    0.04193    0.02486 =
         0.03883   -0.00298   -0.00189    0.00620
AFIX  13
H6    2   -0.671442   -0.945497   -0.693574    11.00000   -1.20000
AFIX   0
C7    1   -0.825338   -0.819447   -0.723995    11.00000    0.04512    0.03532 =
         0.04227   -0.00045   -0.00614   -0.00805
AFIX  13
H7    2   -0.837399   -0.851899   -0.769217    11.00000   -1.20000
AFIX   0
C8    1   -0.862241   -0.642609   -0.722852    11.00000    0.02676    0.04337 =
         0.03090   -0.00232   -0.00033   -0.00200
AFIX  23
H8A   2   -0.904993   -0.625677   -0.687965    11.00000   -1.20000
H8B   2   -0.914754   -0.616131   -0.762708    11.00000   -1.20000
AFIX   0
C9    1   -0.756212   -0.530314   -0.714240    11.00000    0.02100    0.03158 =
         0.02212   -0.00276   -0.00073    0.00472
C10   1   -0.788563   -0.354297   -0.721534    11.00000    0.03008    0.03351 =
         0.02324   -0.00577    0.00575    0.00713
AFIX  23
H10A  2   -0.720582   -0.288505   -0.703328    11.00000   -1.20000
H10B  2   -0.850716   -0.331659   -0.697430    11.00000   -1.20000
AFIX   0
C11   1   -0.829570   -0.304398   -0.789888    11.00000    0.02894    0.02587 =
         0.02597   -0.00506    0.00261    0.00979
AFIX  23
H11A  2   -0.848037   -0.188336   -0.791842    11.00000   -1.20000
H11B  2   -0.900784   -0.364182   -0.807663    11.00000   -1.20000
AFIX   0
C12   1   -0.735434   -0.339184   -0.828817    11.00000    0.01781    0.02538 =
         0.02246   -0.00681   -0.00185    0.00097
AFIX  13
H12   2   -0.664355   -0.288288   -0.804216    11.00000   -1.20000
AFIX   0
C13   1   -0.749864   -0.257887   -0.894728    11.00000    0.02339    0.02384 =
         0.02492   -0.00488   -0.00033    0.00124
C14   1   -0.640166   -0.289261   -0.922183    11.00000    0.02102    0.04805 =
         0.02957   -0.00253    0.00192   -0.00177
AFIX  23
H14A  2   -0.651756   -0.245866   -0.965474    11.00000   -1.20000
H14B  2   -0.574813   -0.230326   -0.896784    11.00000   -1.20000
AFIX   0
C15   1   -0.661499   -0.741502   -0.636019    11.00000    0.02690    0.03129 =
         0.03053    0.00252    0.00148    0.00086
C16   1   -0.689787   -0.562024   -0.647189    11.00000    0.02408    0.03044 =
         0.02781   -0.00336    0.00384    0.00019
AFIX  23
H16A  2   -0.736891   -0.524790   -0.616419    11.00000   -1.20000
H16B  2   -0.616938   -0.499584   -0.640246    11.00000   -1.20000
AFIX   0
C17   1   -0.804808   -0.620890   -0.866276    11.00000    0.03876    0.02627 =
         0.02698   -0.00939   -0.00418    0.00484
AFIX 137
H17A  2   -0.812202   -0.596985   -0.911181    11.00000   -1.50000
H17B  2   -0.877298   -0.594165   -0.852339    11.00000   -1.50000
H17C  2   -0.788068   -0.735343   -0.859121    11.00000   -1.50000
AFIX   0
C18   1   -0.535807   -0.769331   -0.606064    11.00000    0.03387    0.04646 =
         0.03944    0.00330   -0.00239    0.01265
AFIX 137
H18A  2   -0.519267   -0.715418   -0.565152    11.00000   -1.50000
H18B  2   -0.485451   -0.725733   -0.633432    11.00000   -1.50000
H18C  2   -0.521662   -0.884783   -0.600296    11.00000   -1.50000
AFIX   0
C19   1   -0.763137   -0.074171   -0.888479    11.00000    0.04484    0.02843 =
         0.03051   -0.00303    0.00133   -0.00266
AFIX 137
H19A  2   -0.835908   -0.050599   -0.874292    11.00000   -1.50000
H19B  2   -0.763662   -0.023268   -0.929368    11.00000   -1.50000
H19C  2   -0.698251   -0.032232   -0.857817    11.00000   -1.50000
AFIX   0
C20   1   -0.857607   -0.308698   -0.940639    11.00000    0.02266    0.02158 =
         0.02492   -0.00176    0.00264    0.00725
C21   1   -0.717993   -0.762208   -0.532663    11.00000    0.04412    0.03993 =
         0.03563    0.00799    0.00496   -0.00295
AFIX  23
H21A  2   -0.681301   -0.654822   -0.528606    11.00000   -1.20000
H21B  2   -0.666571   -0.838343   -0.505691    11.00000   -1.20000
AFIX   0
C22   1   -0.831946   -0.755630   -0.513232    11.00000    0.05918    0.04640 =
         0.05388    0.02005    0.01650    0.00723

HKLF 4

REM  p_a.res in C2
REM R1 =  0.0380 for    3163 Fo > 4sig(Fo)  and  0.0492 for all    3658 data
REM    278 parameters refined using      4 restraints

END

WGHT      0.0349      0.8261

REM Highest difference peak  0.181,  deepest hole -0.128,  1-sigma level  0.037
Q1    1  -0.7557 -0.3024 -0.8645  11.00000  0.05    0.18
Q2    1  -0.7874 -0.3095 -0.9170  11.00000  0.05    0.17
Q3    1  -0.7146 -0.5582 -0.7397  11.00000  0.05    0.16
Q4    1  -0.6900 -0.7854 -0.6682  11.00000  0.05    0.16
Q5    1  -0.7226 -0.4257 -0.8290  11.00000  0.05    0.15
Q6    1  -0.7716 -0.3273 -0.8120  11.00000  0.05    0.15
Q7    1  -0.7278 -0.5429 -0.6774  11.00000  0.05    0.15
Q8    1  -0.6996 -0.2891 -0.9008  11.00000  0.05    0.15
Q9    1  -0.7492 -0.5620 -0.8451  11.00000  0.05    0.15
Q10   1  -0.8008 -0.5871 -0.7194  11.00000  0.05    0.14
;
_shelx_res_checksum   38524

_shelx_hkl_file
;
  -2   0   0 9999.00  211.58
   4   0   0 1222.38   25.90
   4   0   0 1213.88   27.00
   4   0   0 1252.47   27.30
  -4   0   0 1212.48   27.20
  -4   0   0 1252.17   26.90
  -4   0   0 1260.87   26.90
  -6   0   0   48.60    3.60
  -6   0   0   47.10    4.30
   6   0   0   49.80    2.70
  -6   0   0   47.70    3.60
   6   0   0   47.20    4.00
  -8   0   0   50.89    6.10
  -8   0   0   51.19    4.60
  -8   0   0   47.70    4.70
   8   0   0   51.29    3.20
 -10   0   0   39.80    5.90
 -10   0   0   48.20    5.20
 -10   0   0   51.49    5.50
 -12   0   0    7.00    6.60
 -12   0   0    5.60    5.20
 -12   0   0    4.30    4.30
   1  -1   0  514.15   11.50
   1  -1   0  505.35   11.50
  -1   1   0  513.75   11.00
  -1   1   0  500.45   11.40
   1   1   0  514.55   11.00
  -1   1   0  514.25   11.40
  -1   1   0  518.25   11.20
   3  -1   0  179.88    5.10
  -3  -1   0  179.78    4.80
   3  -1   0  188.48    5.50
   3  -1   0  187.48    5.80
  -3   1   0  187.68    5.50
  -3   1   0  185.28    5.90
  -3   1   0  191.28    5.40
  -5  -1   0  908.41   20.90
   5  -1   0  929.81   22.10
  -5  -1   0  950.80   20.90
   5  -1   0  956.50   20.90
  -5  -1   0  939.61   21.50
  -5   1   0  958.80   21.60
  -5   1   0  925.71   22.20
   5   1   0  914.71   21.20
  -5   1   0  951.40   21.70
   7  -1   0    7.50    2.40
  -7  -1   0    7.20    1.80
  -7  -1   0    7.10    2.10
  -7  -1   0    5.60    2.90
   7  -1   0    4.00    3.00
  -7   1   0   10.70    2.80
  -7   1   0    1.60    2.40
  -7   1   0    5.40    2.80
  -9  -1   0  126.19    6.80
  -9  -1   0  130.59    8.00
  -9  -1   0  133.49    6.70
   9  -1   0  126.59    6.20
   9  -1   0  141.79    9.00
  -9   1   0  125.39    8.20
  -9   1   0  129.99    7.70
  -9   1   0  142.49    7.80
 -11  -1   0  121.29    9.90
 -11  -1   0  119.69    7.50
 -11  -1   0  145.09    8.50
  11  -1   0  126.89    6.80
 -11   1   0  123.69   10.80
 -11   1   0  130.39    9.20
 -11   1   0  141.19    9.20
 -13  -1   0    5.70    4.80
 -13  -1   0   14.80    7.50
 -13   1   0    7.60    8.50
 -13   1   0   14.00    6.40
 -13   1   0    1.80    5.70
   0   2   0 5265.97  108.19
   2  -2   0  361.46    9.40
   2  -2   0  343.17    9.10
  -2  -2   0  357.36    8.50
  -2   2   0  364.96    9.30
  -2   2   0  326.97    9.20
  -2   2   0  359.86    8.80
  -2   2   0  348.67    8.40
   4  -2   0   12.30    2.60
  -4  -2   0   14.40    1.50
  -4  -2   0   12.10    1.20
  -4  -2   0   14.00    1.40
   4  -2   0   12.80    2.20
  -4   2   0   11.90    2.10
   4   2   0   14.60    1.60
  -4   2   0   12.90    2.60
  -4   2   0   10.40    1.70
   6  -2   0  538.05   14.90
  -6  -2   0  528.75   13.70
  -6  -2   0  520.65   12.80
   6  -2   0  530.45   13.70
  -6   2   0  523.15   15.50
  -6   2   0  522.05   14.30
  -6   2   0  524.55   14.00
   8  -2   0   44.90    4.70
   8  -2   0   53.99    6.10
  -8  -2   0   39.40    3.80
  -8  -2   0   40.50    4.60
  -8  -2   0   47.40    5.30
  -8   2   0   40.80    5.60
  -8   2   0   55.79    5.50
  -8   2   0   47.40    5.00
  10  -2   0  378.66   15.00
 -10  -2   0  369.36   12.00
 -10  -2   0  378.56   13.50
 -10  -2   0  399.36   11.80
  10  -2   0  388.56   12.70
 -10   2   0  430.76   15.80
 -10   2   0  411.26   14.80
 -10   2   0  435.36   15.00
 -12  -2   0    8.40    6.00
 -12  -2   0   16.10    5.00
  12  -2   0    1.20    5.70
 -12  -2   0   11.10    4.10
 -12   2   0    3.60    7.10
 -12   2   0    1.60    7.60
 -12   2   0   10.10    6.20
   1  -3   0 2926.61   61.19
  -1  -3   0 2911.41   60.39
  -1  -3   0 2913.81   60.79
   1  -3   0 2880.71   59.39
   1  -3   0 2879.61   60.89
  -1  -3   0 2777.82   59.69
  -1   3   0 2817.62   58.59
   1   3   0 2817.22   57.59
   1   3   0 2795.62   57.59
   1   3   0 2823.42   58.89
  -1   3   0 2851.41   59.49
  -1   3   0 2789.92   57.99
  -3  -3   0 1106.09   24.70
   3  -3   0 1156.98   26.40
   3  -3   0 1149.39   26.20
  -3  -3   0 1119.59   25.20
  -3  -3   0 1137.99   24.90
  -3   3   0 1095.49   24.90
  -3   3   0 1130.09   25.90
  -3   3   0 1120.79   25.10
  -3   3   0 1114.49   24.50
  -5  -3   0  479.75   11.30
  -5  -3   0  493.45   11.10
   5  -3   0  502.65   14.20
  -5  -3   0  478.45   11.10
   5  -3   0  489.45   13.40
  -5   3   0  490.65   14.20
  -5   3   0  472.75   13.20
  -5   3   0  500.35   13.20
  -7  -3   0   36.10    4.00
   7  -3   0   44.70    5.80
   7  -3   0   49.40    5.40
  -7  -3   0   38.60    3.30
  -7  -3   0   37.00    3.40
  -7   3   0   46.90    4.90
  -7   3   0   38.90    5.40
  -7   3   0   39.80    4.50
   9  -3   0   60.19    7.80
  -9  -3   0   59.19    4.70
  -9  -3   0   55.19    6.80
   9  -3   0   68.59    7.90
  -9  -3   0   65.59    5.10
  -9   3   0   55.49    6.30
  -9   3   0   55.49    6.00
  -9   3   0   53.79    6.10
  11  -3   0   36.40    6.60
 -11  -3   0   29.20    4.90
  11  -3   0   23.00    7.30
 -11  -3   0   27.10    5.80
 -11  -3   0   30.70    4.40
 -11   3   0   25.00    6.40
 -11   3   0   28.80    5.80
 -11   3   0   27.40    8.10
 -13  -3   0   24.40    8.10
 -13  -3   0   18.00    6.00
  13  -3   0   -1.40    7.20
  13  -3   0   21.60    8.90
 -13   3   0   21.20    7.90
 -13   3   0    6.50    7.50
   0  -4   0 3588.84   74.29
   0  -4   0 3490.75   73.69
   0  -4   0 3391.26   72.09
   0   4   0 3398.96   70.89
   0   4   0 3299.97   69.19
   0   4   0 3347.96   69.39
   0   4   0 3382.96   69.39
  -2  -4   0 1578.04   35.00
   2  -4   0 1617.04   35.60
   2  -4   0 1575.24   35.70
  -2  -4   0 1536.05   34.30
  -2  -4   0 1561.34   34.00
  -2   4   0 1549.14   34.30
  -2   4   0 1510.35   33.30
  -2   4   0 1553.94   35.40
  -2   4   0 1703.63   36.10
  -4  -4   0  404.86   10.80
   4  -4   0  402.56   12.70
   4  -4   0  426.06   12.70
  -4  -4   0  417.16   11.00
  -4  -4   0  419.16   11.50
  -4   4   0  417.86   12.80
  -4   4   0  411.96   11.60
  -4   4   0  404.06   10.90
  -4   4   0  410.56   11.70
  -6  -4   0  102.49    3.20
  -6  -4   0   97.39    3.20
  -6  -4   0   94.09    4.20
  -6  -4   0   93.39    6.30
   6  -4   0   95.79    6.90
   6  -4   0  101.39    7.30
  -6   4   0  107.79    6.30
  -6   4   0   99.49    6.80
  -6   4   0  110.39    7.30
  -6   4   0   91.39    7.50
  -8  -4   0   19.20    2.60
   8  -4   0   16.00    5.50
   8  -4   0   23.60    4.50
  -8  -4   0   12.30    2.80
  -8  -4   0   14.40    3.90
  -8   4   0   11.90    4.70
  -8   4   0   20.00    5.40
  -8   4   0   21.30    5.10
  -8   4   0   15.60    4.70
 -10  -4   0  210.38    8.40
 -10  -4   0  199.98    7.60
  10  -4   0  186.98   12.20
 -10  -4   0  210.78   10.40
  10  -4   0  228.98   13.00
 -10   4   0  207.78   13.10
 -10   4   0  234.58   12.50
 -10   4   0  196.58   13.80
 -10   4   0  242.38   14.00
 -12  -4   0   14.40    6.70
  12  -4   0   10.40    7.90
 -12  -4   0    3.60    7.10
 -12  -4   0    7.10    3.90
 -12  -4   0    9.90    4.60
  12  -4   0    9.60    8.60
 -12   4   0    4.00   10.30
 -12   4   0   15.60    8.30
 -12   4   0    4.70    7.40
   1  -5   0  162.38    7.10
  -1  -5   0  171.68    7.50
   1  -5   0  166.48    7.70
  -1  -5   0  156.28    5.30
  -1  -5   0  174.08    6.90
   1  -5   0  164.08    4.90
   1   5   0  158.28    4.50
  -1   5   0  162.38    5.70
   1   5   0  161.68    6.50
   1   5   0  158.78    4.50
  -1   5   0  163.58    5.60
  -1   5   0  163.48    7.10
  -1   5   0  165.58    4.70
  -3  -5   0   34.40    3.50
  -3  -5   0   36.00    4.30
   3  -5   0   31.90    4.00
   3  -5   0   31.80    4.30
  -3  -5   0   34.40    3.50
  -3   5   0   42.00    4.30
  -3   5   0   41.50    3.10
  -3   5   0   42.20    4.20
  -5  -5   0    1.30    2.40
   5  -5   0    7.80    3.50
   5  -5   0    0.30    3.80
  -5  -5   0    1.90    2.60
  -5  -5   0    4.30    2.70
  -5   5   0    5.40    2.80
  -5   5   0    2.40    4.20
  -5   5   0    1.70    3.20
  -5   5   0    4.90    3.20
  -7  -5   0   15.20    4.40
  -7  -5   0   16.10    3.30
  -7  -5   0    7.40    2.70
   7  -5   0   14.00    4.30
  -7   5   0   16.10    5.00
  -7   5   0   18.00    4.70
  -7   5   0   14.00    5.60
  -7   5   0   18.20    4.30
  -9  -5   0   19.10    2.40
   9  -5   0   14.80    6.30
  -9  -5   0   25.50    5.50
   9  -5   0   22.00    6.10
  -9   5   0   22.10    6.00
  -9   5   0   21.40    5.80
  -9   5   0   20.40    6.70
  -9   5   0   21.70    8.00
 -11  -5   0   14.90    3.20
  11  -5   0   -2.00    6.70
  11  -5   0   20.90    7.80
 -11  -5   0   19.40    3.70
 -11  -5   0    6.10    6.50
 -11  -5   0    9.00    6.00
 -11   5   0    3.40    9.20
 -11   5   0   29.50    7.70
 -11   5   0   22.60    9.00
   0  -6   0   93.29    4.10
   0  -6   0   82.49    6.00
   0  -6   0   88.39    6.90
   0   6   0   77.89    4.10
   0   6   0   82.59    6.40
   0   6   0   90.39    4.10
  -2  -6   0   13.20    3.20
  -2  -6   0   12.30    2.70
  -2  -6   0   13.60    3.70
   2  -6   0   13.40    4.20
   2  -6   0   13.60    4.40
  -2   6   0   15.90    3.10
  -2   6   0   13.20    1.80
   2   6   0   14.60    3.30
  -2   6   0   13.70    4.20
  -2   6   0   13.50    3.00
  -4  -6   0   58.39    5.30
   4  -6   0   61.99    7.20
  -4  -6   0   62.29    5.90
   4  -6   0   60.19    7.10
  -4  -6   0   67.59    5.30
  -4   6   0   58.79    5.50
  -4   6   0   63.19    7.30
  -4   6   0   67.99    4.20
  -4   6   0   67.29    6.10
   6  -6   0   22.50    5.50
  -6  -6   0   24.40    4.40
  -6  -6   0   15.70    4.10
  -6  -6   0   31.00    4.20
   6  -6   0   23.10    5.70
  -6   6   0   19.90    4.70
  -6   6   0   25.90    6.20
  -6   6   0   22.60    5.60
  -6   6   0   22.50    4.00
  -8  -6   0    2.00    3.90
   8  -6   0    9.10    6.10
   8  -6   0   12.90    5.60
  -8  -6   0    8.20    5.00
  -8  -6   0    9.90    4.10
  -8   6   0    7.60    6.30
  -8   6   0   23.80    8.50
  -8   6   0   15.60    6.10
  10  -6   0   36.70    7.90
 -10  -6   0   29.80    6.90
 -10  -6   0   40.40    6.50
 -10  -6   0   31.50    6.80
  10  -6   0   34.80    8.30
 -10   6   0   36.60    8.50
 -10   6   0   42.10    9.60
 -10   6   0   38.10    8.50
  -1  -7   0   96.59    5.30
  -1  -7   0  100.99    7.40
   1  -7   0   92.59    7.70
   1  -7   0   92.09    8.90
  -1   7   0   95.49    5.40
  -1   7   0  102.69    8.00
  -1   7   0   92.19    5.40
   1   7   0   86.69    7.50
   1   7   0   99.29    4.20
   1   7   0   93.89    4.20
  -3  -7   0  144.19    7.90
  -3  -7   0  148.39    9.30
   3  -7   0  148.79    9.70
   3  -7   0  160.68    9.70
  -3  -7   0  151.58    7.60
  -3   7   0  146.39   10.10
  -3   7   0  150.38    7.50
  -3   7   0  147.49    7.80
  -5  -7   0   13.10    4.00
   5  -7   0   22.30    6.00
  -5  -7   0    9.20    4.70
  -5  -7   0   14.00    5.00
   5  -7   0    3.10    5.70
  -5   7   0   11.90    5.20
  -5   7   0   12.10    4.50
  -5   7   0   11.80    3.20
  -5   7   0   29.50    7.40
  -7  -7   0    8.20    5.90
   7  -7   0    8.00    6.50
  -7  -7   0   11.30    5.20
  -7  -7   0    8.20    4.60
   7  -7   0    8.70    6.40
  -7   7   0   12.60    6.80
  -7   7   0   13.50    5.60
  -7   7   0    3.00    7.40
  -7   7   0   11.10    6.30
  -9  -7   0    8.30    5.40
  -9  -7   0    3.90    6.70
  -9  -7   0    5.80    4.40
   9  -7   0   22.00    8.70
   9  -7   0    6.40    7.30
  -9   7   0   14.20    9.50
  -9   7   0    2.80    8.00
   0  -8   0   35.30    6.70
   0  -8   0   30.50    5.90
   0   8   0   28.30    3.50
   0   8   0   24.10    6.20
   0   8   0   27.40    3.50
   2  -8   0   22.90    6.30
  -2  -8   0   20.60    6.20
  -2  -8   0   16.70    5.50
  -2  -8   0   18.60    3.90
   2  -8   0   20.90    5.90
  -2   8   0   17.00    6.30
  -2   8   0   17.00    4.60
  -2   8   0   18.20    4.30
  -4  -8   0    4.50    4.40
  -4  -8   0    4.70    5.10
  -4  -8   0   13.30    5.80
   4  -8   0   -2.60    5.80
   4  -8   0   15.40    6.70
  -4   8   0    1.80    4.70
  -4   8   0    9.10    7.30
  -6  -8   0   15.00    5.90
   6  -8   0   31.80    7.30
  -6  -8   0   15.80   11.10
   6  -8   0   20.60    6.70
  -6   8   0   24.30    8.50
   8  -8   0   22.70    8.20
   8  -8   0   23.70   10.00
  -8  -8   0   22.70    8.20
  -8  -8   0   23.80    5.50
   1  -9   0   -1.20    6.40
  -1  -9   0    3.00    6.10
  -1  -9   0    1.20    6.00
   1  -9   0    7.40    6.50
  -1   9   0    2.30    4.50
   1   9   0    3.00    7.40
  -1   9   0    4.30    7.40
  -1   9   0    4.90    4.90
  -3  -9   0    7.60    7.20
   3  -9   0   -3.90    6.50
  -3  -9   0   -0.50    4.90
  -3  -9   0    8.70    6.30
   3  -9   0  -14.00    7.00
  -3   9   0  -12.10    7.80
  -3   9   0   20.50    7.50
  -5  -9   0   19.90    7.00
   5  -9   0   -4.50    7.40
   5  -9   0   12.80    7.90
  -5  -9   0   27.40    5.70
  -5  -9   0    1.40    7.70
 -12   0   1   10.50    4.50
 -12   0   1    2.40    6.60
 -12   0   1   16.20    5.90
 -10   0   1  142.59    8.20
 -10   0   1  143.69    9.20
 -10   0   1  155.38    7.80
  -8   0   1   26.10    3.10
  -8   0   1   24.50    3.40
  -8   0   1   28.50    3.90
   8   0  -1   26.00    4.10
   8   0  -1   23.50    3.00
   6   0  -1   80.39    4.70
   6   0  -1   75.09    4.70
  -6   0   1   76.59    4.70
  -6   0   1   76.09    4.20
   6   0  -1   74.49    3.20
   4   0  -1  159.58    5.20
  -4   0   1  160.08    5.30
  -4   0   1  161.78    5.10
   4   0  -1  157.78    5.00
   2   0  -1    6.30    1.10
  -2   0   1    5.50    0.90
  -2   0   1    7.50    1.00
   2   0  -1    6.60    1.00
   2   0   1   86.59    2.80
   2   0   1   84.99    2.50
  -2   0  -1   80.69    3.10
  -2   0  -1   92.09    2.40
  -2   0  -1   91.39    2.80
   4   0   1  160.18    4.30
  -4   0  -1  169.28    5.30
  -4   0  -1  160.98    5.00
   4   0   1  163.68    5.60
  -4   0  -1  161.18    5.70
  -6   0  -1  108.39    4.90
   6   0   1  112.79    3.80
  -6   0  -1  114.89    5.70
  -6   0  -1   99.49    5.00
  -8   0  -1   29.20    3.60
  -8   0  -1   24.80    3.20
   8   0   1   23.90    2.90
 -10   0  -1  137.39    7.90
 -10   0  -1  147.09    8.90
 -10   0  -1  133.99    7.90
 -12   0  -1    2.00    6.40
 -12   0  -1    3.80    3.90
 -12   0  -1    8.60    5.10
 -13  -1   1    5.50    4.60
 -13  -1   1   12.70    5.50
 -13  -1   1    5.60    7.20
 -13   1   1    2.40    5.50
 -13   1   1   13.90    8.30
 -13   1   1   -0.50    6.20
 -11  -1   1   -1.40    3.90
  11  -1  -1    9.90    3.90
 -11  -1   1   -3.60    3.20
 -11  -1   1   -3.70    5.00
 -11   1   1    0.70    5.30
 -11   1   1   -1.40    4.20
 -11   1   1   -0.80    4.40
   9  -1  -1   85.19    5.60
   9  -1  -1  106.09    8.00
  -9  -1   1   86.79    5.90
  -9  -1   1   77.09    6.80
  -9   1   1   93.99    6.70
  -9   1   1   93.99    7.50
  -9   1   1   82.19    6.70
   7  -1  -1  111.59    6.40
   7  -1  -1  110.79    6.60
  -7  -1   1  112.09    5.10
  -7  -1   1  109.39    5.80
   7  -1  -1  118.39    5.20
  -7  -1   1  118.69    4.80
  -7   1   1  135.09    6.20
  -7   1   1  123.79    6.80
  -7   1   1  119.39    5.90
   5  -1  -1   47.20    2.80
  -5  -1   1   53.09    3.30
   5  -1  -1   45.70    3.40
   5  -1  -1   44.10    3.90
  -5  -1   1   47.30    2.90
  -5   1   1   49.30    4.00
  -5   1   1   53.79    3.50
   5   1  -1   52.29    3.40
  -3  -1   1 1083.59   23.00
  -3  -1   1 1069.49   22.50
  -3  -1   1 1022.30   23.10
   3  -1  -1 1120.59   23.70
   3  -1  -1 1112.59   24.00
   3   1  -1 1065.29   22.80
  -3   1   1 1124.69   24.40
  -3   1   1 1111.59   24.00
   1  -1  -1 1487.85   31.00
  -1  -1   1 1469.35   31.00
   1  -1  -1 1466.55   31.10
  -1  -1   1 1483.35   30.50
  -1  -1   1 1483.35   30.50
   1  -1  -1 1531.95   31.30
  -1   1   1 1515.55   31.50
   1   1  -1 1519.75   31.50
  -1   1   1 1538.65   31.80
   1   1  -1 1472.95   31.00
  -1   1   1 1519.65   31.50
   1  -1   1 3645.74   75.09
  -3  -1  -1    0.90    1.00
   3  -1   1    2.70    1.10
   3  -1   1    1.20    1.20
  -3  -1  -1    3.00    0.90
  -3   1  -1    2.30    0.90
  -3   1  -1    2.20    1.20
  -3   1  -1    1.60    1.10
  -3   1  -1    2.80    1.50
  -5  -1  -1 1136.99   26.10
  -5  -1  -1 1210.38   26.10
   5  -1   1 1214.88   26.20
  -5  -1  -1 1182.88   26.90
   5  -1   1 1214.08   27.60
  -5   1  -1 1170.58   26.60
  -5   1  -1 1205.98   26.50
  -5   1  -1 1155.28   27.10
  -7  -1  -1  166.08    5.60
   7  -1   1  168.48    6.20
  -7  -1  -1  157.28    7.10
  -7  -1  -1  162.88    6.20
   7  -1   1  176.08    8.00
  -7   1  -1  160.18    7.00
  -7   1  -1  164.88    7.70
  -7   1  -1  158.18    6.80
   9  -1   1  125.29    6.30
  -9  -1  -1  117.59    8.10
  -9  -1  -1  133.99    6.70
  -9  -1  -1  125.89    6.70
   9  -1   1  123.09    8.70
  -9   1  -1  135.79    7.90
  -9   1  -1  124.29    8.20
  -9   1  -1  133.59    7.80
 -11  -1  -1   43.30    6.70
 -11  -1  -1   31.40    4.50
  11  -1   1   32.20    4.20
 -11  -1  -1   27.20    5.10
 -11   1  -1   31.90    5.60
 -11   1  -1   24.50    6.60
 -11   1  -1   28.10    5.30
 -13  -1  -1   23.60    5.20
 -13  -1  -1   -5.20    8.00
 -13   1  -1   13.00    6.20
 -13   1  -1   11.50    5.80
  12  -2  -1   54.59    6.70
 -12  -2   1   50.19    7.10
 -12  -2   1   50.19    6.30
 -12  -2   1   61.79    6.80
  12  -2  -1   57.19    8.40
 -12   2   1   50.49    6.80
 -12   2   1   43.20    9.20
 -12   2   1   53.29    8.30
  10  -2  -1  473.95   16.80
 -10  -2   1  463.85   14.80
 -10  -2   1  454.35   13.50
 -10  -2   1  455.55   13.20
  10  -2  -1  469.75   14.00
 -10   2   1  467.55   16.70
 -10   2   1  493.05   16.00
 -10   2   1  463.25   15.90
   8  -2  -1   53.59    6.10
  -8  -2   1   47.20    4.00
  -8  -2   1   45.50    4.60
   8  -2  -1   46.40    5.40
  -8  -2   1   47.90    5.10
  -8   2   1   49.70    5.70
  -8   2   1   39.00    4.30
  -8   2   1   50.89    5.90
  -6  -2   1  107.79    4.30
   6  -2  -1  105.09    5.10
  -6  -2   1  102.49    4.90
   6  -2  -1  114.19    6.10
  -6  -2   1  101.99    4.80
  -6   2   1  113.19    5.70
  -6   2   1  114.79    5.40
   6   2  -1  104.09    4.70
  -6   2   1  102.69    6.40
   4  -2  -1  420.86   11.50
   4  -2  -1  426.06   11.10
  -4  -2   1  419.86    9.70
  -4  -2   1  410.76    9.50
   4  -2  -1  414.36   11.00
   4   2  -1  392.76    9.30
   4   2  -1  397.36    9.00
  -4   2   1  398.46   11.10
  -4   2   1  396.36   10.50
   2  -2  -1  908.31   19.40
   2  -2  -1  881.51   19.80
   2  -2  -1  870.91   19.90
  -2  -2   1  864.31   18.20
  -2  -2   1  876.61   19.20
  -2  -2   1  850.11   18.70
   2   2  -1  862.71   19.00
  -2   2   1  872.11   19.20
  -2   2   1  884.61   19.80
  -2   2   1  861.21   19.00
   2   2  -1  859.01   18.10
   0  -2  -1  745.13   16.20
   0  -2  -1  757.42   16.90
   0  -2   1  733.03   15.90
   0  -2  -1  761.52   16.70
   0  -2  -1  758.62   15.80
   0  -2   1  746.43   17.00
   0  -2   1  727.83   16.40
   0   2   1  740.33   15.80
   0   2  -1  720.93   15.60
   0   2  -1  733.33   16.20
   0   2  -1  735.13   16.60
   0   2   1  723.93   15.50
   0   2   1  735.63   16.30
  -2  -2  -1   87.09    3.40
   2  -2   1   86.39    3.90
   2  -2   1   87.19    3.70
  -2  -2  -1   87.59    3.10
  -2   2  -1   86.59    3.50
  -2   2  -1   89.69    4.00
  -2   2  -1   87.69    3.60
  -2   2  -1   81.49    3.80
   4  -2   1  173.98    6.60
  -4  -2  -1  164.48    4.50
   4  -2   1  180.08    6.00
  -4  -2  -1  177.88    4.80
  -4  -2  -1  168.78    4.60
  -4   2  -1  170.08    6.00
  -4   2  -1  171.28    6.60
  -4   2  -1  165.98    6.00
  -4   2  -1  180.38    5.80
  -6  -2  -1  113.99    5.40
  -6  -2  -1  110.49    4.50
   6  -2   1  120.99    5.50
   6  -2   1  117.09    5.50
  -6   2  -1  118.59    6.70
  -6   2  -1  110.59    5.80
  -6   2  -1  109.19    5.80
  -8  -2  -1   51.09    4.00
  -8  -2  -1   50.49    4.90
  -8  -2  -1   66.69    7.30
   8  -2   1   54.59    6.10
   8  -2   1   55.39    6.90
  -8   2  -1   68.19    6.40
  -8   2  -1   58.19    7.00
  -8   2  -1   58.79    6.20
  10  -2   1    5.30    4.60
 -10  -2  -1    1.90    4.20
  10  -2   1    2.90    4.40
 -10  -2  -1   -2.10    3.20
 -10  -2  -1   -0.20    2.60
 -10   2  -1    2.30    4.30
 -10   2  -1    1.00    5.00
 -10   2  -1    7.00    5.00
  12  -2   1   59.49    6.90
 -12  -2  -1   73.19    7.80
 -12  -2  -1   41.60    7.30
 -12  -2  -1   46.20    5.00
 -12   2  -1   39.00    7.00
 -12   2  -1   38.20    9.00
 -12   2  -1   60.09    8.40
 -13  -3   1   30.20    8.10
  13  -3  -1   38.80    9.60
  13  -3  -1   32.00    8.60
 -13  -3   1   22.40    5.00
 -13   3   1   35.70    8.30
 -13   3   1   41.30    8.50
 -11  -3   1   24.90    4.80
  11  -3  -1   20.00    6.40
 -11  -3   1   29.60    5.60
 -11  -3   1   27.10    3.70
  11  -3  -1   24.00    7.30
 -11   3   1   36.80    6.70
 -11   3   1   31.00    7.60
 -11   3   1   24.60    6.20
  -9  -3   1  234.98    8.00
  -9  -3   1  232.08    8.30
   9  -3  -1  242.08   10.70
   9  -3  -1  243.18   11.80
  -9  -3   1  233.98    9.60
  -9   3   1  225.98   10.80
  -9   3   1  224.88   10.90
  -9   3   1  216.68   10.80
  -7  -3   1   42.80    3.30
  -7  -3   1   45.30    3.40
   7  -3  -1   43.30    5.00
   7  -3  -1   51.39    5.80
  -7  -3   1   50.39    4.50
  -7   3   1   49.80    5.50
  -7   3   1   48.40    5.60
  -7   3   1   54.49    5.50
   5  -3  -1  144.19    6.10
  -5  -3   1  142.79    4.30
  -5  -3   1  138.09    4.20
  -5  -3   1  134.39    4.40
   5  -3  -1  139.19    6.50
  -5   3   1  135.59    6.20
  -5   3   1  145.09    6.10
   5   3  -1  140.49    4.50
  -5   3   1  140.59    7.00
  -5   3   1  139.89    6.00
   3  -3  -1   35.00    3.70
  -3  -3   1   42.70    2.60
  -3  -3   1   49.90    2.20
   3  -3  -1   42.80    3.90
  -3   3   1   38.00    3.10
  -3   3   1   45.90    4.00
  -3   3   1   45.00    3.20
   3   3  -1   44.80    1.70
   3   3  -1   38.50    3.10
   1  -3  -1  238.68    7.30
   1  -3  -1  235.18    6.00
   1  -3  -1  237.58    7.50
  -1  -3   1  231.58    7.20
  -1  -3   1  236.88    6.40
  -1  -3   1  234.48    5.40
  -1  -3   1  232.08    5.80
   1   3  -1  229.98    6.50
  -1   3   1  234.18    6.20
  -1   3   1  229.18    7.20
   1   3  -1  235.38    7.10
  -1   3   1  232.28    6.10
   1   3  -1  234.58    5.50
  -1  -3  -1 1404.46   30.80
   1  -3   1 1396.76   31.30
   1  -3   1 1435.26   31.00
  -1  -3  -1 1398.16   30.50
  -1  -3  -1 1393.26   30.10
  -1   3  -1 1388.36   30.70
   1   3   1 1376.46   29.90
   1   3   1 1355.36   29.40
  -1   3  -1 1382.66   30.30
  -3  -3  -1  171.58    5.40
  -3  -3  -1  175.28    5.50
   3  -3   1  175.98    6.60
  -3  -3  -1  172.48    5.90
   3  -3   1  178.78    6.70
  -3   3  -1  180.88    6.20
  -3   3  -1  176.98    6.80
  -3   3  -1  182.48    6.60
  -3   3  -1  169.78    5.90
  -3   3  -1  163.38    5.30
  -5  -3  -1  346.57    8.20
   5  -3   1  347.17   11.10
  -5  -3  -1  334.57    8.30
  -5  -3  -1  341.47    8.20
   5  -3   1  345.77   10.60
  -5  -3  -1  345.17   10.60
  -5   3  -1  336.87   10.30
  -5   3  -1  350.96   10.20
  -5   3  -1  321.87   11.00
   7  -3   1   71.09    7.00
   7  -3   1   59.59    6.30
  -7  -3  -1   73.69    3.80
  -7  -3  -1   65.29    3.90
  -7   3  -1   77.09    6.30
  -7   3  -1   65.29    7.30
  -7   3  -1   59.69    6.20
  -9  -3  -1  161.78    6.60
   9  -3   1  143.29    9.10
  -9  -3  -1  151.28    8.80
   9  -3   1  142.09    9.90
  -9  -3  -1  156.18    6.60
  -9   3  -1  154.88    9.80
  -9   3  -1  153.68   10.70
  -9   3  -1  169.18   10.00
 -11  -3  -1   14.50    3.50
  11  -3   1   17.50    6.70
 -11  -3  -1   12.10    5.40
  11  -3   1    8.20    5.90
 -11  -3  -1   22.00    5.00
 -11   3  -1   19.40    6.40
 -11   3  -1    5.90    8.30
 -11   3  -1   23.00    6.60
  13  -3   1   28.20    9.40
 -13  -3  -1    6.90    7.80
 -13   3  -1   18.50    7.20
 -13   3  -1   21.60    8.60
 -12  -4   1   18.10    6.70
  12  -4  -1   18.40    7.80
 -12  -4   1    8.80    4.60
  12  -4  -1    9.30    8.50
 -12  -4   1   10.70    3.70
 -12   4   1   16.00   10.00
 -12   4   1   -4.10    7.40
 -12   4   1   -0.70    7.00
 -10  -4   1   65.29    6.20
  10  -4  -1   73.49    8.20
  10  -4  -1   79.29    8.50
 -10  -4   1   59.89    5.20
 -10   4   1   71.79    8.50
 -10   4   1   77.09    8.80
 -10   4   1   73.79    8.30
 -10   4   1   84.69    9.00
  -8  -4   1  128.09    6.90
  -8  -4   1  120.19    5.10
  -8  -4   1  115.39    5.80
   8  -4  -1  139.79    8.30
   8  -4  -1  131.99    9.40
  -8   4   1  125.49    9.00
  -8   4   1  126.99    8.60
  -8   4   1  139.69    9.80
  -8   4   1  145.89    9.20
  -6  -4   1  150.68    5.60
   6  -4  -1  171.38    8.70
   6  -4  -1  163.08    8.30
  -6  -4   1  169.08    4.60
  -6  -4   1  170.48    4.60
  -6   4   1  156.68    8.80
  -6   4   1  166.48    7.50
  -6   4   1  170.78    8.30
  -6   4   1  179.08    7.90
   4  -4  -1  230.98    9.00
  -4  -4   1  240.98    7.60
  -4  -4   1  225.88    7.00
   4  -4  -1  242.88    8.70
  -4  -4   1  246.68    7.80
  -4   4   1  245.98    9.20
  -4   4   1  243.08    8.20
  -4   4   1  235.28    7.60
  -4   4   1  239.68    8.20
  -2  -4   1  467.85   11.30
   2  -4  -1  476.05   13.20
  -2  -4   1  480.65   12.70
  -2  -4   1  467.85   11.70
   2  -4  -1  474.95   13.20
   2  -4  -1  454.75   11.20
  -2   4   1  458.65   11.20
   2   4  -1  459.95   11.60
  -2   4   1  485.75   11.90
   2   4  -1  462.05   12.40
  -2   4   1  474.35   13.00
   0  -4   1  898.91   21.00
   0  -4  -1  901.51   21.50
   0  -4  -1  902.21   21.20
   0  -4   1  909.31   21.70
   0  -4  -1  899.71   19.80
   0  -4   1  878.71   19.20
   0   4  -1  902.01   19.60
   0   4   1  879.61   19.60
   0   4   1  887.61   19.40
   0   4  -1  913.41   21.60
   0   4  -1  904.41   19.70
   0   4  -1  899.11   20.80
   0   4   1  884.31   19.40
   0   4   1  892.21   21.00
  -2  -4  -1 1635.84   36.10
   2  -4   1 1669.33   37.40
  -2  -4  -1 1630.54   35.80
   2  -4   1 1656.83   37.10
  -2  -4  -1 1666.13   36.50
  -2   4  -1 1596.94   36.40
  -2   4  -1 1584.04   34.90
  -2   4  -1 1662.53   36.20
  -2   4  -1 1590.94   35.00
  -2   4  -1 1593.04   33.60
  -4  -4  -1  546.75   13.70
   4  -4   1  557.84   15.40
   4  -4   1  540.45   15.50
  -4  -4  -1  539.35   13.80
  -4  -4  -1  558.64   14.40
  -4   4  -1  553.94   15.50
  -4   4  -1  545.25   13.40
  -4   4  -1  549.15   14.50
  -4   4  -1  529.95   14.30
   6  -4   1  245.38   10.30
  -6  -4  -1  242.98    6.00
  -6  -4  -1  255.57    9.50
  -6  -4  -1  242.28    6.00
  -6  -4  -1  241.78    7.00
   6  -4   1  245.58   10.20
  -6   4  -1  252.57    9.30
  -6   4  -1  246.38   10.80
  -6   4  -1  260.67    9.80
  -6   4  -1  249.38   10.00
   8  -4   1   37.80    5.20
  -8  -4  -1   31.60    3.70
  -8  -4  -1   41.40    5.50
  -8  -4  -1   34.00    3.40
   8  -4   1   41.70    6.40
  -8   4  -1   35.10    5.90
  -8   4  -1   35.40    5.40
  -8   4  -1   34.80    6.20
 -10  -4  -1   78.19    9.20
  10  -4   1   79.29    9.90
  10  -4   1   80.49    8.50
 -10  -4  -1   89.29    6.60
 -10  -4  -1   86.89    5.40
 -10  -4  -1   89.69    8.70
 -10   4  -1  107.29   10.20
 -10   4  -1   84.29   10.20
 -12  -4  -1   12.70    7.30
 -12  -4  -1    0.00    3.50
  12  -4   1   19.40    7.60
 -12  -4  -1   -5.70    5.30
  12  -4   1    2.60    8.70
 -12  -4  -1  -10.70    6.40
 -12   4  -1   10.90   10.10
 -12   4  -1   17.50    8.50
 -12   4  -1   -0.40    7.80
  11  -5  -1    9.60    7.80
 -11  -5   1   11.60    6.40
 -11  -5   1   11.50    6.00
  11  -5  -1    9.30    7.70
 -11  -5   1   26.80    4.00
 -11  -5   1   18.10    3.30
 -11   5   1    8.00    8.60
 -11   5   1   29.30    9.60
 -11   5   1    2.80    7.80
  -9  -5   1    8.90    4.90
   9  -5  -1   10.70    7.00
  -9  -5   1    8.00    4.10
  -9  -5   1   12.90    2.40
  -9  -5   1    9.50    2.10
   9  -5  -1   12.20    6.10
  -9   5   1    8.40    6.20
  -9   5   1    7.80    6.80
  -9   5   1    2.30    5.00
  -9   5   1    3.50    5.80
  -7  -5   1   20.30    3.40
  -7  -5   1   23.60    3.40
   7  -5  -1   10.60    4.30
  -7  -5   1   18.80    4.20
  -7   5   1   22.70    4.90
  -7   5   1   23.10    4.80
  -7   5   1   24.20    4.70
  -7   5   1   20.50    5.60
   5  -5  -1   68.59    6.40
  -5  -5   1   62.79    4.40
  -5  -5   1   67.59    5.40
   5  -5  -1   60.39    7.00
  -5  -5   1   65.19    5.00
  -5   5   1   60.99    5.70
  -5   5   1   70.49    6.20
  -5   5   1   68.19    7.50
  -5   5   1   64.89    5.00
  -3  -5   1  156.78    5.80
  -3  -5   1  146.29    6.70
   3  -5  -1  156.68    7.70
  -3  -5   1  150.08    5.90
   3  -5  -1  158.48    7.70
  -3   5   1  156.08    6.60
  -3   5   1  159.58    5.50
  -3   5   1  139.59    9.30
  -3   5   1  162.28    6.40
   1  -5  -1  524.45   14.70
   1  -5  -1  519.85   12.50
  -1  -5   1  535.65   14.90
   1  -5  -1  534.35   15.30
  -1  -5   1  523.45   12.30
  -1  -5   1  523.95   13.80
  -1   5   1  511.55   12.60
  -1   5   1  524.75   14.30
  -1   5   1  514.45   12.20
   1   5  -1  528.35   11.90
   1   5  -1  508.05   13.50
   1   5  -1  516.75   11.80
  -1   5   1  523.25   12.60
   1  -5   1   31.40    3.70
   1  -5   1   32.10    4.50
  -1  -5  -1   31.40    4.00
  -1  -5  -1   33.00    3.90
  -1  -5  -1   26.20    3.00
   1   5   1   31.60    3.50
   1   5   1   29.90    2.00
  -1   5  -1   29.70    3.20
   1   5   1   32.70    2.10
  -1   5  -1   36.80    4.10
  -1   5  -1   28.90    3.20
  -3  -5  -1    3.00    2.50
  -3  -5  -1    3.60    2.00
   3  -5   1    0.90    2.90
   3  -5   1    3.00    3.10
  -3  -5  -1    4.20    2.10
  -3   5  -1    0.60    2.40
  -3   5  -1    2.70    1.60
   5  -5   1   85.49    7.00
  -5  -5  -1   72.49    5.60
   5  -5   1   92.29    7.60
  -5  -5  -1   78.09    5.10
  -5  -5  -1   81.89    5.20
  -5   5  -1   72.69    7.50
  -5   5  -1   80.29    6.20
  -5   5  -1   82.99    5.30
  -5   5  -1   80.19    6.90
  -7  -5  -1  176.08    6.70
  -7  -5  -1  187.88    7.70
  -7  -5  -1  172.98    9.60
   7  -5   1  173.48   14.60
   7  -5   1  189.88   10.40
  -7   5  -1  171.68   11.00
  -7   5  -1  171.68   10.20
  -7   5  -1  192.58    9.40
  -7   5  -1  179.98    8.80
  -9  -5  -1   97.49    4.30
   9  -5   1  116.89   10.90
  -9  -5  -1  110.19    9.80
  -9  -5  -1  107.19    8.20
   9  -5   1  117.49   11.00
  -9   5  -1  101.09   12.80
  -9   5  -1  105.09   10.80
  -9   5  -1  102.39    9.90
  -9   5  -1  117.79   11.60
 -11  -5  -1   10.60    3.50
  11  -5   1   -4.20    7.00
 -11  -5  -1    3.80    6.30
  11  -5   1    5.40    8.20
 -11  -5  -1   12.10    6.40
 -11   5  -1   19.60    8.50
 -11   5  -1   -7.80    7.50
 -11   5  -1    1.90    9.10
  10  -6  -1   37.60    8.50
 -10  -6   1   48.10    6.70
  10  -6  -1   34.20    7.70
 -10  -6   1   47.10    5.60
 -10  -6   1   30.20    7.00
 -10   6   1   36.40   10.20
 -10   6   1   41.20    9.20
 -10   6   1   27.90    8.20
  -8  -6   1   67.09    6.70
  -8  -6   1   70.29    6.50
   8  -6  -1   56.39    8.20
   8  -6  -1   76.09    8.90
  -8  -6   1   60.09    6.90
  -8   6   1   67.89    7.10
  -8   6   1   54.19    8.80
  -8   6   1   73.99    7.60
  -8   6   1   78.19    8.40
   6  -6  -1   78.79    8.60
  -6  -6   1   77.69    5.90
   6  -6  -1   77.39    8.00
  -6  -6   1   70.49    6.60
  -6  -6   1   63.19    6.50
  -6   6   1   70.99    8.20
  -6   6   1   60.99    7.50
  -6   6   1   75.89    6.60
  -6   6   1   65.69    7.20
  -4  -6   1  292.97    9.50
   4  -6  -1  282.87   12.00
  -4  -6   1  294.47   10.50
  -4  -6   1  291.17    9.60
   4  -6  -1  284.67   14.60
  -4   6   1  290.67   10.10
  -4   6   1  274.77   11.00
  -4   6   1  286.17    8.60
  -4   6   1  285.07   11.90
  -2  -6   1  196.38    9.10
  -2  -6   1  208.68    6.90
  -2  -6   1  206.38    7.80
   2  -6  -1  209.08    6.60
   2  -6  -1  207.08    9.10
   2  -6  -1  204.68    9.50
   2   6  -1  193.18    7.80
  -2   6   1  192.08    6.10
  -2   6   1  203.68    7.10
  -2   6   1  209.28    9.90
  -2   6   1  206.78    7.50
   0  -6  -1  216.18    8.80
   0  -6   1  211.08    9.60
   0  -6   1  217.48    8.60
   0  -6  -1  217.68    9.80
   0  -6   1  206.08    5.70
   0  -6  -1  213.28    6.90
   0   6   1  213.88    8.90
   0   6   1  213.28    6.30
   0   6   1  198.18    6.20
   0   6  -1  194.38    6.50
   0   6  -1  207.98    6.50
   0   6  -1  221.38    8.70
  -2  -6  -1  104.09    6.70
  -2  -6  -1   98.49    5.30
  -2  -6  -1  101.99    6.20
   2  -6   1  106.79    7.10
   2  -6   1   99.39    7.10
  -2   6  -1  118.99    7.60
  -2   6  -1  111.79    6.10
  -2   6  -1  109.59    5.70
  -4  -6  -1   20.10    3.90
   4  -6   1   14.60    4.80
  -4  -6  -1   24.30    3.60
  -4  -6  -1   16.60    3.10
   4  -6   1   11.00    4.10
  -4   6  -1   13.10    3.70
  -4   6  -1   19.90    2.60
  -4   6  -1   16.00    4.50
  -4   6  -1   15.50    4.70
   6  -6   1  153.78   10.40
   6  -6   1  172.38   10.60
  -6  -6  -1  151.38    7.90
  -6  -6  -1  157.08    8.90
  -6  -6  -1  188.08    8.10
  -6   6  -1  153.18   10.10
  -6   6  -1  175.78   11.40
  -6   6  -1  161.68    7.80
  -6   6  -1  182.28    9.40
  -8  -6  -1  182.88   10.50
   8  -6   1  172.08   12.30
  -8  -6  -1  176.28    9.00
  -8  -6  -1  161.78    7.60
   8  -6   1  177.08   12.20
  -8   6  -1  203.08   12.50
  -8   6  -1  168.88   11.30
  -8   6  -1  178.38   11.60
  -8   6  -1  158.58   13.60
  10  -6   1   -6.20    6.80
  10  -6   1   10.20    9.10
 -10  -6  -1    5.20    6.00
 -10  -6  -1    4.50    5.70
 -10  -6  -1   -1.10    6.70
 -10   6  -1   11.10    9.20
 -10   6  -1    1.60    8.30
 -10   6  -1   -3.60    7.50
  -9  -7   1   12.10    6.60
   9  -7  -1   -6.70    6.90
  -9  -7   1   13.70    4.50
   9  -7  -1    2.40    7.50
  -9  -7   1   13.30    5.50
  -9   7   1    9.50    7.90
  -9   7   1   14.20   10.00
  -7  -7   1   53.79    6.90
  -7  -7   1   33.70    5.70
  -7  -7   1   48.40    5.50
   7  -7  -1   43.80    7.80
   7  -7  -1   42.50    7.40
  -7   7   1   33.00    7.00
  -7   7   1   41.80    7.80
  -7   7   1   44.20    8.20
  -7   7   1   51.29    6.30
  -5  -7   1   45.90    5.00
   5  -7  -1   69.39    8.60
   5  -7  -1   48.30    6.70
  -5  -7   1   51.89    6.20
  -5  -7   1   56.69    5.70
  -5   7   1   66.09    8.00
  -5   7   1   39.80    5.50
  -5   7   1   44.50    5.60
  -5   7   1   54.19    5.80
  -3  -7   1   53.59    5.50
   3  -7  -1   47.40    5.90
  -3  -7   1   48.50    5.90
   3  -7  -1   62.19    6.80
  -3  -7   1   64.29    6.70
  -3   7   1   49.60    5.80
  -3   7   1   57.19    7.00
  -3   7   1   58.09    6.10
  -3   7   1   55.79    4.10
   1  -7  -1   21.60    4.80
  -1  -7   1    9.80    5.40
   1  -7  -1   14.80    2.70
  -1  -7   1   12.90    2.40
   1  -7  -1   13.20    5.20
  -1  -7   1   16.30    4.00
  -1   7   1   14.70    2.90
   1   7  -1   14.70    2.30
   1   7  -1   17.00    4.50
   1   7  -1   15.20    2.20
  -1   7   1   12.70    4.60
  -1   7   1   16.00    3.20
  -1  -7  -1   75.49    6.90
   1  -7   1   65.79    7.30
  -1  -7  -1   72.69    5.30
   1  -7   1   78.09    8.50
   1   7   1   82.09    7.30
   1   7   1   76.59    3.70
  -1   7  -1   70.19    5.20
   1   7   1   74.99    3.50
  -1   7  -1   67.79    5.30
  -1   7  -1   77.89    7.60
  -3  -7  -1   74.79    6.60
   3  -7   1   68.99    7.10
  -3  -7  -1   69.39    7.60
   3  -7   1   75.19    7.90
  -3  -7  -1   48.10    6.00
  -3   7  -1   74.19    8.70
  -3   7  -1   69.69    6.80
   5  -7   1   82.69    8.20
  -5  -7  -1   72.89    7.50
  -5  -7  -1   75.59    7.80
  -5  -7  -1   60.29    7.40
  -5   7  -1   75.29    8.40
  -5   7  -1   59.89    8.10
  -5   7  -1   67.19    5.00
  -5   7  -1   69.89    7.00
  -7  -7  -1   47.40    6.10
  -7  -7  -1   43.50    6.10
   7  -7   1   35.20    7.80
   7  -7   1   47.60    8.50
  -7  -7  -1   42.10    7.20
  -7   7  -1   50.09    6.10
  -7   7  -1   51.79    8.10
  -7   7  -1   44.60    7.10
  -7   7  -1   41.10    9.40
   9  -7   1   46.70    8.20
  -9  -7  -1   56.59    9.20
  -9  -7  -1   47.80    6.70
   9  -7   1   44.00    9.10
  -9   7  -1   67.79   11.30
  -9   7  -1   57.89    8.90
  -8  -8   1   27.80    8.00
  -8  -8   1   41.80    5.80
   8  -8  -1   25.00   10.30
   8  -8  -1   21.00    8.10
   6  -8  -1   11.00    6.70
  -6  -8   1   -1.80    5.90
  -6  -8   1    3.50    5.30
   6  -8  -1   25.20    7.30
  -6   8   1    1.40    7.60
  -6   8   1    4.30    4.70
  -4  -8   1   16.30    4.60
   4  -8  -1    9.10    7.00
  -4  -8   1    9.00    5.70
   4  -8  -1   19.30    6.00
  -4  -8   1    6.90    4.40
  -4   8   1   11.30    5.00
  -4   8   1   17.90    7.20
   2  -8  -1   29.70    6.10
  -2  -8   1   28.10    4.10
   2  -8  -1   23.80    6.20
  -2  -8   1   28.20    5.70
  -2  -8   1   29.20    6.10
  -2   8   1   29.30    4.60
  -2   8   1   30.50    4.60
  -2   8   1   26.40    7.00
   0  -8  -1  103.49    9.20
   0  -8   1   79.29    9.50
   0  -8  -1   69.99    7.50
   0  -8  -1   65.89    5.70
   0   8  -1   69.59    5.30
   0   8  -1   60.19    5.50
   0   8   1   81.99    9.20
   0   8  -1   73.29    7.40
   0   8   1   63.59    5.30
   0   8   1   80.19    5.30
  -2  -8  -1    7.50    6.10
   2  -8   1    6.70    5.60
   2  -8   1    8.30    5.90
  -2  -8  -1   12.40    4.00
  -2  -8  -1    7.70    5.10
  -2   8  -1   14.50    4.50
  -2   8  -1    8.50    4.30
  -2   8  -1    8.50    5.90
   4  -8   1   73.59    8.30
  -4  -8  -1   74.79    8.70
  -4  -8  -1   64.69    7.50
   4  -8   1   48.30    7.30
  -4  -8  -1   72.99    6.60
  -4   8  -1   64.89    9.40
  -4   8  -1   51.39    6.50
   6  -8   1   64.89    8.00
   6  -8   1   57.99    8.50
  -6  -8  -1   61.89    9.50
  -6  -8  -1   59.99    7.40
  -6  -8  -1   52.49    6.90
  -6   8  -1   62.59    9.40
  -8  -8  -1    8.90    8.00
   8  -8   1   33.70    7.90
  -8  -8  -1   13.10    5.30
   8  -8   1   21.40   11.60
  -5  -9   1   11.30    6.70
   5  -9  -1   -3.00    7.60
   5  -9  -1    5.20    7.20
  -5  -9   1   16.50    5.00
  -5  -9   1    5.80    7.60
  -3  -9   1   -5.30    6.70
  -3  -9   1    6.20    4.60
  -3  -9   1   -6.40    6.10
   3  -9  -1    5.40    6.60
   3  -9  -1    5.10    6.40
  -3   9   1    9.10    7.10
  -3   9   1   -0.10    7.90
  -1  -9   1   31.20    6.80
  -1  -9   1   18.90    6.50
   1  -9  -1   33.30    7.20
   1  -9  -1   39.90    7.80
  -1   9   1   30.40    8.20
   1   9  -1   30.20    3.90
  -1   9   1   26.30    5.10
   1   9  -1   27.50    7.50
  -1   9   1   16.10    4.60
   1   9  -1   22.50    3.70
  -1  -9  -1    7.70    6.10
  -1  -9  -1    4.70    4.10
  -1  -9  -1    2.80    6.50
   1  -9   1    5.30    7.00
   1  -9   1   12.10    7.00
  -1   9  -1    1.50    7.10
   1   9   1    7.50    7.00
  -1   9  -1    5.30    4.60
   3  -9   1   16.30    6.80
  -3  -9  -1   13.70    5.00
  -3  -9  -1   23.20    7.50
  -3  -9  -1   33.10    7.00
   3  -9   1    3.60    7.40
  -3   9  -1   11.00    8.60
  -3   9  -1    9.00    8.20
  -5  -9  -1    6.40    7.80
   5  -9   1   17.20    7.70
  -5  -9  -1   15.30    6.50
   5  -9   1    3.10    7.90
  -5  -9  -1   14.10    7.20
 -12   0   2   20.70    6.40
 -12   0   2   25.40    5.80
 -12   0   2   25.00    5.10
  10   0  -2   46.00    3.60
 -10   0   2   58.29    6.20
 -10   0   2   58.29    5.60
  10   0  -2   51.69    4.00
 -10   0   2   59.29    6.20
  -8   0   2  544.45   15.20
  -8   0   2  537.45   14.60
   8   0  -2  527.95   12.50
   8   0  -2  540.35   15.20
   8   0  -2  525.85   15.10
  -6   0   2  758.42   18.00
   6   0  -2  747.33   18.20
  -6   0   2  759.92   18.30
   6   0  -2  741.13   18.10
  -4   0   2 1601.64   34.20
   4   0  -2 1574.24   34.10
   4   0  -2 1616.04   34.10
  -4   0   2 1565.84   34.00
   2   0  -2  650.73   14.70
  -2   0   2  671.13   14.50
   2   0  -2  669.23   14.40
  -2   0   2  678.33   14.40
   0   0  -2    1.10    0.50
  -2   0  -2  868.61   19.10
  -2   0  -2  866.91   18.60
  -2   0  -2  872.51   18.30
   2   0   2  868.91   18.60
   2   0   2  841.42   18.40
  -4   0  -2  263.17    7.40
  -4   0  -2  262.07    7.90
   4   0   2  260.67    7.20
   4   0   2  265.17    6.50
  -4   0  -2  264.57    7.20
  -4   0  -2  261.37    6.40
  -6   0  -2 1345.97   31.00
   6   0   2 1348.97   28.60
  -6   0  -2 1300.87   30.20
  -6   0  -2 1381.76   30.20
   8   0   2   68.49    3.70
  -8   0  -2   73.99    5.40
  -8   0  -2   69.39    6.80
  -8   0  -2   66.89    5.30
 -10   0  -2   -0.90    4.20
 -10   0  -2    1.60    3.70
 -10   0  -2   -0.70    3.30
 -12   0  -2   -3.60    6.40
 -12   0  -2    4.30    4.20
 -12   0  -2   14.60    5.40
 -13  -1   2   31.60    5.40
 -13  -1   2   35.70    7.90
  13  -1  -2   27.30    6.40
 -13  -1   2   47.30    5.80
 -13   1   2   39.20    9.20
 -13   1   2   36.60    7.30
 -13   1   2   31.20    6.00
  11  -1  -2  306.07   13.90
  11  -1  -2  316.17   10.50
 -11  -1   2  316.47   11.30
 -11  -1   2  328.37   11.90
 -11  -1   2  329.57   13.10
 -11   1   2  314.67   12.50
 -11   1   2  328.47   14.00
 -11   1   2  328.07   12.60
  -9  -1   2  272.97    9.60
   9  -1  -2  282.57   11.50
  -9  -1   2  270.47   10.20
   9  -1  -2  270.67    8.80
  -9   1   2  285.17   10.40
  -9   1   2  285.67   10.40
  -9   1   2  284.27   11.20
   9   1  -2  257.67   10.60
  -7  -1   2   29.10    3.10
   7  -1  -2   24.60    3.70
   7  -1  -2   32.60    4.20
  -7  -1   2   33.60    3.60
   7  -1  -2   28.90    3.20
  -7   1   2   18.70    2.90
  -7   1   2   32.60    4.00
   7   1  -2   24.80    4.40
  -5  -1   2  255.47    7.30
   5  -1  -2  266.57    7.90
   5  -1  -2  269.67    8.30
  -5  -1   2  259.07    7.40
   5   1  -2  259.57    7.50
   5   1  -2  256.47    6.20
  -5   1   2  271.27    8.40
  -5   1   2  273.07    7.90
  -3  -1   2 1012.90   21.50
  -3  -1   2  990.30   21.50
  -3  -1   2 1004.10   21.70
   3  -1  -2 1032.80   22.60
   3  -1  -2 1042.50   22.30
  -3   1   2 1020.80   22.80
   3   1  -2 1022.70   21.70
  -3   1   2 1020.70   22.50
  -3   1   2 1032.50   22.80
   1  -1  -2 3553.54   73.19
   1  -1   2 4977.30  102.19
   3  -1   2 1065.49   23.40
  -3  -1  -2 1033.40   22.20
  -3  -1  -2 1051.59   22.70
   3  -1   2 1091.69   23.30
   3  -1   2 1077.29   24.00
   3   1   2 1033.20   22.50
  -3   1  -2 1049.79   23.70
  -3   1  -2 1086.29   23.20
  -3   1  -2 1043.00   23.00
  -5  -1  -2  136.19    4.90
  -5  -1  -2  130.49    5.60
  -5  -1  -2  135.99    4.80
   5  -1   2  134.09    4.80
   5  -1   2  145.39    6.10
  -5   1  -2  135.79    5.60
  -5   1  -2  137.09    4.80
  -5   1  -2  141.39    5.50
  -5   1  -2  129.69    6.10
   7  -1   2   22.90    3.70
  -7  -1  -2   25.90    2.90
  -7  -1  -2   23.60    3.60
  -7  -1  -2   27.20    3.20
   7  -1   2   28.90    3.10
  -7   1  -2   24.80    3.30
  -7   1  -2   22.30    3.50
  -7   1  -2   26.40    4.70
  -9  -1  -2  213.78    8.20
   9  -1   2  192.98    7.50
  -9  -1  -2  207.58   10.00
  -9  -1  -2  187.48    8.30
  -9   1  -2  203.28    9.40
  -9   1  -2  205.58   10.10
  -9   1  -2  208.28    9.40
  11  -1   2   15.90    4.20
 -11  -1  -2   12.60    3.80
 -11  -1  -2   22.30    4.70
 -11  -1  -2   14.80    5.30
 -11   1  -2    7.10    6.00
 -11   1  -2   11.00    4.70
 -11   1  -2   12.20    5.60
 -13  -1  -2    1.00    8.00
 -13  -1  -2   13.90    4.50
 -13   1  -2   -2.40    6.40
 -13   1  -2   11.10    6.40
 -12  -2   2   37.00    6.30
  12  -2  -2   34.40    8.10
 -12  -2   2   31.20    4.70
  12  -2  -2   37.70    6.30
 -12  -2   2   28.70    5.30
 -12   2   2   39.60    7.30
 -12   2   2   28.90    7.80
 -12   2   2   35.50    7.30
 -10  -2   2   73.69    5.30
  10  -2  -2   80.79    7.40
 -10  -2   2   75.69    6.20
  10  -2  -2   77.89    8.10
 -10   2   2   71.09    7.80
 -10   2   2   66.19    7.10
 -10   2   2   75.09   11.10
   8  -2  -2  176.48    8.90
  -8  -2   2  165.28    7.10
  -8  -2   2  156.38    6.70
  -8  -2   2  172.68    6.50
   8  -2  -2  164.98    7.50
   8  -2  -2  169.78    8.80
  -8   2   2  160.88    7.90
  -8   2   2  174.98    8.90
  -8   2   2  169.48    8.00
   6  -2  -2   84.19    4.90
   6  -2  -2   88.29    5.50
  -6  -2   2   84.29    4.30
   6  -2  -2   86.19    5.30
  -6  -2   2   80.19    4.20
   6   2  -2   73.19    4.00
  -6   2   2   78.39    5.70
  -6   2   2   82.49    5.00
   4  -2  -2   59.99    3.80
   4  -2  -2   62.19    4.30
  -4  -2   2   58.59    2.60
  -4  -2   2   65.59    2.30
  -4   2   2   49.00    3.40
  -4   2   2   63.49    3.90
  -4   2   2   59.69    4.00
   4   2  -2   60.29    2.70
   4   2  -2   60.29    2.70
   2  -2  -2  286.57    8.00
  -2  -2   2  274.97    6.60
  -2  -2   2  278.77    6.50
   2  -2  -2  286.47    7.50
  -2  -2   2  293.97    7.40
   2  -2  -2  290.67    7.40
  -2   2   2  288.77    7.90
  -2   2   2  291.97    7.30
  -2   2   2  282.27    7.50
   2   2  -2  281.17    7.30
   2   2  -2  280.27    6.50
   0  -2  -2 1376.76   28.90
   0  -2  -2 1401.96   29.90
   0  -2   2 1432.36   30.20
   0  -2  -2 1371.66   29.50
   0  -2   2 1353.06   29.10
   0  -2   2 1403.36   29.50
   0   2   2 1394.46   29.80
   0   2   2 1354.86   29.40
   0   2   2 1409.76   28.80
   0   2  -2 1405.16   30.00
   0   2  -2 1371.46   29.40
   2  -2   2 1765.52   37.90
   2  -2   2 1872.31   38.70
  -2  -2  -2 1770.92   38.10
  -2  -2  -2 1751.92   36.70
   2  -2   2 1781.22   38.50
   2   2   2 1733.23   36.30
  -2   2  -2 1779.52   37.50
  -2   2  -2 1757.72   38.10
  -2   2  -2 1791.52   38.10
   4  -2   2  857.31   20.10
  -4  -2  -2  853.81   18.40
  -4  -2  -2  854.31   20.10
  -4  -2  -2  849.41   18.10
   4  -2   2  834.22   20.40
  -4  -2  -2  837.72   18.50
  -4   2  -2  825.22   20.30
  -4   2  -2  846.92   19.90
  -4   2  -2  837.02   19.70
  -4   2  -2  853.91   19.60
   6  -2   2   93.99    5.90
   6  -2   2   97.69    5.40
  -6  -2  -2   98.79    4.20
  -6   2  -2   99.39    6.40
  -6   2  -2   98.09    5.60
  -6   2  -2   96.49    5.70
  -8  -2  -2   16.60    4.10
  -8  -2  -2   14.50    3.00
   8  -2   2   10.10    4.30
   8  -2   2   13.00    3.70
  -8  -2  -2   10.30    2.20
  -8   2  -2   17.50    3.90
  -8   2  -2   11.40    4.50
  -8   2  -2   14.50    3.80
 -10  -2  -2  126.39    8.90
 -10  -2  -2  122.79    6.60
  10  -2   2  124.49    9.30
  10  -2   2  123.59    8.20
 -10  -2  -2  115.29    7.40
 -10   2  -2  128.79    9.40
 -10   2  -2  130.69   10.70
 -10   2  -2  124.49    9.40
 -12  -2  -2   11.10    5.90
 -12  -2  -2   -0.10    4.30
 -12  -2  -2    6.90    4.30
  12  -2   2   -1.40    5.80
 -12  -2  -2    9.70    7.20
 -12   2  -2    0.20    6.30
 -12   2  -2    1.10    6.50
 -12   2  -2    0.60    8.30
  13  -3  -2   17.10    8.40
 -13  -3   2   12.10    7.40
  13  -3  -2   13.00    8.80
 -13  -3   2    8.00    4.80
 -13   3   2    0.90    7.80
 -13   3   2   20.10    7.70
 -11  -3   2   77.49    6.20
 -11  -3   2   70.09    7.40
  11  -3  -2   66.89    8.20
 -11  -3   2   77.19    8.30
  11  -3  -2   91.39    9.80
 -11   3   2   92.79   10.50
 -11   3   2   81.89    8.90
 -11   3   2   80.09    7.80
 -11   3   2   87.09    8.60
   9  -3  -2  117.19    8.50
  -9  -3   2  111.69    6.10
  -9  -3   2  107.49    5.50
  -9  -3   2  111.69    6.90
   9  -3  -2  124.19    9.10
  -9   3   2  127.69    9.30
  -9   3   2  102.79    8.40
  -9   3   2  124.49    9.10
  -9   3   2  110.89    9.10
   7  -3  -2   63.39    5.70
  -7  -3   2   64.19    4.50
  -7  -3   2   66.89    3.80
  -7  -3   2   69.99    3.90
   7  -3  -2   74.99    6.90
  -7   3   2   69.69    6.00
  -7   3   2   74.19    6.70
  -7   3   2   70.19    5.90
  -7   3   2   63.79    6.40
   7   3  -2   56.49    4.10
   5  -3  -2   62.59    3.60
  -5  -3   2   54.29    2.60
   5  -3  -2   55.79    4.30
  -5  -3   2   54.19    3.20
   5  -3  -2   51.39    4.20
   5   3  -2   48.40    3.00
  -5   3   2   53.39    5.10
   5   3  -2   55.99    2.80
  -5   3   2   55.19    4.40
  -5   3   2   49.50    4.50
  -3  -3   2  328.47    8.10
   3  -3  -2  340.77   10.00
  -3  -3   2  333.27    9.00
  -3  -3   2  345.37    7.50
   3  -3  -2  349.67    9.30
   3  -3  -2  334.07   10.10
  -3   3   2  327.87    9.10
  -3   3   2  332.87    9.90
   3   3  -2  333.37    7.60
  -3   3   2  335.97    9.10
   3   3  -2  334.07    8.90
  -1  -3   2 1484.65   31.80
   1  -3  -2 1455.55   31.80
  -1  -3   2 1423.96   30.70
  -1  -3   2 1402.16   30.00
   1  -3  -2 1423.66   30.80
   1  -3  -2 1447.06   30.60
   1  -3  -2 1455.55   31.90
  -1  -3   2 1398.96   30.00
   1   3  -2 1401.16   29.40
  -1   3   2 1389.96   30.90
   1   3  -2 1399.46   30.00
  -1   3   2 1400.16   29.90
  -1   3   2 1397.26   30.10
   1   3  -2 1433.56   31.00
  -1  -3  -2  415.46   10.30
   1  -3   2  411.96   10.00
   1  -3   2  409.86   10.80
  -1  -3  -2  409.36   10.60
  -1  -3  -2  426.56   10.80
   1  -3   2  424.26   11.40
   1   3   2  394.56    9.80
   1   3   2  400.46   10.20
  -1   3  -2  395.86   10.80
  -1   3  -2  398.76   10.50
   1   3   2  400.76    8.60
   3  -3   2  448.86   12.30
   3  -3   2  430.16   12.20
  -3  -3  -2  437.86   10.80
  -3  -3  -2  436.26   11.50
  -3   3  -2  433.96   12.00
  -3   3  -2  446.36   12.30
  -3   3  -2  435.06   11.30
  -3   3  -2  435.06   11.60
  -5  -3  -2  164.28    4.70
  -5  -3  -2  163.38    4.60
   5  -3   2  164.48    7.90
  -5  -3  -2  168.38    7.10
   5  -3   2  171.58    7.30
  -5  -3  -2  161.28    4.70
  -5   3  -2  168.18    7.00
  -5   3  -2  171.88    8.00
  -5   3  -2  167.78    7.10
  -5   3  -2  169.58    7.10
   7  -3   2  280.57   10.30
  -7  -3  -2  270.67   10.30
   7  -3   2  270.97   11.00
  -7  -3  -2  258.37    7.80
  -7  -3  -2  275.87    7.70
  -7   3  -2  275.97   10.30
  -7   3  -2  279.97   10.50
  -7   3  -2  266.97   11.40
  -9  -3  -2  112.49    9.00
  -9  -3  -2   96.49    8.00
   9  -3   2   95.09    9.40
  -9  -3  -2  108.89    5.70
  -9  -3  -2  106.29    6.00
   9  -3   2  102.49    8.50
  -9   3  -2  120.69    8.90
  -9   3  -2  105.39    9.90
  -9   3  -2  108.89    9.50
 -11  -3  -2   33.80    5.00
 -11  -3  -2   31.90    6.30
 -11  -3  -2   49.50    6.70
 -11  -3  -2   33.70    4.10
  11  -3   2   35.10    7.10
  11  -3   2   25.90    7.20
 -11   3  -2   31.50    6.70
 -11   3  -2   37.80    7.20
 -11   3  -2   36.80    8.10
  12  -4  -2   18.60    9.10
 -12  -4   2   25.90    6.40
  12  -4  -2   17.70    7.30
 -12  -4   2   28.90    4.60
 -12  -4   2   25.40    3.80
 -12   4   2    7.10    9.90
 -12   4   2   19.80    8.00
 -12   4   2   32.10    8.40
  10  -4  -2   32.60    7.60
 -10  -4   2   38.90    3.70
  10  -4  -2   29.60    6.60
 -10  -4   2   31.20    4.80
 -10  -4   2   35.60    4.50
 -10   4   2   29.20    6.10
 -10   4   2   44.10    7.40
 -10   4   2   30.40    6.40
 -10   4   2   34.60    6.90
  -8  -4   2   64.29    4.90
   8  -4  -2   83.49    8.30
   8  -4  -2   66.09    8.10
  -8  -4   2   74.39    4.30
  -8  -4   2   74.39    5.80
  -8   4   2   74.29    6.90
  -8   4   2   76.89    7.40
  -8   4   2   67.89    8.20
  -8   4   2   84.49    7.90
  -6  -4   2   31.20    2.20
  -6  -4   2   32.80    2.40
   6  -4  -2   33.50    4.60
  -6  -4   2   31.40    3.50
   6  -4  -2   27.40    4.40
  -6  -4   2   26.30    3.00
  -6   4   2   36.60    4.80
  -6   4   2   38.00    4.30
  -6   4   2   36.00    4.50
  -6   4   2   27.80    4.00
   6   4  -2   29.60    2.90
  -4  -4   2  150.98    6.00
  -4  -4   2  152.48    5.00
   4  -4  -2  151.58    7.30
   4  -4  -2  148.29    7.00
   4   4  -2  151.38    4.10
  -4   4   2  152.98    6.30
  -4   4   2  150.48    7.40
  -4   4   2  159.78    6.30
   4   4  -2  149.99    6.00
   2  -4  -2  886.11   21.30
  -2  -4   2  864.61   18.20
  -2  -4   2  834.82   19.10
   2  -4  -2  859.41   19.50
   2  -4  -2  860.81   21.30
  -2  -4   2  874.51   20.80
  -2  -4   2  863.61   19.60
   2   4  -2  836.62   18.00
   2   4  -2  828.42   19.10
  -2   4   2  839.22   19.30
  -2   4   2  869.81   20.80
   2   4  -2  842.42   20.20
  -2   4   2  847.62   19.10
   0  -4  -2  178.68    6.90
   0  -4   2  179.08    5.20
   0  -4   2  179.98    7.10
   0  -4  -2  185.18    5.50
   0  -4   2  180.38    6.20
   0  -4  -2  186.18    6.80
   0   4  -2  178.28    5.30
   0   4   2  180.28    5.60
   0   4   2  176.78    5.00
   0   4  -2  181.58    6.50
   0   4  -2  190.88    7.10
   0   4   2  186.78    6.70
   2  -4   2  254.97    8.70
  -2  -4  -2  246.18    8.00
  -2  -4  -2  255.07    8.00
  -2  -4  -2  253.27    7.60
   2  -4   2  254.27    8.70
  -2   4  -2  246.18    9.00
  -2   4  -2  250.37    7.70
  -2   4  -2  248.78    7.70
  -2   4  -2  244.98    8.50
   4  -4   2  113.29    6.80
   4  -4   2  112.69    6.70
  -4  -4  -2  113.29    4.90
  -4  -4  -2  122.19    5.10
  -4  -4  -2  121.89    5.80
  -4   4  -2  110.79    4.80
  -4   4  -2  109.99    6.00
  -4   4  -2  113.19    6.90
  -4   4  -2  118.29    6.60
  -4   4  -2  118.19    6.00
  -6  -4  -2  131.19    7.10
  -6  -4  -2  126.09    3.80
  -6  -4  -2  134.99    3.80
   6  -4   2  120.09    7.80
  -6  -4  -2  124.79    4.80
   6  -4   2  116.79    7.80
  -6   4  -2  123.39    7.90
  -6   4  -2  132.09    7.50
  -6   4  -2  136.09    8.50
   8  -4   2  166.28   10.40
   8  -4   2  155.78   10.00
  -8  -4  -2  146.29    9.30
  -8  -4  -2  164.28    5.80
  -8  -4  -2  158.88    5.50
  -8   4  -2  175.78   10.00
  -8   4  -2  179.88   10.50
  -8   4  -2  170.88   10.80
 -10  -4  -2   56.59    7.10
  10  -4   2   66.39    7.90
 -10  -4  -2   81.89    9.00
 -10  -4  -2   81.09    6.50
 -10  -4  -2   61.19    5.10
 -10   4  -2   72.39    8.80
 -10   4  -2  103.29   10.30
 -10   4  -2   67.89    9.30
  12  -4   2   33.40    9.30
 -12  -4  -2   42.60    8.40
 -12  -4  -2   24.00    6.50
 -12  -4  -2   36.40    4.50
  12  -4   2   43.70    7.40
 -12   4  -2   36.50    8.90
 -12   4  -2   49.99    9.60
 -11  -5   2   26.70    7.00
 -11  -5   2   26.60    6.00
  11  -5  -2   32.80    8.40
  11  -5  -2   48.40    7.90
 -11  -5   2   35.10    4.10
 -11  -5   2   34.10    3.50
 -11   5   2   28.70    8.70
 -11   5   2    7.20    7.70
 -11   5   2   25.60    9.60
   9  -5  -2  151.08   10.90
  -9  -5   2  137.49    7.70
  -9  -5   2  142.49    5.30
   9  -5  -2  151.88   11.40
  -9  -5   2  144.39    5.20
  -9  -5   2  127.69    7.50
  -9   5   2  142.99   12.00
  -9   5   2  133.49   10.60
  -9   5   2  133.79   10.90
  -9   5   2  147.49   11.60
   7  -5  -2   84.29    8.20
  -7  -5   2   87.89    5.50
  -7  -5   2   86.99    5.40
  -7   5   2   90.99    7.30
  -7   5   2   88.09    8.90
  -7   5   2   91.39    8.40
  -7   5   2   90.29    8.00
  -5  -5   2   33.10    3.80
  -5  -5   2   36.20    4.40
   5  -5  -2   31.70    4.80
  -5  -5   2   33.10    3.90
   5  -5  -2   28.60    4.60
  -5   5   2   30.60    4.40
  -5   5   2   33.20    4.00
  -5   5   2   28.00    4.20
  -5   5   2   27.50    4.70
  -3  -5   2  111.79    5.00
   3  -5  -2  117.99    6.80
   3  -5  -2  115.29    6.60
  -3  -5   2  119.19    6.10
  -3  -5   2  110.19    4.80
  -3   5   2  129.89    7.60
  -3   5   2  115.49    5.20
  -3   5   2  115.49    5.70
  -3   5   2  117.59    5.60
   3   5  -2  116.79    6.10
   1  -5  -2  586.74   16.30
  -1  -5   2  597.74   16.30
  -1  -5   2  585.54   14.90
  -1  -5   2  589.74   13.30
   1  -5  -2  588.74   14.20
   1  -5  -2  582.34   16.10
   1   5  -2  592.44   13.50
   1   5  -2  605.84   16.10
  -1   5   2  601.44   16.00
  -1   5   2  580.34   14.00
  -1   5   2  584.14   14.00
  -1   5   2  596.24   14.10
   1   5  -2  592.74   15.00
   1  -5   2  342.67   10.50
  -1  -5  -2  330.27   10.60
   1  -5   2  337.97   11.50
  -1  -5  -2  334.77   10.40
  -1  -5  -2  331.87    9.40
   1   5   2  342.37    7.90
  -1   5  -2  343.57    9.20
   1   5   2  335.97    7.80
   1   5   2  332.57    9.20
  -1   5  -2  338.77   10.50
  -1   5  -2  325.87   12.70
   1   5   2  335.87   10.30
  -1   5  -2  341.77   10.60
  -3  -5  -2  320.07   10.40
  -3  -5  -2  343.47   10.20
   3  -5   2  339.67   11.90
   3  -5   2  342.47   11.50
  -3  -5  -2  341.87   10.30
  -3   5  -2  316.37   10.10
  -3   5  -2  319.17   11.60
  -3   5  -2  320.67   10.30
   5  -5   2   18.20    4.50
  -5  -5  -2   19.00    3.90
   5  -5   2   23.30    4.80
  -5  -5  -2   16.90    3.10
  -5  -5  -2   12.90    2.90
  -5   5  -2   19.30    3.10
  -5   5  -2   16.70    4.00
  -5   5  -2   18.80    4.10
  -5   5  -2   12.20    4.80
   7  -5   2  191.08   10.90
  -7  -5  -2  175.88    7.70
   7  -5   2  206.88   11.60
  -7  -5  -2  173.28    6.70
  -7   5  -2  192.68    9.00
  -7   5  -2  196.98   10.50
  -7   5  -2  188.98    9.60
  -7   5  -2  176.18   11.10
  -9  -5  -2   31.90    3.20
   9  -5   2   45.30    7.20
   9  -5   2   34.40    6.80
  -9  -5  -2   33.90    6.40
  -9   5  -2   42.80    7.40
  -9   5  -2   41.50    6.90
  -9   5  -2   29.00    6.50
  -9   5  -2   33.50    8.10
 -11  -5  -2   25.10    7.20
  11  -5   2   34.00    7.90
 -11  -5  -2   14.40    3.80
 -11  -5  -2   18.70    3.20
 -11  -5  -2   19.50    7.10
  11  -5   2   11.30    8.40
 -11   5  -2   14.60    8.40
 -11   5  -2   17.80    9.50
 -11   5  -2   -3.20    7.30
  10  -6  -2    0.90    7.50
 -10  -6   2    5.80    5.20
  10  -6  -2   21.50    7.60
 -10  -6   2   14.50    4.60
 -10  -6   2    6.90    6.20
 -10   6   2    7.40    8.70
 -10   6   2    3.30    7.60
 -10   6   2   -2.40    7.80
  -8  -6   2   11.00    3.90
  -8  -6   2   12.70    5.20
   8  -6  -2    6.40    6.50
  -8  -6   2   10.40    4.00
   8  -6  -2    7.60    5.50
  -8   6   2    2.10    5.30
  -8   6   2    9.40    6.00
  -8   6   2   12.60    7.40
  -8   6   2   14.30    6.70
  -6  -6   2   25.80    4.20
  -6  -6   2   28.10    4.20
   6  -6  -2   22.90    4.60
  -6  -6   2   23.60    3.90
   6  -6  -2   15.60    5.10
  -6   6   2   19.90    4.50
  -6   6   2   19.30    5.00
  -6   6   2   21.70    4.70
  -6   6   2   22.50    5.70
   4  -6  -2   48.90    6.00
  -4  -6   2   53.79    5.00
  -4  -6   2   47.70    5.80
  -4  -6   2   44.30    4.70
  -4   6   2   44.90    4.40
  -4   6   2   49.10    4.70
  -4   6   2   36.80    5.60
   2  -6  -2   77.19    6.40
  -2  -6   2   84.19    6.70
   2  -6  -2   81.39    4.70
   2  -6  -2   75.49    6.60
  -2  -6   2   81.19    4.10
  -2  -6   2   78.19    5.30
  -2   6   2   74.79    4.20
  -2   6   2   77.29    4.60
   2   6  -2   83.89    3.40
   2   6  -2   80.99    3.20
  -2   6   2   74.09    6.80
   2   6  -2   78.99    5.40
  -2   6   2   77.99    5.10
   0  -6   2   47.40    5.20
   0  -6   2   46.40    5.80
   0  -6  -2   51.19    4.20
   0  -6  -2   45.60    5.30
   0  -6  -2   43.50    5.50
   0   6   2   40.90    3.80
   0   6  -2   45.80    3.50
   0   6   2   42.10    3.20
   0   6  -2   43.60    3.90
   0   6   2   45.70    3.30
   0   6   2   49.10    5.90
   0   6  -2   42.30    5.40
   2  -6   2  176.08    8.60
  -2  -6  -2  171.88    7.00
  -2  -6  -2  170.28    8.10
   2  -6   2  175.68    8.90
  -2  -6  -2  176.18    7.80
  -2   6  -2  190.98    7.50
  -2   6  -2  168.88    7.30
  -2   6  -2  179.38    8.80
  -4  -6  -2  228.98    9.00
  -4  -6  -2  227.98    8.90
  -4  -6  -2  236.68    9.00
   4  -6   2  193.58   10.60
   4  -6   2  216.68   10.80
  -4   6  -2  232.68    9.30
  -4   6  -2  240.98   11.10
  -4   6  -2  236.48   10.00
  -6  -6  -2  233.08    8.90
   6  -6   2  213.58   12.50
  -6  -6  -2  207.28    9.00
   6  -6   2  204.98   11.50
  -6  -6  -2  211.08   10.70
  -6   6  -2  207.18   12.40
  -6   6  -2  207.18   10.30
  -6   6  -2  213.38   11.10
  -6   6  -2  194.68    8.20
  -8  -6  -2   17.30    5.90
   8  -6   2    4.10    6.40
  -8  -6  -2    8.60    3.60
   8  -6   2    8.70    6.20
  -8  -6  -2   19.20    5.00
  -8   6  -2   22.60    7.20
  -8   6  -2   16.50    6.50
  -8   6  -2   10.40    7.40
  -8   6  -2   17.60    6.20
  10  -6   2    1.10    8.30
  10  -6   2  -12.70    6.60
 -10  -6  -2   21.70    6.50
 -10  -6  -2    3.60    6.50
 -10  -6  -2   -5.20    5.90
 -10   6  -2   -6.00    8.20
 -10   6  -2   12.70    8.50
   9  -7  -2    1.80    7.40
  -9  -7   2   22.40    4.80
  -9  -7   2   26.40    5.20
  -9  -7   2   23.70    4.90
   9  -7  -2   30.60    7.80
  -9  -7   2   27.00    7.00
  -9   7   2   17.50    9.80
  -9   7   2   18.90    7.90
   7  -7  -2   79.09    8.70
  -7  -7   2   79.29    7.60
   7  -7  -2   92.39   11.30
  -7  -7   2   84.69    8.30
  -7   7   2   67.69    9.30
  -7   7   2   76.09    9.50
  -7   7   2   72.99    7.50
  -7   7   2   81.09    8.70
   5  -7  -2    3.70    5.10
   5  -7  -2   -1.10    4.90
  -5  -7   2    1.60    3.80
  -5  -7   2   -1.80    4.60
  -5  -7   2    1.10    3.80
  -5   7   2    4.20    4.20
  -5   7   2    8.20    5.30
  -5   7   2    6.10    3.50
  -5   7   2    2.30    5.70
  -3  -7   2   75.19    5.40
   3  -7  -2   70.59    7.70
  -3  -7   2   70.49    7.80
   3  -7  -2   75.19    8.60
  -3  -7   2   69.59    6.50
  -3   7   2   74.99    6.10
  -3   7   2   67.09    4.90
  -3   7   2   76.79    6.30
  -3   7   2   70.69    8.50
   1  -7  -2  146.59    8.90
   1  -7  -2  138.29    6.30
  -1  -7   2  136.69    7.40
   1  -7  -2  128.09    9.60
  -1  -7   2  131.99    9.00
   1   7  -2  139.79    5.40
  -1   7   2  129.89    6.00
  -1   7   2  133.09    5.80
  -1   7   2  141.59    8.80
   1   7  -2  135.59    5.20
  -1   7   2  129.89    6.00
  -1  -7  -2   -1.20    3.90
   1  -7   2   -1.10    4.60
  -1  -7  -2    1.50    3.30
   1  -7   2   -4.00    4.00
  -1   7  -2    3.60    2.80
   1   7   2    1.50    1.80
   1   7   2    2.70    4.20
  -1   7  -2    1.20    2.90
   1   7   2   -0.80    1.80
  -1   7  -2    3.50    4.50
  -3  -7  -2  127.99    7.40
   3  -7   2  138.39    9.30
   3  -7   2  135.69    8.90
  -3  -7  -2  131.59    8.10
  -3  -7  -2  134.49    8.90
  -3   7  -2  140.59    9.70
  -3   7  -2  122.59    7.90
  -5  -7  -2   35.50    5.30
  -5  -7  -2   30.40    5.10
   5  -7   2   29.80    5.70
  -5  -7  -2   24.60    5.50
   5  -7   2   29.10    6.30
  -5   7  -2   34.70    5.50
  -5   7  -2   38.70    6.40
  -5   7  -2   34.20    7.50
   7  -7   2   27.70    6.80
  -7  -7  -2   42.00    7.10
  -7  -7  -2   23.60    5.20
  -7  -7  -2   25.40    5.70
   7  -7   2   21.50    7.90
  -7   7  -2   30.10    7.10
  -7   7  -2   10.70    8.70
  -7   7  -2   18.30    5.30
  -7   7  -2   18.20    7.90
  -9  -7  -2   25.40    8.50
  -9  -7  -2   25.30    6.60
   9  -7   2   22.30    8.40
   9  -7   2    2.80    7.80
  -9   7  -2   11.20    9.10
  -9   7  -2    5.90   10.40
  -8  -8   2    7.60    5.30
   8  -8  -2   20.90    7.70
  -8  -8   2   11.70    5.00
  -8  -8   2   -6.00    7.50
   8  -8  -2   -3.20    8.50
  -6  -8   2   -2.20    6.30
   6  -8  -2  -10.30    6.00
  -6  -8   2   -4.70    4.90
   6  -8  -2    1.70    6.80
  -6  -8   2    0.70    5.90
  -6   8   2   10.50    7.70
  -6   8   2    1.40    5.00
  -4  -8   2    7.70    5.40
  -4  -8   2   14.80    4.60
   4  -8  -2    5.50    5.80
   4  -8  -2   12.30    6.20
  -4  -8   2    2.40    4.50
  -4   8   2   -0.90    6.70
  -4   8   2    4.10    5.10
  -4   8   2   10.60    3.40
  -4   8   2   16.30    5.30
  -2  -8   2   49.99    5.10
  -2  -8   2   62.89    6.60
  -2  -8   2   55.89    7.40
   2  -8  -2   51.19    6.90
   2  -8  -2   59.09    8.10
  -2   8   2   50.49    7.50
  -2   8   2   50.59    5.10
   2   8  -2   56.99    6.50
  -2   8   2   57.19    6.40
   0  -8  -2   20.80    5.60
   0  -8   2   30.70    6.00
   0  -8   2   14.90    5.00
   0  -8  -2   16.20    3.80
   0  -8  -2   10.90    5.40
   0   8   2   12.00    3.20
   0   8  -2   15.90    3.70
   0   8  -2   15.60    3.60
   0   8   2   24.20    3.30
   0   8  -2   18.10    5.30
   0   8   2   15.50    5.90
  -2  -8  -2   10.40    7.80
  -2  -8  -2   13.50    5.40
  -2  -8  -2   12.70    5.70
   2  -8   2    9.60    5.20
   2  -8   2   22.30    5.90
  -2   8  -2   17.50    4.30
  -2   8  -2   17.40    5.00
  -2   8  -2   23.10    6.40
   4  -8   2    2.60    5.90
  -4  -8  -2   -0.90    5.80
   4  -8   2    7.60    5.50
  -4  -8  -2    2.80    4.90
  -4   8  -2   -0.70    5.60
  -4   8  -2   -6.10    6.80
  -4   8  -2   -0.90    5.30
   6  -8   2   24.10    6.80
   6  -8   2   25.00    7.00
  -6  -8  -2   19.80    6.90
  -6  -8  -2   33.70    8.30
  -6  -8  -2   18.30    6.60
  -6   8  -2   16.70    8.70
  -5  -9   2    2.50    4.50
  -5  -9   2   18.70    5.90
   5  -9  -2    6.70    8.10
  -5  -9   2    8.50    7.60
   5  -9  -2    3.00    7.40
  -3  -9   2   -7.80    6.50
  -3  -9   2    7.10    4.00
  -3  -9   2    5.00    6.70
   3  -9  -2    5.60    6.30
   3  -9  -2    0.20    6.50
  -3   9   2   -7.20    8.10
  -3   9   2    2.50    6.50
  -1  -9   2   33.70    6.80
  -1  -9   2   50.89    7.60
   1  -9  -2   51.39    7.90
   1  -9  -2   37.80    8.10
   1   9  -2   40.90    7.60
  -1   9   2   44.30    9.10
  -1   9   2   49.10    5.30
  -1   9   2   46.40    5.50
   1   9  -2   37.20    4.40
   1   9  -2   36.00    5.30
   1  -9   2   16.00    6.80
  -1  -9  -2   16.80    7.10
  -1  -9  -2   24.50    4.80
  -1  -9  -2    7.30    7.50
   1  -9   2    7.50    6.80
  -1   9  -2   34.80    8.40
  -1   9  -2   24.30    5.30
  -3  -9  -2   26.70    6.10
  -3  -9  -2    3.70    7.40
  -3  -9  -2    5.90    6.80
   3  -9   2   25.80    7.30
   3  -9   2   20.40    6.80
  -3   9  -2   16.20    9.30
  -5  -9  -2    5.70    7.30
   5  -9   2    7.40    9.10
   5  -9   2   13.00    7.70
  -5  -9  -2   13.20    8.00
  -5  -9  -2   18.20    7.00
 -14   0   3   18.90    9.50
 -12   0   3    8.60    6.30
 -12   0   3    3.60    4.90
 -12   0   3    1.90    4.40
 -10   0   3  167.78    8.60
 -10   0   3  182.78    8.50
 -10   0   3  178.48    9.40
  10   0  -3  177.68   10.20
  10   0  -3  169.38    6.10
  10   0  -3  164.98    6.10
  -8   0   3   26.80    3.50
   8   0  -3   27.60    4.10
  -8   0   3   32.40    4.00
   8   0  -3   30.70    3.40
   8   0  -3   24.70    4.10
   8   0  -3   25.50    3.00
  -6   0   3  204.88    7.00
   6   0  -3  215.88    6.80
  -6   0   3  199.48    6.90
   6   0  -3  198.78    7.10
  -4   0   3  140.99    4.70
   4   0  -3  141.19    4.80
  -4   0   3  137.39    4.70
   4   0  -3  143.19    4.70
  -2   0   3   26.60    1.70
  -2   0   3   28.20    1.60
  -2   0   3   25.40    2.20
   2   0  -3   28.90    1.70
   2   0  -3   27.80    2.30
   2   0  -3   28.00    2.00
   2   0  -3   24.20    1.90
   0   0  -3  367.96    8.50
   0   0   3  364.46    8.50
   0   0  -3  360.96    8.40
   0   0   3  364.26    8.10
   0   0   3  369.06    8.40
   0   0  -3  353.46    8.10
   2   0   3 1043.50   22.50
  -2   0  -3 1064.29   22.50
   2   0   3 1051.39   22.40
  -2   0  -3 1036.50   22.80
  -2   0  -3 1044.60   22.40
  -4   0  -3  614.64   15.20
  -4   0  -3  571.34   13.50
   4   0   3  605.84   13.70
   4   0   3  612.74   14.40
  -4   0  -3  630.94   14.40
  -6   0  -3  256.57    8.40
  -6   0  -3  259.97    6.80
  -6   0  -3  278.67    8.30
  -6   0  -3  258.67    9.50
   6   0   3  262.07    7.10
  -8   0  -3    2.70    3.10
  -8   0  -3   -0.80    3.70
  -8   0  -3    1.30    2.50
   8   0   3    0.40    2.00
 -10   0  -3   28.00    5.70
 -10   0  -3   30.30    4.40
 -10   0  -3   41.40    4.90
 -12   0  -3    5.10    5.30
 -12   0  -3    3.90    7.00
 -12   0  -3   -5.10    4.40
  13  -1  -3   13.80    5.40
 -13  -1   3   20.90    4.80
 -13  -1   3   16.40    4.90
  13  -1  -3    7.10    5.60
 -13  -1   3   11.20    7.20
 -13   1   3   14.60    6.10
 -13   1   3    5.00    6.10
 -13   1   3   15.70    8.40
 -11  -1   3   30.90    5.40
 -11  -1   3   38.40    5.40
  11  -1  -3   40.00    5.00
  11  -1  -3   35.00    6.80
 -11  -1   3   39.70    4.50
 -11   1   3   35.30    6.50
 -11   1   3   39.70    5.70
 -11   1   3   39.50    5.70
  -9  -1   3   50.99    5.80
  -9  -1   3   51.99    5.30
   9  -1  -3   56.69    6.10
   9  -1  -3   53.99    5.00
   9  -1  -3   47.30    5.60
   9   1  -3   60.49    7.20
  -9   1   3   56.79    6.20
  -9   1   3   63.59    7.20
   7  -1  -3   62.19    5.30
  -7  -1   3   58.29    4.40
   7  -1  -3   68.99    5.60
   7  -1  -3   61.79    4.40
  -7  -1   3   64.39    4.30
   7   1  -3   56.59    2.80
  -7   1   3   61.19    5.50
  -7   1   3   62.09    4.90
   7   1  -3   69.39    5.40
   5  -1  -3   98.19    5.00
  -5  -1   3   93.99    4.00
  -5  -1   3   91.19    3.80
   5  -1  -3   94.99    4.30
  -5   1   3   88.79    4.60
   5   1  -3   92.89    3.30
  -5   1   3   91.69    4.40
   5   1  -3   92.69    4.20
   3  -1  -3  853.61   18.90
  -3  -1   3  808.22   17.70
  -3  -1   3  842.72   18.20
  -3  -1   3  846.12   18.20
   3  -1  -3  823.02   18.60
  -3   1   3  847.22   18.60
   3   1  -3  767.42   17.80
   3   1  -3  813.02   18.00
  -3   1   3  847.92   18.80
  -3   1   3  865.11   19.10
  -1  -1   3 1923.41   40.10
  -1  -1   3 1857.31   39.90
   1  -1  -3 1893.61   40.30
  -1  -1   3 1965.80   40.50
   1  -1  -3 1948.91   40.50
   1  -1  -3 1967.90   40.10
   1   1  -3 1928.91   39.80
  -1   1   3 1910.71   39.80
   1   1  -3 1868.11   39.20
   1   1  -3 1928.91   39.80
  -1   1   3 1933.11   40.20
   1   1  -3 1945.71   40.20
  -1   1   3 1885.81   40.20
  -1  -1  -3  322.27    7.30
  -1  -1  -3  322.67    8.10
   1  -1   3  325.77    7.80
   1  -1   3  319.77    8.10
   1  -1   3  316.17    8.00
   1  -1   3  323.77    7.40
  -1   1  -3  315.97    7.40
  -1   1  -3  326.57    8.10
  -1   1  -3  318.47    7.70
  -1   1  -3  315.17    7.90
   1   1   3  316.07    7.20
   1   1   3  315.87    7.90
   3  -1   3 2690.83   57.19
  -3  -1  -3 2740.23   56.99
   3  -1   3 2607.84   56.49
   3  -1   3 2725.73   56.49
  -3  -1  -3 2642.74   55.59
  -3  -1  -3 2752.52   55.99
  -3   1  -3 2669.53   56.19
  -3   1  -3 2606.14   56.79
  -3   1  -3 2776.42   56.39
   3   1   3 2669.13   55.69
   5  -1   3  703.63   17.00
  -5  -1  -3  670.43   14.80
   5  -1   3  711.43   17.80
   5  -1   3  714.03   16.50
  -5  -1  -3  711.83   16.50
  -5  -1  -3  692.73   16.30
  -5  -1  -3  693.53   17.40
  -5   1  -3  686.63   16.40
  -5   1  -3  725.03   17.20
  -5   1  -3  697.63   17.30
  -5   1  -3  711.83   18.00
   5   1   3  709.23   16.50
  -7  -1  -3    7.60    2.30
  -7  -1  -3    5.60    2.30
   7  -1   3    6.50    2.70
  -7  -1  -3    9.00    3.50
  -7   1  -3    5.00    2.50
  -7   1  -3    8.50    3.70
  -7   1  -3    5.90    2.90
   9  -1   3  257.67    8.80
  -9  -1  -3  248.08    9.40
  -9  -1  -3  244.98    9.00
  -9  -1  -3  250.47   11.00
  -9   1  -3  249.88   10.20
  -9   1  -3  244.48   11.10
 -11  -1  -3  143.79   11.40
 -11  -1  -3  114.29    8.00
  11  -1   3  144.29    7.90
 -11  -1  -3  160.28    9.00
 -11   1  -3  163.38   10.80
 -11   1  -3  148.09   12.10
 -11   1  -3  136.49    9.70
 -13  -1  -3   35.60    6.70
 -13  -1  -3   29.00   16.40
 -13  -1  -3   39.70    5.30
 -13   1  -3   39.70    6.70
  12  -2  -3   16.70    7.20
  12  -2  -3   19.30    6.00
 -12  -2   3   19.20    5.70
 -12  -2   3   10.80    3.90
 -12  -2   3   28.20    5.00
 -12   2   3   32.00    7.80
 -12   2   3   23.20    6.00
 -12   2   3   13.90    8.20
 -12   2   3   19.20    6.80
 -10  -2   3   25.40    5.00
  10  -2  -3   27.40    4.80
 -10  -2   3   24.80    3.90
  10  -2  -3   37.50    6.40
 -10  -2   3   22.70    3.20
 -10   2   3   29.50    5.40
 -10   2   3   24.40    5.10
  10   2  -3   29.10    5.20
   8  -2  -3   46.00    5.30
   8  -2  -3   46.60    5.40
  -8  -2   3   42.60    4.40
  -8  -2   3   43.40    4.50
   8  -2  -3   36.50    4.90
  -8   2   3   48.40    5.70
  -8   2   3   51.49    5.60
  -6  -2   3   26.40    2.90
   6  -2  -3   32.70    3.40
  -6  -2   3   26.90    2.70
   6  -2  -3   26.40    3.20
   6  -2  -3   25.90    3.40
   6   2  -3   28.20    2.90
  -6   2   3   36.70    4.10
  -6   2   3   31.30    3.60
   6   2  -3   28.70    2.10
  -6   2   3   24.70    3.50
   4  -2  -3  352.96   10.10
  -4  -2   3  339.47    8.60
  -4  -2   3  344.37    8.10
  -4  -2   3  332.77    8.50
   4  -2  -3  364.56    9.70
   4   2  -3  335.17    8.50
  -4   2   3  351.76   10.00
  -4   2   3  345.87    9.40
   4   2  -3  344.37    8.50
  -4   2   3  342.67    9.80
  -2  -2   3  327.67    8.30
  -2  -2   3  310.27    7.00
   2  -2  -3  322.97    8.80
   2  -2  -3  317.47    8.00
   2  -2  -3  324.07    8.40
  -2  -2   3  312.27    7.40
  -2   2   3  330.37    8.50
  -2   2   3  322.97    8.80
  -2   2   3  318.87    8.10
   2   2  -3  318.27    8.30
   2   2  -3  315.97    7.40
   0  -2   3 1009.30   22.30
   0  -2   3  976.60   21.30
   0  -2  -3  975.30   21.80
   0  -2  -3 1004.10   22.00
   0  -2  -3  996.50   21.00
   0  -2   3  994.80   21.50
   0   2   3  959.60   20.40
   0   2   3  957.70   21.20
   0   2  -3  978.80   21.00
   0   2  -3  972.80   21.70
   0   2   3  966.80   21.40
   2  -2   3  283.87    8.20
   2  -2   3  286.77    8.30
  -2  -2  -3  287.57    6.60
  -2  -2  -3  288.87    8.10
   2  -2   3  302.47    7.80
  -2   2  -3  283.57    6.80
   2   2   3  282.17    7.80
  -2   2  -3  275.67    8.00
  -2   2  -3  282.27    7.50
  -2   2  -3  280.47    8.00
   2   2   3  278.77    6.40
   4  -2   3 1216.48   27.80
  -4  -2  -3 1244.68   28.30
  -4  -2  -3 1241.78   26.60
   4  -2   3 1247.28   28.00
  -4  -2  -3 1238.78   26.50
   4  -2   3 1241.08   28.60
  -4   2  -3 1253.57   27.90
  -4   2  -3 1258.27   27.80
  -4   2  -3 1215.38   28.60
   4   2   3 1229.18   26.60
  -6  -2  -3  249.38    9.10
   6  -2   3  248.98    9.20
  -6  -2  -3  244.68    7.30
   6  -2   3  253.57    8.60
  -6   2  -3  248.58    8.90
  -6   2  -3  247.48   10.40
  -6   2  -3  248.58    8.80
  -6   2  -3  251.67    8.20
  -8  -2  -3  116.89    8.70
  -8  -2  -3  149.88    8.40
   8  -2   3  156.18    7.60
  -8  -2  -3  150.28    6.80
  -8  -2  -3  134.99    6.80
   8  -2   3  162.78    9.10
  -8   2  -3  166.48    8.40
  -8   2  -3  157.38    8.30
  -8   2  -3  150.38    9.40
 -10  -2  -3    2.70    4.80
 -10  -2  -3    9.10    5.10
  10  -2   3    7.80    4.30
 -10  -2  -3   11.60    4.20
 -10  -2  -3    7.80    3.10
 -10   2  -3    5.80    4.90
 -10   2  -3    7.90    4.80
 -10   2  -3    7.40    5.70
 -12  -2  -3   28.10    5.20
 -12  -2  -3   18.30    4.10
  12  -2   3   22.80    6.70
 -12  -2  -3   25.80    7.00
 -12  -2  -3    3.70    7.30
 -12   2  -3   11.80    6.70
 -12   2  -3   23.00    7.60
  13  -3  -3   13.40    8.10
 -13  -3   3   18.00    6.80
 -13  -3   3   19.60    4.80
  13  -3  -3   -0.40    7.80
 -13   3   3   11.70    7.70
 -13   3   3   -0.30    7.80
  11  -3  -3  130.39   10.10
 -11  -3   3  143.29    8.40
 -11  -3   3  121.99    6.90
 -11  -3   3  113.69   10.30
  11  -3  -3  134.59   11.60
 -11   3   3  149.39   10.50
 -11   3   3  133.69   10.20
 -11   3   3  121.39   12.00
 -11   3   3  154.78   13.80
  -9  -3   3   32.70    4.10
   9  -3  -3   35.10    5.50
   9  -3  -3   31.90    5.60
  -9  -3   3   31.20    3.80
  -9  -3   3   31.90    3.70
  -9   3   3   34.00    5.40
  -9   3   3   25.70    5.20
  -9   3   3   34.80    6.10
   9   3  -3   29.20    4.00
  -9   3   3   35.60    5.70
   7  -3  -3  216.08    9.40
  -7  -3   3  209.18    6.70
  -7  -3   3  214.48    6.10
  -7  -3   3  216.48    7.10
   7  -3  -3  225.98    9.50
   7  -3  -3  221.98    9.00
   7   3  -3  206.08    5.70
   7   3  -3  213.68    7.00
  -7   3   3  210.68    9.40
  -7   3   3  219.88    8.90
  -7   3   3  210.28    9.40
   5  -3  -3   90.39    5.20
  -5  -3   3   89.09    3.90
  -5  -3   3   90.49    3.30
   5  -3  -3   90.29    5.00
   5  -3  -3   96.89    5.00
  -5   3   3   85.49    5.80
  -5   3   3   88.49    5.20
  -5   3   3   91.89    5.30
   5   3  -3   85.79    3.50
   5   3  -3   83.39    3.80
   3  -3  -3   53.59    3.50
  -3  -3   3   55.79    2.20
   3  -3  -3   57.69    4.00
  -3  -3   3   53.69    3.40
   3  -3  -3   51.59    3.40
  -3  -3   3   55.59    2.00
  -3   3   3   50.59    3.30
   3   3  -3   53.29    3.40
  -3   3   3   52.39    3.60
   3   3  -3   54.59    2.40
  -3   3   3   52.69    4.00
   1  -3  -3  105.69    4.90
   1  -3  -3  111.59    3.80
  -1  -3   3  106.19    4.80
  -1  -3   3  103.39    3.40
  -1  -3   3  111.39    3.60
   1  -3  -3  115.59    4.20
   1   3  -3  107.49    3.40
  -1   3   3  106.29    3.60
  -1   3   3  112.89    4.30
  -1   3   3  112.09    4.80
   1   3  -3  110.39    3.80
   1   3  -3  103.49    4.70
  -1  -3  -3   56.29    3.50
   1  -3   3   54.99    4.00
  -1  -3  -3   54.09    1.90
   1  -3   3   56.99    3.00
  -1  -3  -3   57.79    3.20
   1  -3   3   56.89    3.40
   1   3   3   55.59    3.20
   1   3   3   56.69    2.00
  -1   3  -3   57.69    4.00
  -1   3  -3   56.79    3.50
  -1   3  -3   57.39    3.20
  -3  -3  -3  306.67    9.20
   3  -3   3  306.07    9.60
   3  -3   3  315.07    8.80
   3  -3   3  309.37    9.70
  -3   3  -3  303.87    9.50
   3   3   3  307.57    6.90
  -3   3  -3  303.87    9.30
  -3   3  -3  299.87    8.70
  -5  -3  -3   23.70    3.30
   5  -3   3   21.60    3.60
  -5  -3  -3   19.70    2.20
   5  -3   3   18.80    3.50
  -5  -3  -3   21.40    1.80
  -5  -3  -3   19.50    1.90
  -5   3  -3   19.70    3.10
  -5   3  -3   17.40    3.20
  -5   3  -3   18.80    3.40
  -5   3  -3   22.00    3.90
   7  -3   3   32.20    4.90
  -7  -3  -3   30.00    4.70
   7  -3   3   25.70    4.60
  -7  -3  -3   35.70    3.40
  -7  -3  -3   32.30    3.20
  -7   3  -3   43.20    5.30
  -7   3  -3   28.20    4.60
  -7   3  -3   34.20    6.30
  -9  -3  -3    7.40    4.90
   9  -3   3   20.40    5.20
  -9  -3  -3   12.10    3.20
  -9  -3  -3   13.90    3.20
   9  -3   3   19.30    4.00
  -9  -3  -3   15.10    5.10
  -9   3  -3   12.70    5.90
  -9   3  -3   23.20    5.40
  -9   3  -3   10.10    4.50
 -11  -3  -3   18.90    3.70
  11  -3   3   16.20    6.70
 -11  -3  -3   15.50    6.70
  11  -3   3   11.40    6.10
 -11  -3  -3   30.20    5.80
 -11  -3  -3   18.90    4.70
 -11   3  -3   19.60    6.60
 -11   3  -3   24.20    6.50
 -11   3  -3   20.40    8.90
 -12  -4   3    1.40    5.70
 -12  -4   3   15.10    3.80
 -12  -4   3   15.20    4.30
  12  -4  -3   -7.70    7.10
  12  -4  -3   -2.50    7.60
 -12   4   3    9.10    7.60
 -12   4   3   10.10    7.00
 -12   4   3   23.70    9.50
  10  -4  -3   -6.00    5.60
 -10  -4   3    2.30    4.00
 -10  -4   3    6.60    3.80
 -10  -4   3    4.60    2.70
 -10   4   3    8.80    5.40
 -10   4   3    9.90    6.30
 -10   4   3   10.40    6.50
 -10   4   3    8.60    6.00
  -8  -4   3   53.49    3.80
  -8  -4   3   46.00    4.00
   8  -4  -3   63.69    6.90
   8  -4  -3   56.39    6.40
  -8  -4   3   52.29    3.60
  -8  -4   3   49.80    4.80
   8   4  -3   42.00    4.50
  -8   4   3   54.09    6.70
  -8   4   3   48.30    5.90
  -8   4   3   56.09    6.50
  -8   4   3   46.10    5.50
  -6  -4   3  126.79    4.20
   6  -4  -3  123.49    7.50
   6  -4  -3  136.39    7.80
  -6  -4   3  123.39    5.30
  -6  -4   3  125.89    4.70
   6  -4  -3  131.49    7.40
   6   4  -3  121.99    5.20
   6   4  -3  126.19    4.60
  -6   4   3  134.19    7.10
  -6   4   3  118.39    7.80
  -6   4   3  121.19    6.90
  -4  -4   3   12.80    1.30
  -4  -4   3   18.30    2.70
  -4  -4   3   12.60    1.70
   4  -4  -3   11.00    3.10
   4  -4  -3   10.30    2.70
   4  -4  -3   11.10    2.00
   4   4  -3   11.10    2.40
  -4   4   3   10.50    2.50
   4   4  -3   13.20    1.50
  -4   4   3   12.40    3.00
  -4   4   3   10.30    3.40
  -2  -4   3   32.90    1.80
   2  -4  -3   29.00    3.10
  -2  -4   3   28.20    3.20
   2  -4  -3   25.50    3.50
   2  -4  -3   30.30    2.90
   2  -4  -3   31.10    3.70
  -2  -4   3   27.50    2.30
  -2   4   3   33.80    3.30
   2   4  -3   31.90    2.10
  -2   4   3   34.50    3.70
  -2   4   3   24.00    2.50
   2   4  -3   28.40    3.20
   2   4  -3   32.30    2.70
   0  -4   3   38.90    3.20
   0  -4  -3   37.30    4.00
   0  -4   3   42.50    4.40
   0  -4  -3   45.70    3.10
   0  -4  -3   39.60    3.90
   0  -4  -3   40.00    2.30
   0   4   3   39.50    3.90
   0   4   3   38.10    3.10
   0   4  -3   36.70    2.60
   0   4   3   40.30    2.30
   0   4  -3   37.90    4.10
   0   4  -3   39.10    3.50
   2  -4   3  421.66   12.20
  -2  -4  -3  397.86   11.00
  -2  -4  -3  406.86   11.20
   2  -4   3  395.76   10.60
  -2  -4  -3  405.56   11.20
   2  -4   3  406.66   11.80
  -2   4  -3  403.96   11.50
  -2   4  -3  361.76   11.80
  -2   4  -3  404.76   12.00
   2   4   3  399.06   10.70
  -4  -4  -3   25.30    3.10
   4  -4   3   31.90    4.50
  -4  -4  -3   27.30    3.10
   4  -4   3   17.60    3.70
  -4  -4  -3   25.70    3.40
  -4   4  -3   27.50    3.60
  -4   4  -3   30.70    4.20
  -4   4  -3   26.10    4.20
  -4   4  -3   27.20    3.60
   6  -4   3   75.09    6.80
  -6  -4  -3   80.09    4.10
  -6  -4  -3   77.69    6.00
   6  -4   3   67.49    7.10
  -6  -4  -3   76.69    3.10
  -6  -4  -3   76.89    3.10
  -6   4  -3   81.89    7.90
  -6   4  -3   86.79    6.70
  -6   4  -3   85.49    6.70
  -6   4  -3   94.69    7.30
  -8  -4  -3   97.89    8.80
   8  -4   3   93.89    9.00
   8  -4   3  103.49    9.10
  -8  -4  -3  104.19    4.80
  -8  -4  -3   93.99    4.40
  -8   4  -3  109.69   10.00
  -8   4  -3   98.69    8.90
  -8   4  -3   93.79    8.30
 -10  -4  -3   15.20    5.80
 -10  -4  -3   12.30    4.10
 -10  -4  -3   10.90    3.00
  10  -4   3   18.70    6.10
 -10  -4  -3   11.00    5.10
 -10   4  -3    2.40    5.70
 -10   4  -3    8.60    6.10
 -10   4  -3    3.40    7.30
 -12  -4  -3   11.90    7.30
  12  -4   3   41.40    7.00
  12  -4   3   19.00    9.10
 -12  -4  -3   15.20    3.90
 -12  -4  -3   32.80    8.20
 -12   4  -3   21.70    9.30
 -12   4  -3   20.80    9.30
 -11  -5   3    8.40    4.90
 -11  -5   3   10.20    3.00
  11  -5  -3   -7.50    6.60
  11  -5  -3    1.20    7.50
 -11  -5   3   10.20    3.70
 -11   5   3    9.50    7.40
 -11   5   3   19.30    9.00
 -11   5   3   -3.20    7.70
  -9  -5   3  119.19    6.60
   9  -5  -3  101.49   10.30
   9  -5  -3  123.29   10.80
  -9  -5   3  131.09    5.40
  -9  -5   3  114.59    5.00
  -9  -5   3  126.69    7.20
  -9   5   3  138.59   11.30
  -9   5   3  129.79   10.80
  -9   5   3  115.39   10.30
  -9   5   3  119.99   11.60
  -7  -5   3   14.40    2.80
   7  -5  -3   14.50    6.60
   7  -5  -3   28.90    5.00
  -7  -5   3   12.10    3.50
  -7   5   3   19.20    4.10
  -7   5   3   16.30    5.10
   7   5  -3   16.70    2.50
  -7   5   3   28.20    5.50
  -7   5   3   19.70    5.00
  -5  -5   3   67.19    5.10
   5  -5  -3   72.99    6.90
   5  -5  -3   64.69    6.20
  -5  -5   3   68.49    4.10
   5   5  -3   64.89    2.90
  -5   5   3   65.09    5.80
  -5   5   3   65.89    6.20
  -5   5   3   68.49    5.70
  -5   5   3   75.49    7.50
   5   5  -3   66.19    5.00
  -3  -5   3  100.39    4.40
   3  -5  -3  109.19    5.20
  -3  -5   3  101.69    4.70
   3  -5  -3  106.99    6.70
  -3  -5   3  105.19    6.00
   3  -5  -3  102.19    6.80
  -3   5   3  101.79    5.10
  -3   5   3  102.59    6.80
  -3   5   3   98.89    5.20
   3   5  -3  102.79    3.40
   3   5  -3  105.79    6.20
  -1  -5   3  113.19    6.80
  -1  -5   3  102.69    3.50
  -1  -5   3  108.89    5.00
   1  -5  -3  103.09    6.50
   1  -5  -3  104.49    4.90
  -1  -5   3  103.29    3.80
   1  -5  -3  104.69    6.60
   1   5  -3  104.89    5.00
   1   5  -3  102.99    3.90
  -1   5   3   98.89    6.00
  -1   5   3   98.49    4.70
  -1   5   3   98.89    4.40
   1   5  -3  107.59    6.20
  -1  -5  -3  414.96   11.60
   1  -5   3  428.96   12.40
   1  -5   3  445.06   13.60
  -1  -5  -3  436.56   12.70
  -1  -5  -3  428.46   12.60
  -1   5  -3  430.36   12.40
   1   5   3  425.76    9.70
  -1   5  -3  430.66   11.30
   1   5   3  443.26   12.50
   1   5   3  428.76   11.40
   1   5   3  427.56    9.80
   3  -5   3  273.87   10.00
  -3  -5  -3  253.37    8.80
  -3  -5  -3  254.67    8.90
  -3  -5  -3  252.97    8.80
   3  -5   3  250.37   10.30
  -3   5  -3  261.47    9.20
  -3   5  -3  248.38    8.90
  -3   5  -3  247.88   10.20
  -5  -5  -3   70.89    5.00
   5  -5   3   70.09    6.90
  -5  -5  -3   65.29    6.10
  -5  -5  -3   66.99    5.40
   5  -5   3   72.29    7.40
  -5   5  -3   71.19    7.00
  -5   5  -3   81.29    7.40
  -5   5  -3   65.49    4.90
  -5   5  -3   70.19    6.30
  -5   5  -3   78.19    7.70
   7  -5   3  388.46   14.20
  -7  -5  -3  374.86   13.50
   7  -5   3  398.46   15.10
  -7  -5  -3  365.56   10.50
  -7   5  -3  373.06   15.40
  -7   5  -3  398.06   13.70
  -7   5  -3  378.56   14.30
  -7   5  -3  389.96   12.60
   9  -5   3  130.19   11.10
   9  -5   3  145.09   11.60
  -9  -5  -3  151.38    5.30
  -9  -5  -3  155.88   10.80
  -9  -5  -3  141.29    5.00
  -9   5  -3  153.08   11.70
  -9   5  -3  149.29   14.10
  -9   5  -3  153.78   12.50
  -9   5  -3  164.98   12.00
 -11  -5  -3   29.40    7.90
  11  -5   3   20.20    9.10
 -11  -5  -3   27.50    3.90
 -11  -5  -3   30.50    6.90
 -11  -5  -3   31.60    3.40
  11  -5   3   21.20    7.30
 -11   5  -3   23.10    9.30
 -11   5  -3   30.10    9.60
 -11   5  -3   24.60    8.40
  10  -6  -3   32.10    7.90
  10  -6  -3   27.40    8.40
 -10  -6   3   18.70    7.00
 -10  -6   3    8.30    4.70
 -10  -6   3   23.70    4.40
 -10   6   3   23.90    9.00
 -10   6   3   13.70   11.50
 -10   6   3    7.40    7.20
  -8  -6   3   25.30    4.10
  -8  -6   3   21.40    5.20
   8  -6  -3   18.00    6.90
  -8  -6   3   18.60    4.20
   8  -6  -3   15.10    5.90
  -8   6   3   15.90    5.60
  -8   6   3    9.80    7.40
  -8   6   3   16.50    6.00
  -8   6   3    8.10    6.00
  -6  -6   3   27.00    4.20
   6  -6  -3   32.10    5.50
  -6  -6   3   33.00    4.60
  -6  -6   3   34.80    3.60
   6  -6  -3   32.80    6.00
  -6   6   3   22.50    4.40
  -6   6   3   33.30    5.60
  -6   6   3   38.50    6.40
  -6   6   3   36.50    4.90
   4  -6  -3   97.29    8.50
   4  -6  -3  104.69    8.00
  -4  -6   3   85.19    5.50
  -4  -6   3   93.69    6.90
  -4  -6   3   92.29    5.60
  -4   6   3   89.39    5.80
  -4   6   3   89.99    8.30
  -4   6   3   92.49    6.20
  -4   6   3   80.89    8.60
   2  -6  -3   82.69    5.30
   2  -6  -3   75.69    6.90
  -2  -6   3   85.89    6.80
  -2  -6   3   83.29    4.10
  -2  -6   3   85.39    5.20
   2  -6  -3   88.09    6.80
   2   6  -3   90.49    6.90
   2   6  -3   87.09    3.80
  -2   6   3   86.59    4.80
  -2   6   3   88.19    7.20
   2   6  -3   84.89    5.40
  -2   6   3   92.29    5.40
  -2   6   3   79.99    4.90
   0  -6   3   40.10    5.00
   0  -6  -3   53.69    4.60
   0  -6   3   49.20    5.20
   0  -6  -3   42.30    5.40
   0  -6  -3   57.39    5.70
   0   6   3   57.59    6.30
   0   6  -3   53.59    6.60
   0   6   3   41.50    3.30
   0   6  -3   59.59    5.60
   0   6   3   48.00    3.30
   0   6  -3   54.89    3.80
   0   6   3   48.30    4.10
   0   6  -3   52.09    4.50
  -2  -6  -3   36.20    3.90
  -2  -6  -3   29.90    4.20
   2  -6   3   32.10    4.50
   2  -6   3   34.30    4.90
  -2  -6  -3   32.60    4.40
  -2   6  -3   36.40    5.10
  -2   6  -3   49.30    6.10
  -2   6  -3   39.10    4.10
  -4  -6  -3  106.39    6.50
   4  -6   3   97.39    9.50
   4  -6   3   81.99    8.30
  -4  -6  -3  119.89    6.80
  -4  -6  -3  112.99    6.80
  -4   6  -3  118.49    8.00
  -4   6  -3   98.49    7.10
  -4   6  -3  105.19    8.50
  -6  -6  -3   36.00    4.80
   6  -6   3   47.20    7.10
  -6  -6  -3   34.40    4.30
  -6  -6  -3   43.30    7.90
   6  -6   3   33.70    5.90
  -6   6  -3   34.50    4.20
  -6   6  -3   32.50    6.80
  -6   6  -3   28.40    5.00
  -6   6  -3   37.50    6.60
  -8  -6  -3   46.30    5.90
  -8  -6  -3   28.10    4.10
   8  -6   3   40.00    7.20
   8  -6   3   34.60    8.00
  -8  -6  -3   24.80    6.10
  -8   6  -3   17.40    7.10
  -8   6  -3   24.20    6.20
  -8   6  -3   18.40    7.70
  -8   6  -3   22.00    7.00
 -10  -6  -3   21.60    6.60
 -10  -6  -3   10.70    6.20
 -10  -6  -3    3.70    6.60
  10  -6   3    1.50    7.80
  10  -6   3    5.80    8.10
 -10   6  -3   12.60   10.50
 -10   6  -3   28.00    8.50
 -10   6  -3   11.10    8.40
  -9  -7   3   -0.20    6.30
  -9  -7   3   14.30    4.10
  -9  -7   3   16.20    4.90
   9  -7  -3    1.60    7.30
  -9  -7   3    8.10    4.30
   9  -7  -3   14.60    6.70
  -9   7   3   -6.80    8.00
  -9   7   3    5.70    9.10
   7  -7  -3   11.60    6.90
  -7  -7   3   14.40    5.00
  -7  -7   3   15.30    5.40
  -7  -7   3   16.70    4.30
   7  -7  -3   24.70    6.30
  -7   7   3   13.70    5.50
  -7   7   3   13.20    7.00
  -7   7   3   12.00    5.90
  -7   7   3   29.10    8.50
   5  -7  -3   55.69    7.70
   5  -7  -3   49.00    6.90
  -5  -7   3   54.19    6.00
  -5  -7   3   54.29    6.50
  -5  -7   3   51.29    6.50
  -5   7   3   44.50    5.60
  -5   7   3   44.90    6.80
  -5   7   3   58.29    6.60
  -5   7   3   57.59    5.30
  -3  -7   3  142.19    9.20
  -3  -7   3  150.08    7.70
  -3  -7   3  146.29    6.30
   3  -7  -3  152.78    9.20
   3  -7  -3  126.69    9.20
  -3   7   3  145.69    7.30
  -3   7   3  141.29    6.40
  -3   7   3  146.99    7.30
  -3   7   3  133.19    9.60
   1  -7  -3   13.10    5.30
  -1  -7   3   19.80    4.00
  -1  -7   3   20.40    4.90
   1  -7  -3   23.40    3.80
  -1   7   3   21.10    3.10
   1   7  -3   17.10    4.30
  -1   7   3   18.90    3.20
   1   7  -3   21.90    3.10
  -1   7   3   22.60    3.20
   1   7  -3   20.50    2.90
  -1   7   3   25.10    5.20
   1  -7   3   49.50    5.90
  -1  -7  -3   55.09    6.00
  -1  -7  -3   56.59    7.10
   1  -7   3   51.29    6.50
  -1  -7  -3   43.70    7.00
  -1   7  -3   56.69    5.30
  -1   7  -3   53.19    5.10
  -1   7  -3   58.39    7.10
   1   7   3   61.79    6.30
   1   7   3   54.39    3.20
   1   7   3   48.10    3.20
  -3  -7  -3   12.10    4.60
  -3  -7  -3    6.90    4.20
   3  -7   3    4.20    4.30
  -3  -7  -3    7.70    3.90
   3  -7   3   10.40    4.80
  -3   7  -3   13.10    4.60
  -3   7  -3    7.20    4.10
  -3   7  -3   12.90    5.10
   5  -7   3    0.20    5.00
  -5  -7  -3    9.70    4.90
  -5  -7  -3    5.10    4.60
  -5  -7  -3    2.70    4.30
   5  -7   3   17.90    6.00
  -5   7  -3   15.60    6.60
  -5   7  -3   13.30    6.10
  -5   7  -3   20.10    7.90
   7  -7   3   64.59    7.80
  -7  -7  -3   70.09    8.00
  -7  -7  -3   66.19    7.60
   7  -7   3   56.09    8.70
  -7   7  -3   47.20   10.00
  -7   7  -3   81.39    9.60
  -7   7  -3   65.79    5.90
  -7   7  -3   59.09    7.80
  -7   7  -3   64.49    6.00
   9  -7   3    4.60    8.10
  -9  -7  -3   11.10    7.80
   9  -7   3   31.80    8.10
  -9  -7  -3   17.50    6.90
  -9   7  -3   18.40    7.40
  -9   7  -3   15.70    9.70
   8  -8  -3   14.60    7.90
   8  -8  -3    4.60    9.20
  -8  -8   3    4.40    6.20
  -8  -8   3    1.20    7.30
  -6  -8   3   33.00    5.40
   6  -8  -3   31.20    6.80
  -6  -8   3    8.90    6.30
  -6  -8   3   27.90    6.10
   6  -8  -3   22.10    7.50
  -6   8   3   25.60    7.70
  -6   8   3   31.20    5.90
  -4  -8   3   11.40    5.80
   4  -8  -3    7.20    5.70
  -4  -8   3   29.90    4.90
   4  -8  -3   12.60    6.20
  -4  -8   3   15.00    4.50
  -4   8   3   14.60    5.40
  -4   8   3    6.00    7.00
  -4   8   3   13.50    4.30
  -4   8   3   10.10    5.50
   2  -8  -3   25.10    4.30
  -2  -8   3   18.80    4.80
   2  -8  -3   18.70    6.20
  -2  -8   3   23.20    6.10
   2  -8  -3   18.40    5.30
   2   8  -3   16.00    2.90
  -2   8   3   17.40    4.50
   2   8  -3   25.50    2.90
   2   8  -3   17.90    5.30
  -2   8   3   31.50    3.70
  -2   8   3   22.20    4.10
  -2   8   3   22.40    6.40
   0  -8  -3   65.69    7.10
   0  -8  -3   87.09    7.10
   0  -8   3   67.39    8.60
   0  -8  -3   82.19    8.60
   0  -8   3   77.49    9.20
   0   8   3   74.99    5.10
   0   8  -3   89.29    6.10
   0   8  -3   76.69    6.30
   0   8   3   87.99    5.40
   0   8   3   91.89    9.90
   0   8  -3   78.69    9.20
  -2  -8  -3   13.70    5.20
  -2  -8  -3   -0.40    5.30
  -2  -8  -3   11.80    4.20
   2  -8   3    9.90    6.30
   2  -8   3    7.60    5.50
  -2   8  -3   11.70    4.80
  -2   8  -3   12.00    4.80
  -2   8  -3   10.80    6.30
   4  -8   3   27.10    6.70
  -4  -8  -3   22.00    5.70
  -4  -8  -3   16.00    6.20
  -4  -8  -3   12.70    5.70
   4  -8   3   23.00    6.30
  -4   8  -3   19.80    7.50
  -4   8  -3   12.60    6.10
  -4   8  -3   18.50    6.00
  -6  -8  -3    5.60    6.10
  -6  -8  -3    3.40    7.60
  -6  -8  -3   13.90    6.80
   6  -8   3   -0.40    6.30
   6  -8   3   14.20    6.80
  -6   8  -3    7.40    9.00
  -5  -9   3    7.60    5.00
   5  -9  -3   16.20    7.30
  -5  -9   3   16.40    5.40
  -5  -9   3   13.70    7.70
   5  -9  -3   14.80    7.80
   3  -9  -3   17.10    6.70
   3  -9  -3   17.20    7.70
  -3  -9   3   21.60    6.70
  -3  -9   3   21.10    7.20
  -3   9   3   15.70    7.40
   1  -9  -3    0.80    6.70
  -1  -9   3    0.60    6.50
   1  -9  -3    1.80    4.30
   1  -9  -3   -2.70    6.00
  -1  -9   3   15.90    6.80
  -1   9   3    5.70    4.50
   1   9  -3   -4.40    3.70
   1   9  -3   -0.60    4.40
   1   9  -3   -2.10    6.70
  -1   9   3   -4.80    8.20
  -1   9   3    1.00    4.30
   1  -9   3   19.10    7.30
   1  -9   3   16.10    6.80
  -1  -9  -3   15.70    5.20
  -1  -9  -3   12.60    7.10
  -1  -9  -3    7.80    6.70
  -1   9  -3   13.40    5.70
  -1   9  -3    8.90    8.40
  -3  -9  -3   70.09    8.60
  -3  -9  -3   37.40    7.30
  -3  -9  -3   37.50    8.10
   3  -9   3   43.30    8.20
   3  -9   3   30.80    8.00
  -3   9  -3   45.30    9.50
  -5  -9  -3    4.40    7.60
  -5  -9  -3    2.30    7.20
  -5  -9  -3    0.20    6.40
 -14   0   4   33.20    6.60
 -14   0   4   26.60    9.20
 -12   0   4   63.79    6.80
 -12   0   4   80.09    9.60
 -12   0   4   69.39    7.10
 -10   0   4   72.69    7.40
  10   0  -4   81.19    8.60
  10   0  -4   81.49    8.60
  10   0  -4   73.49    4.80
 -10   0   4   71.59    6.80
  10   0  -4   79.59    4.80
  -8   0   4   -1.60    2.70
   8   0  -4    4.80    3.20
   8   0  -4   -1.40    3.30
   8   0  -4   -1.90    1.80
  -8   0   4   -3.10    2.20
   6   0  -4 2394.96   50.69
   6   0  -4 2302.87   49.90
  -6   0   4 2427.86   50.79
  -6   0   4 2341.67   50.79
   6   0  -4 2360.56   50.99
  -4   0   4 3500.45   74.09
   4   0  -4 3574.14   73.89
   4   0  -4 3526.75   74.09
  -4   0   4 3583.04   73.89
   4   0  -4 3537.95   73.89
  -4   0   4 3615.54   75.09
  -2   0   4   11.80    1.70
  -2   0   4   13.50    1.50
   2   0  -4   10.00    1.60
   2   0  -4   10.90    1.70
  -2   0   4   13.70    1.30
   2   0  -4   11.80    1.30
   2   0  -4   12.00    1.30
   0   0  -4  234.58    6.40
   0   0  -4  243.58    6.30
   0   0  -4  240.68    5.90
   0   0   4  236.88    5.90
   0   0   4  248.98    6.40
   0   0   4  237.68    6.30
   2   0   4  196.28    5.80
  -2   0  -4  201.08    5.40
   2   0   4  197.78    5.50
   2   0   4  193.08    5.40
  -2   0  -4  194.88    5.50
  -2   0  -4  196.38    5.80
  -4   0  -4 1435.46   31.30
  -4   0  -4 1411.06   30.30
   4   0   4 1328.87   30.50
  -4   0  -4 1429.36   30.70
   4   0   4 1408.96   30.10
  -4   0  -4 1406.56   31.60
  -6   0  -4   -2.60    1.30
  -6   0  -4    1.10    1.50
  -6   0  -4   -0.10    2.60
  -6   0  -4    0.50    2.10
   6   0   4    0.60    1.80
   6   0   4    2.00    2.10
  -8   0  -4    4.10    4.00
  -8   0  -4    0.80    2.50
   8   0   4   -1.10    2.20
  -8   0  -4    2.50    3.00
 -10   0  -4  125.79    8.20
 -10   0  -4  109.79    7.40
 -10   0  -4  105.09    9.50
 -12   0  -4   94.99   10.60
 -12   0  -4  116.29    8.90
 -12   0  -4   80.39   10.00
 -12   0  -4   88.29    9.60
 -13  -1   4    0.10    4.80
  13  -1  -4   12.00    5.90
  13  -1  -4   13.20    5.60
 -13  -1   4    5.70    6.70
 -13  -1   4    6.60    4.40
 -13   1   4   19.00    7.60
 -13   1   4    3.30    5.90
 -13   1   4    9.10    6.40
 -11  -1   4    8.40    4.40
  11  -1  -4   14.20    4.50
 -11  -1   4   19.30    4.40
  11  -1  -4   12.50    6.70
  11  -1  -4   14.90    5.90
 -11   1   4   18.10    5.40
  11   1  -4   17.80    6.00
 -11   1   4    4.40    4.20
 -11   1   4   18.40    5.10
  -9  -1   4  280.77    9.90
  -9  -1   4  277.37    9.70
   9  -1  -4  279.57    9.50
   9  -1  -4  262.87   11.30
   9  -1  -4  282.77   11.40
  -9   1   4  266.37   10.30
  -9   1   4  280.77   10.80
   9   1  -4  256.97   10.50
   9   1  -4  239.08    6.80
  -7  -1   4   75.09    4.70
   7  -1  -4   84.09    5.70
   7  -1  -4   84.29    5.90
  -7  -1   4   74.59    4.60
  -7   1   4   92.09    5.50
   7   1  -4   72.79    5.60
   7   1  -4   75.19    3.60
  -7   1   4   83.39    5.80
  -5  -1   4  588.84   13.50
   5  -1  -4  582.24   14.70
   5  -1  -4  572.34   14.40
  -5  -1   4  574.94   13.90
  -5   1   4  603.74   14.40
  -5   1   4  560.34   14.40
   5   1  -4  573.74   13.30
   5   1  -4  542.25   14.10
  -5   1   4  587.84   15.30
   5   1  -4  573.34   13.40
  -3  -1   4  104.49    2.90
   3  -1  -4  101.09    4.10
   3  -1  -4  103.59    4.60
  -3  -1   4  106.99    3.80
   3  -1  -4  108.69    3.90
  -3  -1   4  104.79    3.60
   3   1  -4   99.29    3.70
  -3   1   4  108.39    4.50
  -3   1   4  101.99    3.90
   3   1  -4   91.89    3.10
   3   1  -4  101.09    3.60
  -3   1   4  103.09    4.10
  -1  -1   4   99.29    3.90
  -1  -1   4  103.39    3.50
   1  -1  -4  102.29    3.70
   1  -1  -4  109.09    3.40
  -1  -1   4  105.59    3.30
   1  -1  -4  106.89    4.00
   1   1  -4  105.39    3.50
   1   1  -4  112.39    3.40
  -1   1   4  102.59    3.70
   1   1  -4  101.99    3.90
  -1   1   4   99.89    3.90
  -1   1   4  104.99    3.40
   1  -1   4  699.53   15.80
   1  -1   4  661.33   14.90
  -1  -1  -4  683.53   14.80
  -1  -1  -4  679.73   15.60
   1  -1   4  678.13   15.20
  -1   1  -4  667.63   15.20
  -1   1  -4  680.13   15.00
  -1   1  -4  668.73   15.40
   1   1   4  661.23   15.30
  -1   1  -4  671.93   14.80
   1   1   4  659.73   14.50
  -3  -1  -4  744.53   16.40
   3  -1   4  749.42   16.90
  -3  -1  -4  732.33   16.30
  -3  -1  -4  741.23   17.40
   3  -1   4  694.83   16.90
  -3   1  -4  718.83   17.60
  -3   1  -4  745.63   16.90
   3   1   4  733.73   16.50
  -3   1  -4  734.13   16.90
  -3   1  -4  746.03   17.00
   5  -1   4  135.59    5.20
   5  -1   4  149.19    5.80
  -5  -1  -4  148.79    5.80
  -5  -1  -4  130.29    4.10
  -5  -1  -4  144.29    4.90
  -5   1  -4  141.29    5.10
   5   1   4  137.19    5.20
  -5   1  -4  138.89    6.50
  -5   1  -4  136.29    5.50
  -7  -1  -4   97.49    5.30
  -7  -1  -4  107.09    6.50
   7  -1   4   97.19    5.50
  -7  -1  -4   83.89    9.90
  -7  -1  -4   98.59    5.10
  -7   1  -4   99.89    6.40
  -7   1  -4  115.19    6.00
  -7   1  -4  103.79    5.10
  -7   1  -4   98.99    7.30
   9  -1   4   45.80    5.90
  -9  -1  -4   49.20    6.20
  -9  -1  -4   51.19    4.90
  -9  -1  -4   50.69    5.00
  -9  -1  -4   54.59    6.00
  -9   1  -4   53.39    6.00
  -9   1  -4   38.30    5.50
  -9   1  -4   42.10    5.30
  11  -1   4    8.30    4.50
 -11  -1  -4   15.70    5.00
 -11  -1  -4    9.70    6.30
 -11  -1  -4    6.00    3.30
 -11  -1  -4   15.20    5.00
 -11   1  -4    4.00    5.70
 -11   1  -4    5.70    6.60
 -11   1  -4    2.40    5.10
 -13  -1  -4   52.39    8.40
 -13   1  -4   56.99    7.10
 -13   1  -4   50.99    7.70
 -12  -2   4   33.90    4.70
 -12  -2   4   25.30    5.70
  12  -2  -4   20.20    7.40
  12  -2  -4   30.50    6.40
 -12  -2   4   35.00    5.60
 -12   2   4   21.40    9.10
 -12   2   4   33.00    7.60
 -12   2   4   37.00    7.30
 -12   2   4   32.10    6.70
  10  -2  -4  237.28   10.00
 -10  -2   4  231.58    9.50
  10  -2  -4  256.47   12.60
  10  -2  -4  239.68   12.20
 -10  -2   4  230.08    9.00
 -10  -2   4  215.28    8.50
 -10   2   4  273.57   11.50
  10   2  -4  221.58   11.00
 -10   2   4  248.18   11.10
 -10   2   4  207.48   18.20
 -10   2   4  227.48   12.30
   8  -2  -4   67.29    5.80
  -8  -2   4   59.39    4.80
   8  -2  -4   69.49    7.00
   8  -2  -4   74.19    7.10
  -8  -2   4   62.69    4.70
  -8   2   4   70.29    6.70
   8   2  -4   63.09    5.40
  -8   2   4   64.99    7.00
  -8   2   4   60.49    5.90
  -6  -2   4  537.55   13.40
  -6  -2   4  540.65   13.00
  -6  -2   4  537.05   12.80
   6  -2  -4  560.44   15.10
   6  -2  -4  562.34   14.70
  -6   2   4  580.44   15.40
  -6   2   4  548.45   14.70
   6   2  -4  540.85   12.90
  -6   2   4  558.14   15.50
  -4  -2   4  368.76    9.20
   4  -2  -4  394.66   10.30
   4  -2  -4  379.36   10.70
  -4  -2   4  373.36    9.50
  -4  -2   4  364.16    8.40
  -4   2   4  371.46   10.00
   4   2  -4  370.96    9.40
  -4   2   4  369.76   10.50
  -4   2   4  375.96   10.50
  -2  -2   4  183.48    5.50
   2  -2  -4  193.78    6.10
   2  -2  -4  187.38    5.40
  -2  -2   4  183.18    5.00
  -2  -2   4  192.68    6.00
   2  -2  -4  184.68    6.10
  -2   2   4  191.08    6.10
  -2   2   4  187.28    5.50
  -2   2   4  191.18    6.10
   2   2  -4  181.68    5.80
   0  -2   4 1056.09   23.60
   0  -2   4 1095.49   23.70
   0  -2  -4 1106.39   24.30
   0  -2   4 1155.58   24.70
   0  -2  -4 1097.09   24.20
   0  -2  -4 1121.69   23.30
   0  -2   4 1039.10   22.90
   0   2  -4 1066.79   24.20
   0   2   4 1089.29   23.90
   0   2  -4 1087.79   23.40
   0   2   4 1100.69   24.00
   0   2   4 1075.29   23.00
   0   2  -4 1079.49   23.40
  -2  -2  -4  767.32   17.90
  -2  -2  -4  749.33   16.40
   2  -2   4  771.72   18.10
   2  -2   4  758.02   17.90
   2  -2   4  760.22   17.50
  -2   2  -4  764.32   17.90
  -2   2  -4  750.32   16.50
   2   2   4  738.43   17.60
   2   2   4  746.73   16.30
  -2   2  -4  760.22   17.30
  -2   2  -4  767.62   17.90
  -4  -2  -4  833.72   20.10
   4  -2   4  840.22   19.70
  -4  -2  -4  843.82   18.40
  -4  -2  -4  812.52   18.40
   4  -2   4  826.92   19.90
   4  -2   4  821.12   20.40
  -4   2  -4  830.42   20.40
  -4   2  -4  827.22   19.70
  -4   2  -4  839.72   19.60
   4   2   4  812.22   18.30
  -6  -2  -4   28.00    3.10
   6  -2   4   32.30    4.00
  -6  -2  -4   33.50    3.50
  -6  -2  -4   28.30    3.50
   6  -2   4   46.50    4.40
  -6   2  -4   29.80    3.80
  -6   2  -4   28.80    3.60
  -6   2  -4   24.50    4.30
  -6   2  -4   31.10    3.40
  -8  -2  -4   68.69    5.50
   8  -2   4   67.79    6.60
  -8  -2  -4   65.89    7.10
  -8  -2  -4   64.89    6.40
  -8  -2  -4   68.69    4.40
  -8   2  -4   64.49    6.60
  -8   2  -4   83.79    7.20
  -8   2  -4   70.99    7.70
  10  -2   4   33.40    5.50
 -10  -2  -4   32.90    4.80
 -10  -2  -4   38.50    6.70
 -10  -2  -4   47.60    5.50
 -10  -2  -4   37.50    5.80
 -10   2  -4   30.60    6.90
 -10   2  -4   36.00    5.90
 -10   2  -4   33.70    6.00
 -12  -2  -4  -11.00    6.10
 -12  -2  -4   10.30    4.40
  12  -2   4    6.50    6.40
 -12  -2  -4   12.80    4.50
 -12  -2  -4    9.30    8.10
 -12   2  -4   12.40    6.60
 -12   2  -4   13.50    6.70
  13  -3  -4   28.50    9.10
  13  -3  -4   22.70    8.40
 -13  -3   4   33.30    6.90
 -13  -3   4   33.00    4.60
 -13   3   4   31.20    8.00
 -13   3   4   29.10    8.10
 -11  -3   4   30.60    4.20
 -11  -3   4   44.70    5.60
  11  -3  -4   37.70    7.10
  11  -3  -4   36.20    6.70
 -11  -3   4   33.90    5.20
 -11   3   4   32.40    6.10
 -11   3   4   40.80    6.40
 -11   3   4   34.60    8.40
 -11   3   4   36.80    7.40
   9  -3  -4  435.16   15.30
   9  -3  -4  457.35   18.10
   9  -3  -4  437.86   14.30
  -9  -3   4  415.76   12.20
  -9  -3   4  421.66   12.20
   9   3  -4  405.06   12.40
  -9   3   4  430.36   14.30
  -9   3   4  404.86   14.90
  -9   3   4  419.26   15.50
  -7  -3   4  268.57    8.00
  -7  -3   4  263.57    7.80
  -7  -3   4  282.37    7.70
   7  -3  -4  285.27   10.30
   7  -3  -4  289.07   10.80
   7  -3  -4  275.37   10.50
   7   3  -4  264.47    8.30
  -7   3   4  287.37   10.90
  -7   3   4  290.57   10.80
  -7   3   4  286.27   10.20
   7   3  -4  269.77    7.50
   5  -3  -4   71.09    4.70
  -5  -3   4   71.99    3.90
   5  -3  -4   69.89    4.60
  -5  -3   4   63.59    3.10
  -5  -3   4   63.99    2.80
  -5   3   4   68.59    5.20
   5   3  -4   66.99    3.40
  -5   3   4   67.19    5.30
  -5   3   4   73.99    4.80
   5   3  -4   70.79    3.80
   3  -3  -4   90.09    4.50
   3  -3  -4   98.19    5.10
  -3  -3   4   87.49    2.80
  -3  -3   4   90.79    3.00
   3  -3  -4   94.29    4.20
  -3  -3   4   99.79    4.40
  -3   3   4   94.39    4.30
  -3   3   4   86.29    4.70
  -3   3   4   95.99    5.10
   3   3  -4   90.29    4.50
   3   3  -4   92.59    3.40
  -1  -3   4  112.19    3.50
  -1  -3   4  123.09    5.20
  -1  -3   4  115.49    3.90
  -1  -3   4  120.69    3.70
   1  -3  -4  119.99    4.00
   1  -3  -4  116.29    5.20
   1  -3  -4  122.69    4.80
  -1   3   4  116.09    4.90
   1   3  -4  118.29    3.90
  -1   3   4  100.29    3.80
   1   3  -4  125.79    5.30
  -1   3   4  115.59    4.70
   1   3  -4  116.49    3.90
   1  -3   4   29.10    2.50
   1  -3   4   35.60    3.10
  -1  -3  -4   30.40    1.70
  -1  -3  -4   27.50    3.00
  -1  -3  -4   31.80    3.00
   1  -3   4   35.20    3.60
  -1   3  -4   31.20    3.10
  -1   3  -4   32.00    3.10
  -1   3  -4   26.20    3.00
   1   3   4   27.90    1.70
   1   3   4   27.70    2.80
  -3  -3  -4  156.08    6.40
   3  -3   4  165.68    6.10
  -3  -3  -4  162.68    4.20
   3  -3   4  162.38    6.90
   3  -3   4  173.98    6.90
  -3   3  -4  165.88    5.00
  -3   3  -4  159.38    6.70
  -3   3  -4  160.48    6.70
   3   3   4  161.58    4.40
  -3   3  -4  164.48    6.10
  -5  -3  -4  497.95   11.80
   5  -3   4  514.65   14.50
  -5  -3  -4  508.45   14.30
   5  -3   4  500.55   14.90
  -5  -3  -4  513.65   11.90
  -5   3  -4  522.95   14.20
  -5   3  -4  506.45   14.40
  -5   3  -4  503.05   14.30
  -7  -3  -4   30.40    3.10
  -7  -3  -4   26.70    3.00
   7  -3   4   21.10    4.50
  -7  -3  -4   23.30    3.80
   7  -3   4   32.40    4.90
  -7   3  -4   28.10    4.90
  -7   3  -4   30.90    4.70
  -7   3  -4   18.60    4.50
  -7   3  -4   30.00    4.40
   9  -3   4  102.89    8.10
  -9  -3  -4   90.59    8.40
  -9  -3  -4   88.69    8.60
  -9  -3  -4   86.59    5.90
  -9  -3  -4   86.39    5.50
   9  -3   4   83.99    9.00
  -9   3  -4  105.19    9.00
  -9   3  -4  111.09   10.20
  -9   3  -4   84.09    9.90
  11  -3   4   33.40    7.10
 -11  -3  -4   23.60    4.90
 -11  -3  -4   19.40    6.00
 -11  -3  -4   27.90    3.90
 -11  -3  -4   24.70    7.60
 -11   3  -4   43.20    7.60
 -11   3  -4   25.40    7.10
 -12  -4   4   15.80    4.40
  12  -4  -4   14.40    7.70
 -12  -4   4   10.80    3.80
  12  -4  -4    9.30    7.90
 -12   4   4    5.10    9.30
 -12   4   4    4.50    7.40
 -12   4   4   -6.40    7.40
 -10  -4   4   15.30    4.10
 -10  -4   4   13.20    3.10
 -10  -4   4   18.50    3.90
  10  -4  -4    8.30    5.10
  10  -4  -4   13.70    6.90
 -10   4   4    9.60    5.20
 -10   4   4    9.20    6.30
 -10   4   4   21.50    7.40
  10   4  -4   18.30    4.60
 -10   4   4    9.90    6.20
  -8  -4   4  136.69    5.80
   8  -4  -4  122.79    9.20
  -8  -4   4  142.09    5.60
  -8  -4   4  141.29    5.60
   8  -4  -4  142.89    9.40
   8  -4  -4  155.78    9.60
   8   4  -4  135.59    6.10
  -8   4   4  152.08    9.60
  -8   4   4  159.28    8.70
  -8   4   4  139.79    9.30
  -6  -4   4  490.25   11.60
   6  -4  -4  502.55   15.50
  -6  -4   4  490.95   12.80
  -6  -4   4  470.85   11.60
   6  -4  -4  514.65   14.70
  -6  -4   4  480.15   11.50
   6  -4  -4  498.55   15.20
  -6   4   4  502.15   14.30
   6   4  -4  485.45   11.90
   6   4  -4  468.85   12.50
  -6   4   4  492.55   15.40
  -6   4   4  504.95   14.80
  -4  -4   4   92.49    4.90
   4  -4  -4   93.09    4.30
   4  -4  -4   87.29    5.80
   4  -4  -4   98.89    5.00
  -4  -4   4   90.29    3.20
  -4  -4   4   92.09    3.30
   4  -4  -4   90.09    5.10
   4   4  -4   90.69    3.50
  -4   4   4   88.29    5.30
   4   4  -4   88.69    4.90
  -4   4   4   87.09    5.10
  -4   4   4   89.59    6.40
   2  -4  -4   29.90    3.70
  -2  -4   4   24.60    2.40
  -2  -4   4   30.70    3.50
   2  -4  -4   25.90    3.00
  -2  -4   4   24.30    1.80
   2  -4  -4   27.20    3.40
  -2   4   4   23.40    3.20
   2   4  -4   27.70    2.30
   2   4  -4   35.50    3.80
  -2   4   4   27.80    3.00
   2   4  -4   26.70    2.50
  -2   4   4   26.00    2.90
   0  -4  -4  335.27    9.30
   0  -4   4  328.97    9.20
   0  -4  -4  331.47    8.10
   0  -4   4  334.07   10.50
   0  -4  -4  328.87   10.00
   0  -4   4  319.97    8.70
   0   4  -4  331.57    8.70
   0   4  -4  326.87   10.40
   0   4   4  325.07   10.10
   0   4   4  339.17    8.20
   0   4   4  335.47    9.30
   0   4  -4  334.57    9.40
   2  -4   4   86.99    4.30
  -2  -4  -4   85.89    4.80
  -2  -4  -4   79.39    4.70
   2  -4   4   88.09    4.80
   2  -4   4   78.99    5.00
   2   4   4   83.49    4.80
  -2   4  -4   86.69    5.40
  -2   4  -4   82.49    4.90
  -2   4  -4   88.69    5.90
   2   4   4   85.69    2.50
   4  -4   4  326.97   11.20
  -4  -4  -4  324.57    9.30
  -4  -4  -4  331.57   10.70
  -4  -4  -4  325.57   10.00
   4  -4   4  323.77   11.20
  -4   4  -4  328.77   10.30
  -4   4  -4  321.37    8.60
  -4   4  -4  299.37   12.90
  -4   4  -4  323.07   11.30
  -6  -4  -4   75.79    6.70
  -6  -4  -4   76.39    4.20
  -6  -4  -4   81.39    3.30
  -6  -4  -4   77.39    3.20
   6  -4   4   76.79    7.00
   6  -4   4   79.99    7.40
  -6   4  -4   80.99    7.20
  -6   4  -4   79.09    8.20
  -6   4  -4   78.29    7.00
  -6   4  -4   80.99    6.90
   8  -4   4    6.60    3.90
   8  -4   4    5.60    5.20
  -8  -4  -4    7.60    2.50
  -8  -4  -4    1.80    4.90
  -8   4  -4    2.30    4.50
  -8   4  -4    0.20    5.70
  -8   4  -4    2.50    4.80
 -10  -4  -4   48.50    4.30
  10  -4   4   47.50    7.70
 -10  -4  -4   44.80    6.40
 -10  -4  -4   53.99    7.30
  10  -4   4   49.50    7.10
 -10  -4  -4   50.49    5.10
 -10   4  -4   49.60    8.10
 -10   4  -4   41.40    9.20
 -10   4  -4   49.50    8.20
  12  -4   4   96.29   10.70
 -12  -4  -4   76.59   10.60
 -12  -4  -4   69.69    6.70
 -12   4  -4  116.39   11.10
 -12   4  -4   85.49   10.80
 -12   4  -4  101.49   11.00
  11  -5  -4    5.00    6.80
 -11  -5   4   -5.20    4.20
  11  -5  -4   -0.50    7.20
 -11  -5   4    6.60    3.20
 -11  -5   4    8.10    3.90
 -11   5   4    3.30    9.40
 -11   5   4   -8.90    7.50
 -11   5   4    9.70    8.30
   9  -5  -4   68.69    8.40
  -9  -5   4   75.59    4.90
  -9  -5   4   69.89    5.50
   9  -5  -4   79.99    9.70
  -9  -5   4   70.29    4.30
  -9  -5   4   70.69    5.40
  -9  -5   4   64.79    5.50
  -9   5   4   81.79    8.50
  -9   5   4   88.69    9.40
  -9   5   4   86.49    9.60
   9   5  -4   75.09    6.00
  -9   5   4   74.29    7.80
  -7  -5   4    0.30    1.70
  -7  -5   4    4.40    1.80
  -7  -5   4    2.50    2.40
  -7  -5   4    5.80    3.20
  -7  -5   4   -1.20    2.30
   7  -5  -4   -0.10    4.00
   7  -5  -4    4.10    4.60
  -7   5   4    6.00    3.40
  -7   5   4   -1.70    4.80
  -7   5   4    7.20    5.20
   7   5  -4    4.10    2.80
   7   5  -4    3.70    2.30
  -5  -5   4   74.79    3.90
  -5  -5   4   68.29    5.40
   5  -5  -4   61.89    6.30
   5  -5  -4   78.09    7.20
   5  -5  -4   69.59    5.80
  -5   5   4   79.59    7.70
   5   5  -4   71.99    5.30
   5   5  -4   68.49    3.30
  -5   5   4   77.79    6.00
  -5   5   4   68.59    5.90
   3  -5  -4   54.09    5.80
  -3  -5   4   49.90    2.50
  -3  -5   4   51.89    5.30
   3  -5  -4   48.40    4.20
   3  -5  -4   51.69    4.10
  -3  -5   4   47.50    3.60
  -3  -5   4   50.59    3.50
   3  -5  -4   48.20    5.20
   3   5  -4   46.70    2.90
   3   5  -4   48.80    5.00
  -3   5   4   49.60    4.40
  -3   5   4   52.49    4.50
  -3   5   4   48.60    5.70
   1  -5  -4  203.68    8.50
  -1  -5   4  211.98    6.10
  -1  -5   4  209.28    7.10
   1  -5  -4  200.98    8.60
   1  -5  -4  204.48    6.40
  -1  -5   4  210.98    8.80
   1  -5  -4  210.38    7.40
   1   5  -4  194.88    6.70
  -1   5   4  201.88    6.80
  -1   5   4  207.88    8.30
   1   5  -4  191.48    6.00
  -1   5   4  170.98    8.80
   1   5  -4  206.28    8.30
  -1  -5  -4   28.00    3.20
  -1  -5  -4   35.30    3.90
   1  -5   4   29.80    3.00
   1  -5   4   31.80    4.00
   1  -5   4   35.10    3.70
  -1  -5  -4   26.90    3.70
  -1   5  -4   29.60    3.70
  -1   5  -4   40.40    5.00
   1   5   4   31.30    3.90
   1   5   4   31.50    2.20
  -3  -5  -4  436.16   12.70
   3  -5   4  448.46   13.70
  -3  -5  -4  448.76   13.00
   3  -5   4  438.96   14.40
  -3  -5  -4  451.75   12.90
  -3   5  -4  449.26   14.30
  -3   5  -4  446.16   12.70
  -3   5  -4  412.76   15.40
  -5  -5  -4  111.69    6.00
   5  -5   4  133.99    8.50
  -5  -5  -4  122.69    6.70
   5  -5   4  112.89    8.20
  -5  -5  -4  123.79    7.10
  -5   5  -4  129.19    5.90
  -5   5  -4  133.19    7.60
  -5   5  -4  125.79    5.70
  -5   5  -4  117.19    7.90
  -5   5  -4  117.39    8.50
  -5   5  -4  121.19    7.90
   7  -5   4   73.49    7.80
  -7  -5  -4   80.49    8.10
   7  -5   4   82.79    8.70
  -7  -5  -4   62.89    5.10
  -7   5  -4   74.39    8.30
  -7   5  -4   79.09    7.60
  -7   5  -4   70.59    7.00
  -7   5  -4   74.99    7.70
  -9  -5  -4  103.39   10.40
  -9  -5  -4   78.99    4.30
   9  -5   4   87.59   10.80
   9  -5   4   95.29   11.30
  -9   5  -4   77.09   10.40
  -9   5  -4   74.59    8.30
  -9   5  -4   84.29    9.40
 -11  -5  -4   34.10    7.10
 -11  -5  -4   24.40    8.40
 -11  -5  -4   45.80    5.40
  11  -5   4   28.20    9.30
  11  -5   4   29.90    8.10
 -11  -5  -4   35.20    3.70
 -11   5  -4   26.40    8.30
 -11   5  -4   25.40    9.70
 -11   5  -4   26.50    9.40
 -11   5  -4   38.10    9.40
 -10  -6   4   13.90    7.20
 -10  -6   4    3.00    3.80
  10  -6  -4   33.70    7.40
 -10  -6   4    2.80    3.60
  10  -6  -4    3.60    7.60
 -10   6   4   16.00    8.50
 -10   6   4    2.50    9.00
 -10   6   4   13.60    7.40
  -8  -6   4   18.70    3.60
   8  -6  -4   16.30    5.60
  -8  -6   4   15.10    4.60
  -8  -6   4   24.20    3.60
   8  -6  -4   17.50    6.60
  -8   6   4   16.30    6.50
  -8   6   4   10.10    7.40
  -8   6   4   19.20    6.80
  -8   6   4    7.90    5.60
  -6  -6   4   33.10    4.50
  -6  -6   4   32.50    3.70
  -6  -6   4   33.90    4.20
   6  -6  -4   36.70    5.40
   6  -6  -4   28.50    5.80
  -6   6   4   32.00    5.00
  -6   6   4   23.90    6.10
  -6   6   4   24.50    4.20
  -6   6   4   26.90    5.00
  -4  -6   4    1.80    3.50
  -4  -6   4   -1.40    2.40
   4  -6  -4   -3.20    3.70
  -4  -6   4    1.10    2.50
  -4   6   4    6.20    3.20
  -4   6   4    0.00    3.60
  -4   6   4    0.00    4.00
   4   6  -4    2.20    1.70
   4   6  -4    0.60    3.20
  -4   6   4    0.30    3.10
   2  -6  -4   15.00    4.00
  -2  -6   4   13.00    4.10
  -2  -6   4   15.30    3.00
   2  -6  -4   20.30    3.50
   2  -6  -4   27.10    4.80
  -2  -6   4   17.60    2.10
  -2   6   4   10.60    4.50
   2   6  -4   16.80    3.10
  -2   6   4   18.20    3.10
  -2   6   4   14.40    2.50
   2   6  -4   18.40    4.10
   2   6  -4   16.30    2.10
  -2   6   4   18.60    3.10
   0  -6  -4   49.00    4.90
   0  -6  -4   31.00    4.70
   0  -6   4   33.50    4.90
   0  -6   4   34.50    4.00
   0  -6  -4   41.30    5.20
   0   6  -4   41.30    3.70
   0   6   4   36.20    3.20
   0   6   4   40.30    4.50
   0   6   4   34.50    3.10
   0   6  -4   30.70    5.30
   0   6   4   38.00    4.70
   0   6  -4   36.20    4.20
  -2  -6  -4   50.19    5.70
  -2  -6  -4   46.40    5.50
  -2  -6  -4   50.69    4.70
   2  -6   4   49.90    6.00
  -2   6  -4   46.40    6.60
  -2   6  -4   51.99    6.50
  -2   6  -4   44.70    5.20
  -4  -6  -4  121.29    7.50
   4  -6   4  114.29    8.80
  -4  -6  -4  106.49    6.70
  -4  -6  -4  122.39    7.20
  -4   6  -4  107.29    8.00
  -4   6  -4  128.19    9.10
  -4   6  -4  112.69    8.90
  -4   6  -4  115.89    7.50
   6  -6   4   10.00    5.60
   6  -6   4   18.50    5.60
  -6  -6  -4   28.80    4.70
  -6  -6  -4   24.40    4.20
  -6  -6  -4   13.90    5.00
  -6   6  -4   26.00    6.20
  -6   6  -4   11.50    4.50
  -6   6  -4   21.80    3.80
  -6   6  -4   18.40    3.70
  -6   6  -4   22.80    7.00
  -8  -6  -4   26.20    5.70
   8  -6   4   20.40    7.50
  -8  -6  -4   24.20    6.50
  -8  -6  -4   29.10    4.20
   8  -6   4   40.10    7.60
  -8   6  -4   30.70    7.80
  -8   6  -4   25.50    6.70
  -8   6  -4   38.00    6.30
  -8   6  -4   28.10    6.60
  -8   6  -4   34.40    9.20
  10  -6   4   11.90    7.80
 -10  -6  -4   22.20    7.80
 -10  -6  -4   25.30    7.20
  10  -6   4   17.80    8.50
 -10   6  -4   19.50   12.90
 -10   6  -4   21.70    9.20
 -10   6  -4   23.60   14.40
 -10   6  -4   13.70   10.20
   9  -7  -4    6.90    8.20
   9  -7  -4    2.90    6.40
  -9  -7   4   20.60    3.90
  -9  -7   4   15.00    6.30
  -9  -7   4   15.90    5.20
  -9   7   4    3.60    8.30
  -9   7   4   18.80    9.50
   7  -7  -4   39.00    7.10
  -7  -7   4   34.10    4.50
  -7  -7   4   46.70    6.20
   7  -7  -4   23.10    7.00
  -7  -7   4   29.10    5.70
  -7   7   4   26.10    8.30
  -7   7   4   39.60    6.80
  -7   7   4   28.70    6.30
  -7   7   4   36.10    7.40
   5  -7  -4   36.30    6.60
   5  -7  -4   24.40    6.40
  -5  -7   4   34.10    5.50
  -5  -7   4   17.10    4.30
  -5  -7   4   28.90    4.20
  -5   7   4   18.30    5.10
  -5   7   4   19.80    5.50
  -5   7   4   33.30    6.90
  -5   7   4   29.60    4.70
  -3  -7   4   37.60    3.70
  -3  -7   4   60.99    5.90
   3  -7  -4   37.60    5.70
   3  -7  -4   33.70    5.90
   3  -7  -4   49.30    6.10
  -3  -7   4   26.40   10.00
  -3   7   4   33.90    4.10
   3   7  -4   38.60    3.40
  -3   7   4   42.60    4.10
   3   7  -4   36.40    5.70
  -3   7   4   38.80    5.80
  -3   7   4   36.90    4.20
   1  -7  -4    8.10    5.00
   1  -7  -4    7.40    4.60
  -1  -7   4    8.00    3.70
   1  -7  -4   10.40    3.60
  -1  -7   4   12.20    4.90
  -1   7   4    9.60    3.60
  -1   7   4   11.00    2.90
   1   7  -4    8.90    4.00
   1   7  -4    4.30    4.40
   1   7  -4   10.20    3.00
   1   7  -4    7.30    3.10
  -1   7   4    6.20    4.80
  -1   7   4   12.20    2.70
  -1  -7  -4  108.09    7.30
   1  -7   4   96.59    9.00
  -1  -7  -4   98.49    8.40
   1  -7   4  111.69    7.70
  -1  -7  -4  105.99    8.50
  -1   7  -4  100.79    6.60
  -1   7  -4  105.09    6.10
  -1   7  -4  109.19    8.40
   1   7   4  108.29    4.00
  -1   7  -4  105.39    9.20
   1   7   4  107.19    4.00
  -3  -7  -4   75.09    7.90
  -3  -7  -4   66.09    7.60
   3  -7   4   67.09    8.40
  -3  -7  -4   71.19    7.20
   3  -7   4   87.29    8.40
  -3   7  -4   83.19    7.90
  -3   7  -4   81.39    9.30
  -3   7  -4   84.39    7.50
  -5  -7  -4    8.70    8.30
   5  -7   4    4.40    5.80
  -5  -7  -4    8.50    5.90
   5  -7   4   14.70    5.10
  -5  -7  -4    6.50    4.60
  -5   7  -4   11.00    5.10
  -5   7  -4    3.30    6.60
  -5   7  -4    2.80    5.60
   7  -7   4   44.40    7.60
  -7  -7  -4   51.89    6.90
  -7  -7  -4   48.30    5.70
   7  -7   4   41.50    8.40
  -7  -7  -4   47.50    6.90
  -7   7  -4   38.50    7.70
  -7   7  -4   54.79    9.50
  -7   7  -4   47.10    5.40
  -7   7  -4   53.29    5.60
  -7   7  -4   47.60   10.70
  -9  -7  -4   27.30    7.40
  -9  -7  -4   11.80    7.20
   9  -7   4   16.00   12.80
   9  -7   4   14.80    7.90
  -9   7  -4   -4.00   10.40
  -8  -8   4   10.60    7.10
   8  -8  -4   12.70   11.10
  -8  -8   4   25.40    6.70
   8  -8  -4   29.90    8.20
  -8   8   4   23.10   14.50
  -6  -8   4   14.10    6.80
  -6  -8   4   13.30    5.40
   6  -8  -4   19.20    6.20
   6  -8  -4   30.80    7.30
  -6  -8   4   19.90    4.60
  -6   8   4    7.10    6.90
  -6   8   4    9.80    6.20
   4  -8  -4   14.80    6.70
  -4  -8   4    6.20    4.60
   4  -8  -4    9.60    6.70
  -4  -8   4   13.90    4.20
  -4  -8   4    2.60    6.00
  -4   8   4   13.10    4.90
  -4   8   4   14.70    4.60
  -4   8   4   17.10    7.60
  -4   8   4   12.00    5.40
   2  -8  -4    4.30    5.30
   2  -8  -4    9.40    4.20
  -2  -8   4    8.70    5.80
  -2  -8   4    3.00    4.50
   2  -8  -4   -5.60    5.10
  -2   8   4    9.70    4.10
  -2   8   4    5.10    6.90
   2   8  -4   10.30    2.90
  -2   8   4    6.90    3.90
   2   8  -4   11.20    5.20
  -2   8   4   10.00    3.70
   0  -8  -4   -4.90    5.60
   0  -8  -4    9.50    6.00
   0  -8   4    2.50    5.50
   0  -8  -4   -6.00    4.50
   0  -8   4    0.60    4.70
   0   8  -4    2.60    5.60
   0   8  -4    3.10    3.80
   0   8   4    7.20    6.00
   0   8   4    8.60    3.00
   0   8   4    2.00    2.80
   0   8  -4    3.50    3.60
   2  -8   4   11.00    5.40
  -2  -8  -4    6.50    5.10
  -2  -8  -4   15.80    5.60
  -2  -8  -4   14.90    4.60
   2  -8   4    6.10    5.70
  -2   8  -4   18.40    4.60
  -2   8  -4   20.40    6.60
  -2   8  -4   14.20    4.90
   4  -8   4   21.10    7.10
   4  -8   4    6.60    6.00
  -4  -8  -4    7.40    5.30
  -4  -8  -4   12.60    6.40
  -4  -8  -4    0.50    5.70
  -4   8  -4   11.70    7.70
  -6  -8  -4   93.29    9.00
   6  -8   4   86.29    9.80
   6  -8   4   89.49    9.90
  -6  -8  -4   74.89   15.50
  -6  -8  -4  114.19   11.10
  -6   8  -4   86.69   11.60
   5  -9  -4   18.30    7.60
  -5  -9   4   12.40    7.50
   5  -9  -4   -4.40    7.10
  -5  -9   4    9.70    5.10
  -5  -9   4   14.00    5.10
  -3  -9   4  -11.30    6.00
   3  -9  -4   -1.50    6.70
  -3  -9   4    8.30    6.90
   3  -9  -4    7.20    7.20
  -3   9   4   10.60    5.50
  -3   9   4   11.00    7.90
  -1  -9   4    1.30    6.40
  -1  -9   4   15.10    6.50
   1  -9  -4   13.10    6.90
   1  -9  -4  -10.30    6.40
   1  -9  -4    8.20    4.60
   1   9  -4    2.30    4.60
  -1   9   4    8.20    7.70
  -1   9   4    3.80    4.90
   1   9  -4    2.10    6.60
   1   9  -4   -4.10    4.10
  -1   9   4    6.80    4.60
  -1  -9  -4   27.30    7.30
  -1  -9  -4   41.20    6.30
  -1  -9  -4   48.50    8.10
   1  -9   4   36.50    8.10
   1  -9   4   47.10   11.60
  -1   9  -4   45.90    6.50
  -1   9  -4   40.70    9.00
  -3  -9  -4    6.00    7.30
   3  -9   4    9.80    8.00
   3  -9   4    7.80    7.30
  -3  -9  -4    3.60    6.50
  -3  -9  -4   -4.80    6.40
  -3   9  -4    7.30    9.10
  -5  -9  -4   11.70    7.90
   5  -9   4   19.80    8.20
  -5  -9  -4   -5.80    7.80
 -14   0   5   24.20    6.00
 -14   0   5   15.50    8.50
  12   0  -5   16.60    3.50
 -12   0   5   13.60    5.80
  12   0  -5    9.10    3.70
 -12   0   5   18.70    5.20
  12   0  -5   21.50    7.60
 -12   0   5   22.60    5.60
  10   0  -5   31.20    5.70
  10   0  -5   25.40    3.60
 -10   0   5   35.10    5.10
 -10   0   5   24.70    4.20
  10   0  -5   27.30    3.70
  10   0  -5   25.90    5.40
  -8   0   5  127.69    6.40
  -8   0   5  138.39    6.70
   8   0  -5  135.59    7.40
   8   0  -5  123.09    5.60
   8   0  -5  123.69    6.80
  -6   0   5  310.17    9.20
   6   0  -5  305.87    8.80
   6   0  -5  303.37    8.70
   6   0  -5  314.57    9.40
  -6   0   5  302.47    8.80
   4   0  -5  773.62   17.50
  -4   0   5  771.12   18.70
   4   0  -5  767.32   17.80
   4   0  -5  769.72   17.80
  -4   0   5  782.52   17.90
  -4   0   5  784.92   17.50
   2   0  -5 1456.65   30.90
  -2   0   5 1470.35   31.20
   2   0  -5 1466.05   31.80
   2   0  -5 1472.45   31.70
  -2   0   5 1491.75   31.70
  -2   0   5 1478.35   31.90
  -2   0   5 1438.86   30.80
   2   0  -5 1456.75   31.20
   0   0  -5 3549.24   73.29
   0   0   5 3487.95   73.19
   0   0  -5 3570.84   72.89
   0   0  -5 3525.85   73.49
   0   0   5 3480.55   72.89
   0   0   5 3570.34   73.49
   2   0   5   74.69    3.40
  -2   0  -5   67.59    3.10
  -2   0  -5   67.99    3.20
   2   0   5   64.89    3.00
  -2   0  -5   68.19    3.40
   2   0   5   72.49    3.20
   4   0   5   11.30    1.80
  -4   0  -5   10.90    1.90
  -4   0  -5   11.20    2.70
  -4   0  -5   11.70    2.30
   4   0   5   12.10    2.00
  -4   0  -5   12.10    1.90
  -6   0  -5  191.68    7.70
   6   0   5  187.98    6.40
  -6   0  -5  187.28    8.30
  -6   0  -5  194.38    5.90
  -6   0  -5  195.18    7.00
   6   0   5  192.38    7.20
  -8   0  -5    4.70    2.10
  -8   0  -5    7.80    4.20
   8   0   5    4.50    2.70
  -8   0  -5    1.80    3.30
  -8   0  -5    4.50    3.30
  -8   0  -5    1.10    2.70
 -10   0  -5   22.30    5.80
 -10   0  -5    9.70    4.50
 -10   0  -5   13.70    4.60
 -10   0  -5   13.50    3.80
 -12   0  -5   18.50    5.50
 -12   0  -5   20.60    6.20
 -12   0  -5   17.70    8.80
 -12   0  -5   28.70    5.40
  13  -1  -5   -4.30    6.40
  13  -1  -5   18.80    7.50
 -13  -1   5   15.70    4.80
  13  -1  -5   -1.00    5.70
 -13  -1   5   -4.70    5.90
 -13  -1   5    3.50    4.90
 -13   1   5  -10.10    6.30
 -13   1   5   -0.80    7.30
 -13   1   5    6.00    5.70
 -11  -1   5    5.90    4.10
 -11  -1   5    5.30    4.60
  11  -1  -5    7.60    6.00
  11  -1  -5    7.30    4.10
  11  -1  -5    8.40    3.70
  11  -1  -5    8.50    6.20
 -11   1   5    6.40    6.90
 -11   1   5    5.30    5.10
 -11   1   5    5.20    4.20
  11   1  -5    1.30    5.60
  -9  -1   5  170.88    7.70
  -9  -1   5  180.28    7.90
   9  -1  -5  183.28    9.60
   9  -1  -5  181.68    9.40
  -9   1   5  175.08    8.80
  -9   1   5  180.68   10.60
  -9   1   5  184.88    8.70
   9   1  -5  176.38    5.90
   9   1  -5  182.88    8.90
  -7  -1   5 1212.88   27.10
   7  -1  -5 1210.98   28.30
  -7  -1   5 1178.88   27.50
   7  -1  -5 1211.48   28.40
  -7   1   5 1255.57   30.90
  -7   1   5 1234.88   28.50
   7   1  -5 1192.98   26.80
  -7   1   5 1247.68   28.70
   7   1  -5 1232.58   27.60
   7   1  -5 1168.38   28.00
  -5  -1   5  888.51   19.80
   5  -1  -5  913.31   21.00
  -5  -1   5  904.11   20.60
   5  -1  -5  901.51   21.20
  -5   1   5  902.01   21.80
  -5   1   5  903.71   20.80
   5   1  -5  884.21   19.50
  -5   1   5  870.21   20.80
   5   1  -5  871.41   20.70
   5   1  -5  885.01   20.00
   3  -1  -5  967.00   21.80
  -3  -1   5  976.20   22.00
  -3  -1   5  965.80   21.50
   3  -1  -5 1013.50   22.70
  -3  -1   5  979.80   20.60
  -3  -1   5  975.00   22.40
   3  -1  -5 1016.30   22.10
   3   1  -5  971.50   21.50
  -3   1   5  983.00   22.20
  -3   1   5  947.71   21.40
  -3   1   5  981.80   21.60
   3   1  -5  922.61   21.30
  -1  -1   5 1275.17   27.20
   1  -1  -5 1245.78   26.90
  -1  -1   5 1276.77   27.70
   1  -1  -5 1252.87   27.20
  -1  -1   5 1240.98   26.90
   1  -1  -5 1273.77   27.70
  -1   1   5 1218.88   27.20
  -1   1   5 1245.98   26.50
   1   1  -5 1229.58   27.20
   1   1  -5 1291.37   26.80
   1   1  -5 1222.88   26.50
  -1   1   5 1232.48   26.80
  -1  -1  -5 1017.30   22.60
   1  -1   5 1053.59   22.90
   1  -1   5 1025.70   22.10
   1  -1   5  985.50   22.30
  -1  -1  -5 1019.20   21.90
   1   1   5 1033.30   23.00
  -1   1  -5 1031.80   23.10
  -1   1  -5 1038.00   22.50
   1   1   5 1024.70   22.20
  -1   1  -5 1036.20   22.60
  -1   1  -5 1035.60   22.90
  -3  -1  -5  951.00   21.00
  -3  -1  -5  940.21   21.00
   3  -1   5  978.70   21.70
   3  -1   5  935.51   21.60
  -3  -1  -5  949.90   22.10
  -3   1  -5  983.00   21.30
  -3   1  -5  909.91   21.90
   3   1   5  914.21   21.60
  -3   1  -5  947.21   21.30
   3   1   5  899.51   20.70
  -3   1  -5  955.10   21.10
   5  -1   5  273.27    8.20
  -5  -1  -5  264.97    7.00
  -5  -1  -5  268.07    8.70
   5  -1   5  267.37    8.40
  -5  -1  -5  270.57    7.80
  -5   1  -5  272.37    9.60
  -5   1  -5  276.67    8.70
  -5   1  -5  291.07    8.50
   5   1   5  277.27    8.10
  -5   1  -5  268.77    8.20
  -7  -1  -5   68.99    6.60
  -7  -1  -5   71.59    5.10
  -7  -1  -5   73.69    6.20
  -7  -1  -5   71.49    3.00
   7  -1   5   72.99    5.70
  -7  -1  -5   75.89    4.80
  -7   1  -5   78.49    5.60
  -7   1  -5   74.39    5.90
  -7   1  -5   67.19    5.70
  -7   1  -5   79.99    4.60
  -7   1  -5   77.39    6.90
  -9  -1  -5   25.00    3.20
   9  -1   5   19.50    4.20
  -9  -1  -5   23.50    3.90
  -9  -1  -5   22.70    4.10
  -9  -1  -5   34.00    5.30
  -9   1  -5   25.20    5.10
  -9   1  -5   25.30    4.70
  -9   1  -5   21.00    5.20
  -9   1  -5   27.40    4.50
 -11  -1  -5   38.00    5.50
 -11  -1  -5   42.60    4.90
 -11  -1  -5   41.90    8.50
  11  -1   5   33.40    5.20
 -11  -1  -5   47.30    7.30
 -11   1  -5   30.00    6.30
 -11   1  -5   26.00    8.20
 -11   1  -5   37.90    6.70
 -11   1  -5   43.70    6.30
  12  -2  -5   13.80    6.70
 -12  -2   5    8.40    4.20
 -12  -2   5   13.80    4.70
 -12  -2   5   11.20    5.20
  12  -2  -5   12.10    5.50
 -12   2   5   17.40    6.40
 -12   2   5    7.10    6.60
 -12   2   5   16.90    6.10
  12   2  -5   19.00    7.70
 -12   2   5   12.00    8.90
 -10  -2   5   99.39    6.60
  10  -2  -5  100.09    8.20
  10  -2  -5  118.09   10.40
  10  -2  -5  128.29   10.50
 -10  -2   5  114.69    7.00
 -10   2   5  103.79    8.30
 -10   2   5  114.29    8.50
 -10   2   5  103.39   10.70
  -8  -2   5  509.55   13.30
  -8  -2   5  519.05   13.70
   8  -2  -5  538.75   15.80
   8  -2  -5  511.45   15.50
  -8   2   5  527.35   15.20
  -8   2   5  543.55   15.70
   8   2  -5  517.45   12.40
   8   2  -5  491.65   14.10
  -8   2   5  522.85   16.30
   6  -2  -5  249.58    9.00
   6  -2  -5  261.97    8.80
  -6  -2   5  248.28    7.50
  -6  -2   5  241.38    6.80
  -6  -2   5  251.57    7.20
  -6   2   5  257.77    9.40
  -6   2   5  249.28    8.50
   6   2  -5  253.07    7.30
  -6   2   5  257.97    9.10
   4  -2  -5   79.09    4.90
  -4  -2   5   81.49    3.50
  -4  -2   5   84.59    3.80
   4  -2  -5   80.79    4.40
   4  -2  -5   84.39    4.70
  -4   2   5   72.39    4.70
  -4   2   5   80.59    4.10
   4   2  -5   77.19    3.90
  -4   2   5   78.79    4.60
  -2  -2   5  114.59    4.30
  -2  -2   5  123.19    4.00
   2  -2  -5  124.89    4.90
   2  -2  -5  123.49    5.10
   2  -2  -5  122.09    4.20
  -2  -2   5  123.59    4.90
   2   2  -5  116.99    4.80
  -2   2   5  116.79    4.80
  -2   2   5  123.69    4.30
  -2   2   5  125.19    4.90
   0  -2  -5   83.79    4.00
   0  -2   5   82.59    3.30
   0  -2   5   86.79    4.40
   0  -2  -5   80.99    3.90
   0  -2  -5   85.49    3.10
   0  -2   5   82.69    2.90
   0  -2   5   84.99    3.40
   0   2   5   85.19    4.00
   0   2   5   79.59    3.00
   0   2  -5   79.49    3.00
   0   2  -5   85.99    4.10
   0   2  -5   83.19    3.30
  -2  -2  -5  395.66    9.40
   2  -2   5  398.46   10.80
   2  -2   5  393.36   10.30
  -2  -2  -5  419.16   11.00
   2  -2   5  403.16   10.90
  -2   2  -5  399.56   10.10
  -2   2  -5  398.56    9.40
  -2   2  -5  392.06   10.70
  -2   2  -5  384.36   10.50
   2   2   5  387.36   10.50
   2   2   5  380.96    9.20
   4  -2   5  730.93   18.40
  -4  -2  -5  698.33   16.40
  -4  -2  -5  737.83   18.10
   4  -2   5  699.93   17.50
  -4  -2  -5  726.43   16.30
   4  -2   5  712.93   17.80
   4   2   5  703.43   16.20
  -4   2  -5  726.43   16.90
  -4   2  -5  715.73   17.30
  -4   2  -5  710.73   18.20
  -4   2  -5  699.83   17.50
  -6  -2  -5  127.09    5.10
  -6  -2  -5  123.29    5.80
   6  -2   5  123.49    6.60
  -6  -2  -5  130.79    6.80
   6  -2   5  130.49    6.60
  -6  -2  -5  119.49    4.00
   6  -2   5  123.59    7.10
   6   2   5  125.59    5.40
  -6   2  -5  128.99    6.60
  -6   2  -5  140.09    7.70
  -6   2  -5  121.39    6.30
  -6   2  -5  129.29    7.00
  -6   2  -5  120.19    6.00
  -8  -2  -5    7.90    4.10
  -8  -2  -5    1.20    3.20
   8  -2   5    2.70    3.90
  -8  -2  -5    4.50    2.20
  -8  -2  -5    6.20    3.60
  -8   2  -5    2.90    3.90
  -8   2  -5    4.90    3.30
  -8   2  -5   -1.30    4.50
  -8   2  -5   -0.90    3.70
 -10  -2  -5   67.19    8.00
 -10  -2  -5   74.19    7.10
 -10  -2  -5   63.49    6.40
 -10  -2  -5   78.79    8.90
  10  -2   5   63.19    6.80
 -10   2  -5   65.69    7.30
 -10   2  -5   58.69    7.90
 -10   2  -5   77.89    7.70
 -10   2  -5   72.19    7.50
  12  -2   5   63.39    8.20
 -12  -2  -5   48.50    9.10
 -12  -2  -5   48.40    6.70
 -12  -2  -5   36.00    5.00
 -12   2  -5   67.09    9.50
 -12   2  -5   58.99    7.90
 -12   2  -5   56.79    8.60
 -13  -3   5   16.50    6.20
  13  -3  -5   30.10   10.20
 -13  -3   5   31.80    4.80
  13  -3  -5   31.90    9.20
 -13   3   5   30.00    8.80
 -13   3   5   20.90    7.10
 -11  -3   5   98.99    6.70
 -11  -3   5   74.99    7.20
  11  -3  -5   83.39    8.00
 -11  -3   5   74.89    8.30
  11  -3  -5   69.89    8.30
 -11   3   5   87.89   10.70
 -11   3   5   69.39    7.40
 -11   3   5   85.29    8.40
  11   3  -5   73.79    8.60
 -11   3   5  108.39   10.90
   9  -3  -5   12.80    5.40
  -9  -3   5   19.00    3.70
  -9  -3   5   23.50    3.30
   9  -3  -5   23.30    5.30
   9  -3  -5   22.30    5.90
  -9   3   5   16.60    4.70
  -9   3   5   19.90    5.00
  -9   3   5   26.90    5.70
   9   3  -5   24.90    3.90
  -7  -3   5   75.19    4.10
   7  -3  -5   81.79    6.90
  -7  -3   5   64.49    4.20
  -7  -3   5   70.79    3.60
   7  -3  -5   70.49    6.50
   7   3  -5   66.99    4.50
  -7   3   5   74.59    6.40
  -7   3   5   69.69    6.60
   7   3  -5   69.19    3.90
   5  -3  -5   38.20    3.90
  -5  -3   5   29.80    2.80
   5  -3  -5   34.00    4.00
  -5  -3   5   33.70    3.40
  -5   3   5   37.70    4.20
   5   3  -5   29.20    2.80
   5   3  -5   34.20    3.50
  -5   3   5   34.40    4.10
  -5   3   5   33.20    4.00
   3  -3  -5  167.68    6.40
  -3  -3   5  168.08    6.30
   3  -3  -5  173.58    5.80
  -3  -3   5  166.18    5.00
   3  -3  -5  169.08    6.70
  -3   3   5  161.48    5.80
  -3   3   5  168.38    6.40
   3   3  -5  160.18    6.00
   3   3  -5  152.78    4.90
  -3   3   5  170.78    6.60
  -1  -3   5    1.30    2.00
   1  -3  -5    2.10    1.90
  -1  -3   5    2.70    1.10
   1  -3  -5    0.50    1.60
  -1  -3   5    0.60    1.00
  -1  -3   5    1.50    1.20
   1  -3  -5    2.20    1.30
  -1   3   5    2.20    1.30
  -1   3   5    4.40    1.90
   1   3  -5   -0.20    1.30
  -1   3   5    1.80    1.70
   1   3  -5    0.70    1.70
   1  -3   5  121.89    4.60
  -1  -3  -5  125.79    3.70
   1  -3   5  126.79    5.90
  -1  -3  -5  122.49    5.20
  -1  -3  -5  122.39    5.20
   1  -3   5  126.09    5.00
  -1   3  -5  116.89    5.00
   1   3   5  121.19    3.70
  -1   3  -5  122.69    5.10
   1   3   5  121.19    5.10
  -1   3  -5  124.49    5.70
   3  -3   5  571.84   14.60
  -3  -3  -5  579.54   12.80
   3  -3   5  579.24   15.50
  -3  -3  -5  593.84   15.30
   3  -3   5  561.04   15.30
   3   3   5  573.54   12.90
   3   3   5  575.84   15.00
  -3   3  -5  585.94   14.60
  -3   3  -5  559.84   15.20
  -3   3  -5  579.54   15.40
  -3   3  -5  568.04   13.30
  -5  -3  -5  404.66   10.50
   5  -3   5  416.36   13.10
  -5  -3  -5  418.86   12.70
  -5  -3  -5  409.56   10.10
   5  -3   5  407.56   12.10
   5  -3   5  412.06   12.80
  -5  -3  -5  411.56   10.20
  -5   3  -5  427.06   12.60
  -5   3  -5  422.16   11.60
  -5   3  -5  434.36   12.70
  -5   3  -5  401.86   13.50
  -7  -3  -5   26.90    3.10
   7  -3   5   27.00    5.10
  -7  -3  -5   18.30    4.30
  -7  -3  -5   25.10    2.60
  -7   3  -5   17.80    4.30
  -7   3  -5   21.20    5.00
  -7   3  -5   21.70    4.30
  -7   3  -5   16.00    4.00
  -7   3  -5   16.60    4.20
   9  -3   5  143.79   10.20
  -9  -3  -5  133.59    9.80
  -9  -3  -5  133.79    6.60
  -9  -3  -5  149.79    7.20
   9  -3   5  143.19    9.80
  -9  -3  -5  131.89    9.80
  -9   3  -5  154.88   17.20
  -9   3  -5  145.09   10.40
  -9   3  -5  139.89   11.30
  -9   3  -5  136.69   11.50
  11  -3   5   41.10    8.10
 -11  -3  -5   33.00    8.10
 -11  -3  -5   36.70    4.20
 -11  -3  -5   26.60    6.40
 -11  -3  -5   34.10    4.90
 -11   3  -5   24.50    7.00
 -11   3  -5   30.20    7.20
 -11   3  -5   34.20    6.80
 -12  -4   5   35.30    5.00
 -12  -4   5   28.90    5.10
  12  -4  -5   42.50    8.70
 -12  -4   5   28.30    4.20
  12  -4  -5   18.50    8.00
 -12   4   5   25.20    8.70
 -12   4   5   37.40   10.50
 -12   4   5   41.00    8.20
 -10  -4   5    8.80    3.50
 -10  -4   5    7.30    3.50
  10  -4  -5   10.30    6.30
 -10  -4   5    6.80    3.30
  10  -4  -5   -0.60    5.60
 -10   4   5    8.70    6.20
 -10   4   5    2.20    6.00
  10   4  -5    9.40    4.60
 -10   4   5   -2.40    5.20
 -10   4   5   17.60    6.80
   8  -4  -5   18.00    5.30
   8  -4  -5   14.30    5.30
  -8  -4   5   20.10    3.00
  -8  -4   5   19.40    2.60
  -8  -4   5   20.00    3.30
   8  -4  -5   26.00    5.20
   8   4  -5   19.60    2.90
  -8   4   5   24.10    5.30
  -8   4   5   28.70    4.90
   8   4  -5   19.00    3.20
  -8   4   5   23.20    4.60
   6  -4  -5  189.58    8.30
   6  -4  -5  184.78    8.90
  -6  -4   5  193.98    5.80
  -6  -4   5  186.98    7.10
   6  -4  -5  186.48    9.10
   6   4  -5  182.38    6.90
  -6   4   5  183.88    9.30
  -6   4   5  200.78    8.80
  -6   4   5  184.58    8.20
   6   4  -5  193.08    6.20
  -4  -4   5  341.07   10.30
   4  -4  -5  345.17   11.40
   4  -4  -5  347.97   10.50
  -4  -4   5  340.57    8.50
   4  -4  -5  337.07    9.90
  -4   4   5  342.17   10.70
   4   4  -5  333.87    8.70
  -4   4   5  354.96   10.30
   4   4  -5  341.47   10.30
  -2  -4   5  137.89    4.50
   2  -4  -5  137.09    6.70
  -2  -4   5  142.19    4.70
  -2  -4   5  132.29    4.80
   2  -4  -5  138.09    5.20
  -2  -4   5  141.39    6.60
   2  -4  -5  142.99    5.80
  -2   4   5  134.29    5.80
   2   4  -5  131.59    6.30
  -2   4   5  131.19    6.50
   2   4  -5  136.09    4.50
  -2   4   5  140.89    5.20
   2   4  -5  137.79    4.50
   0  -4   5   57.29    3.50
   0  -4   5   59.89    5.00
   0  -4  -5   61.89    4.50
   0  -4   5   56.49    3.70
   0  -4  -5   60.69    4.10
   0  -4  -5   59.89    2.90
   0   4   5   60.99    4.10
   0   4  -5   59.29    4.90
   0   4   5   67.49    4.60
   0   4   5   61.79    3.00
   0   4  -5   61.09    4.20
  -2  -4  -5  472.95   13.10
   2  -4   5  482.55   13.50
   2  -4   5  471.05   13.30
   2  -4   5  476.85   12.50
  -2  -4  -5  474.65   13.00
   2   4   5  475.95   12.80
  -2   4  -5  460.65   13.10
   2   4   5  472.65   10.50
  -2   4  -5  467.65   12.50
  -2   4  -5  449.56   13.70
   4  -4   5   30.20    4.10
   4  -4   5   30.90    4.30
   4  -4   5   36.40    3.90
  -4  -4  -5   25.90    3.60
  -4   4  -5   31.00    3.50
  -4   4  -5   26.40    5.20
   4   4   5   29.80    2.30
  -4   4  -5   32.30    4.20
  -4   4  -5   19.30    4.40
  -6  -4  -5   53.79    6.80
  -6  -4  -5   56.19    3.30
   6  -4   5   57.09    7.40
   6  -4   5   60.19    6.90
  -6  -4  -5   56.99    3.10
  -6  -4  -5   60.49    4.20
  -6   4  -5   55.19    6.00
  -6   4  -5   55.29    5.70
  -6   4  -5   58.49    5.60
  -6   4  -5   57.79    6.80
  -6   4  -5   67.99    6.30
  -8  -4  -5  118.99    5.70
  -8  -4  -5  112.99    5.10
  -8  -4  -5   98.89    9.00
   8  -4   5  112.69   10.90
   8  -4   5  114.49    9.20
  -8   4  -5  144.79   10.00
  -8   4  -5  112.29   10.90
  -8   4  -5  123.29    9.60
  -8   4  -5  118.49    8.50
 -10  -4  -5  212.68   12.40
 -10  -4  -5  202.88    8.60
 -10  -4  -5  177.78   12.30
  10  -4   5  174.08   13.40
 -10  -4  -5  185.08    7.60
  10  -4   5  186.18   12.80
 -10   4  -5  234.18   13.40
 -10   4  -5  205.88   12.30
 -10   4  -5  187.68   12.50
  11  -5  -5   10.80    6.60
  11  -5  -5   -0.30    7.20
 -11  -5   5    4.80    4.10
 -11  -5   5    2.00    3.70
 -11  -5   5    5.60    3.00
 -11  -5   5   -0.90    3.60
 -11   5   5   25.90    7.50
 -11   5   5  -12.80    8.00
 -11   5   5   14.30    9.30
  -9  -5   5   20.60    2.60
   9  -5  -5   16.30    5.70
  -9  -5   5   13.80    2.90
   9  -5  -5   12.20    5.50
  -9  -5   5   16.80    3.20
  -9  -5   5   23.50    3.10
  -9  -5   5   19.50    4.10
   9   5  -5   19.90    4.00
  -9   5   5   23.30    6.40
  -9   5   5   14.30    6.60
  -9   5   5    9.80    6.00
  -9   5   5   13.50    5.60
   7  -5  -5   68.39    8.20
  -7  -5   5   68.49    6.00
  -7  -5   5   63.79    3.90
   7  -5  -5   71.09    6.90
   7  -5  -5   70.79    7.30
  -7  -5   5   61.09    3.70
  -7   5   5   62.09    6.70
  -7   5   5   73.09    6.90
  -7   5   5   80.79    9.10
   7   5  -5   59.59    5.60
   7   5  -5   53.89    4.10
   5  -5  -5   24.70    3.70
  -5  -5   5   27.60    4.00
  -5  -5   5   22.90    2.70
   5  -5  -5   26.20    4.00
   5  -5  -5   25.50    4.40
  -5  -5   5   19.90    2.30
   5   5  -5   25.50    2.90
   5   5  -5   31.60    4.00
  -5   5   5   23.60    3.90
  -5   5   5   17.00    4.30
  -5   5   5   23.70    4.20
  -3  -5   5   59.39    5.60
   3  -5  -5   66.69    4.50
   3  -5  -5   60.89    4.50
  -3  -5   5   62.69    3.50
   3  -5  -5   57.59    5.90
   3  -5  -5   66.39    6.30
  -3  -5   5   65.09    3.10
   3   5  -5   58.89    3.40
  -3   5   5   63.49    4.60
   3   5  -5   52.99    5.80
  -3   5   5   59.29    5.00
  -3   5   5   62.69    6.30
   1  -5  -5  131.29    6.90
  -1  -5   5  122.19    4.70
  -1  -5   5  137.59    7.60
   1  -5  -5  122.99    6.00
  -1  -5   5  132.79    5.60
   1  -5  -5  135.89    4.90
   1   5  -5  128.59    5.60
   1   5  -5  122.39    8.70
  -1   5   5  128.59    5.90
  -1   5   5  130.69    5.10
   1   5  -5  127.09    5.00
  -1  -5  -5    2.80    2.60
   1  -5   5    4.80    2.60
   1  -5   5    2.10    3.30
  -1  -5  -5    3.90    1.30
   1  -5   5    2.70    2.00
  -1  -5  -5    1.00    2.40
  -1  -5  -5    5.20    2.80
  -1   5  -5    4.50    2.80
  -1   5  -5    4.00    3.30
   1   5   5    4.60    1.30
   1   5   5    6.70    2.50
   3  -5   5  278.77   10.50
   3  -5   5  279.07   11.00
  -3  -5  -5  274.17   10.00
  -3  -5  -5  262.97    9.20
   3  -5   5  264.67    9.10
  -3  -5  -5  268.97    9.60
  -3   5  -5  280.67    9.80
  -3   5  -5  248.18   10.70
  -3   5  -5  269.27   10.40
   5  -5   5   79.69    8.50
  -5  -5  -5   63.39    5.10
   5  -5   5   78.89    8.00
  -5  -5  -5   73.69    7.20
  -5  -5  -5   60.69    5.90
  -5   5  -5   63.59    4.80
  -5   5  -5   56.59    6.30
  -5   5  -5   63.29    4.80
  -5   5  -5   61.59    7.40
  -5   5  -5   71.19    6.70
  -5   5  -5   67.69    7.30
   7  -5   5   31.80    6.60
  -7  -5  -5   39.20    3.90
  -7  -5  -5   34.20    5.70
   7  -5   5   44.90    7.00
  -7   5  -5   29.60    6.30
  -7   5  -5   45.10    8.10
  -7   5  -5   40.00    5.30
  -7   5  -5   40.00    5.90
  -7   5  -5   41.60    6.20
  -9  -5  -5  101.29   10.20
  -9  -5  -5   73.59    4.70
   9  -5   5   63.69    8.80
   9  -5   5   85.99    9.00
  -9  -5  -5   68.99    4.40
  -9   5  -5   84.19    8.60
  -9   5  -5   77.99   10.10
  -9   5  -5   84.89    8.50
  -9   5  -5   63.19   10.30
 -11  -5  -5    9.10    3.30
 -11  -5  -5  -11.50    7.60
 -11  -5  -5    9.10    7.00
  11  -5   5    4.60    8.70
 -11   5  -5  -14.90    7.70
 -11   5  -5   -7.90    9.40
 -11   5  -5   -2.70    9.10
  10  -6  -5    0.30    7.70
 -10  -6   5   15.30    4.20
  10  -6  -5  -10.00    6.00
 -10   6   5   -7.20    7.00
 -10   6   5    1.30    8.00
 -10   6   5    4.60    8.40
   8  -6  -5   75.59    8.50
   8  -6  -5   88.49   10.40
  -8  -6   5   73.19    7.40
  -8  -6   5   70.99    4.50
  -8   6   5   83.09    8.60
  -8   6   5   73.09    9.90
  -8   6   5   62.99    7.60
  -8   6   5   84.49    9.80
   8   6  -5   93.39    5.60
  -6  -6   5   69.39    6.50
  -6  -6   5   76.19    4.40
   6  -6  -5   69.09    7.60
   6  -6  -5   77.59    8.70
  -6   6   5   69.69    7.00
   6   6  -5   63.59    3.80
  -6   6   5   62.89    7.40
  -6   6   5   67.89    8.00
   6   6  -5   72.49    7.20
  -6   6   5   62.89    7.20
  -4  -6   5  118.29    5.80
  -4  -6   5   95.19    7.40
   4  -6  -5  112.19    6.90
   4  -6  -5   86.99    7.80
   4  -6  -5  105.69    7.40
  -4  -6   5  111.29    5.50
   4   6  -5  103.29    4.20
   4   6  -5  109.59    7.90
  -4   6   5  107.09    7.00
  -4   6   5  108.09    6.70
  -4   6   5  106.99    9.20
   2  -6  -5    6.40    3.80
  -2  -6   5    8.00    1.90
  -2  -6   5    1.70    3.80
   2  -6  -5    8.10    2.80
  -2  -6   5    6.30    2.00
  -2  -6   5    3.70    1.90
   2  -6  -5    2.30    3.30
  -2  -6   5    7.10    2.90
  -2   6   5    3.40    3.00
  -2   6   5    6.50    3.40
   2   6  -5    5.80    4.00
   2   6  -5    4.50    2.60
   2   6  -5    8.50    2.10
  -2   6   5    8.30    3.00
   0  -6  -5   93.39    7.00
   0  -6   5   87.69    7.30
   0  -6   5   96.09    5.00
   0  -6  -5  114.09    7.80
   0  -6  -5   96.89    6.10
   0  -6   5  104.99    6.10
   0   6   5   99.49    4.30
   0   6   5  104.59    7.00
   0   6  -5  105.09    6.50
   0   6   5   91.69    5.80
   0   6  -5  101.79    8.30
   0   6  -5   95.09    5.10
  -2  -6  -5  376.26   12.40
   2  -6   5  341.17   13.20
  -2  -6  -5  371.76   12.30
  -2  -6  -5  376.36   11.90
   2  -6   5  378.86   12.80
  -2   6  -5  382.06   13.00
   2   6   5  377.36   11.90
  -2   6  -5  386.86   14.00
  -2   6  -5  361.56   11.70
  -4  -6  -5   30.70    4.70
   4  -6   5   29.90    7.60
  -4  -6  -5   24.70    4.20
   4  -6   5   24.00    4.70
  -4  -6  -5   29.40    4.90
  -4   6  -5   26.50    5.00
  -4   6  -5   29.50    5.90
  -4   6  -5   29.90    5.60
  -4   6  -5   27.80    4.80
  -6  -6  -5   89.69    8.80
   6  -6   5   97.09    9.50
   6  -6   5   88.79    9.20
  -6  -6  -5   99.19    6.80
  -6  -6  -5   82.89    7.60
  -6   6  -5   81.39    6.10
  -6   6  -5   89.09    9.30
  -6   6  -5   82.39    8.10
  -6   6  -5   84.89    9.50
  -6   6  -5   82.49    6.20
  -6   6  -5   95.39    8.80
   8  -6   5  114.19   10.90
  -8  -6  -5  113.79    9.80
   8  -6   5   96.79   11.60
  -8  -6  -5  110.49    6.70
  -8  -6  -5   97.39   11.10
  -8  -6  -5  119.19    6.80
  -8   6  -5  126.09    9.60
  -8   6  -5  109.89   11.90
  -8   6  -5   93.59   10.90
  -8   6  -5  123.89   12.80
  -8   6  -5  110.59   11.00
  10  -6   5    9.40    9.30
 -10  -6  -5   14.00    7.20
 -10  -6  -5   21.70    7.40
 -10   6  -5   23.00    9.10
 -10   6  -5   32.50    9.60
 -10   6  -5   18.00   10.20
  -9  -7   5   17.80    6.90
   9  -7  -5   28.50    8.00
   9  -7  -5    9.60    8.10
  -9  -7   5   29.90    5.50
  -9   7   5   15.10    9.20
  -9   7   5   23.70    9.20
  -7  -7   5    7.00    5.10
   7  -7  -5    4.30    6.40
  -7  -7   5    0.10    4.80
   7  -7  -5   -1.10    6.30
  -7  -7   5    3.10    3.30
  -7   7   5   11.50    7.70
  -7   7   5  -13.50    6.40
  -7   7   5   -0.60    5.40
  -7   7   5   -6.40    6.50
   5  -7  -5    8.10    5.50
  -5  -7   5    5.00    3.30
   5  -7  -5   12.00    5.40
  -5  -7   5   10.60    5.10
  -5  -7   5   16.90    3.70
  -5   7   5   14.10    5.20
  -5   7   5   14.00    6.70
  -5   7   5   19.00    5.90
  -5   7   5   14.20    4.30
   5   7  -5   13.30    5.40
  -3  -7   5   49.30    6.80
   3  -7  -5   69.19    6.60
   3  -7  -5   57.39    6.40
  -3  -7   5   41.40    4.30
  -3  -7   5   46.60    4.30
  -3  -7   5   52.19    5.60
   3  -7  -5   59.99    7.70
   3   7  -5   53.59    6.60
  -3   7   5   50.29    6.30
  -3   7   5   47.50    4.60
  -3   7   5   41.00    6.20
   3   7  -5   46.50    4.10
  -3   7   5   51.69    6.20
  -1  -7   5    9.40    3.80
   1  -7  -5    0.20    4.20
   1  -7  -5    3.60    4.00
  -1  -7   5    5.00    4.80
   1  -7  -5   13.20    4.00
  -1   7   5    6.90    4.80
  -1   7   5    7.70    3.30
  -1   7   5    2.20    2.60
   1   7  -5    0.00    3.70
   1   7  -5    6.30    4.60
   1   7  -5    9.20    2.90
  -1   7   5    2.90    2.70
  -1  -7  -5   99.69    8.30
  -1  -7  -5  104.79    7.10
  -1  -7  -5   87.79    9.40
   1  -7   5  103.09    8.80
   1  -7   5   96.49    7.70
  -1   7  -5   89.89    6.90
  -1   7  -5  111.19    9.80
  -1   7  -5   81.99    6.20
   1   7   5   84.69    4.00
   1   7   5   88.99    3.90
  -1   7  -5  100.09    8.20
   1   7   5   92.89    7.10
  -3  -7  -5   66.89   10.30
  -3  -7  -5  124.19    8.60
   3  -7   5   88.59    9.00
  -3  -7  -5   87.09    7.50
   3  -7   5  101.49    9.50
  -3   7  -5   65.29    7.70
  -3   7  -5   88.29    7.80
  -3   7  -5  101.79   10.20
  -3   7  -5   86.79    9.20
  -5  -7  -5    9.50    5.00
   5  -7   5    7.40    6.00
   5  -7   5    5.10    5.60
  -5  -7  -5    7.90    5.30
  -5  -7  -5    1.10    4.70
  -5   7  -5   -3.50    5.20
  -5   7  -5    8.20    6.40
  -5   7  -5    7.30    7.30
  -7  -7  -5   32.80    7.60
  -7  -7  -5   27.00    5.60
  -7  -7  -5   27.40    6.60
   7  -7   5   26.90    8.20
   7  -7   5   51.59    7.80
  -7   7  -5   28.60    5.30
  -7   7  -5   31.20    8.50
  -7   7  -5   37.90    5.70
  -7   7  -5   32.80   10.20
  -8  -8   5   65.19    7.90
   8  -8  -5   39.40    7.40
  -8   8   5   71.89   10.20
   6  -8  -5    5.70    6.60
   6  -8  -5   -6.90    7.10
  -6  -8   5   13.90    4.10
  -6  -8   5    4.30    6.30
  -6  -8   5   -6.80    5.00
  -6   8   5   -0.90    7.30
  -4  -8   5   29.40    6.80
  -4  -8   5   22.10    5.20
   4  -8  -5   31.60    7.00
  -4  -8   5   26.10    4.30
   4  -8  -5   12.90    5.80
  -4  -8   5   18.90    4.40
  -4   8   5   23.40    5.30
  -4   8   5   21.70    5.20
  -4   8   5   14.90    5.30
  -4   8   5   17.20    7.50
   2  -8  -5   42.10    5.20
   2  -8  -5   45.00    6.90
  -2  -8   5   45.00    5.20
  -2  -8   5   39.10    7.00
   2  -8  -5   34.30    7.10
   2   8  -5   39.10    4.00
   2   8  -5   30.00    8.90
  -2   8   5   35.20    4.80
  -2   8   5   46.20    5.30
   2   8  -5   32.40    3.70
   2   8  -5   41.60    7.50
  -2   8   5   35.90    4.60
  -2   8   5   32.50    7.50
   0  -8   5    9.80    5.10
   0  -8   5   15.80    6.80
   0  -8  -5   11.00    5.90
   0  -8  -5   10.20    4.60
   0  -8  -5   22.80    6.10
   0   8  -5   17.70    7.10
   0   8  -5   14.00    4.40
   0   8   5    7.40    6.40
   0   8  -5   11.80    3.60
   0   8   5   13.10    3.00
   0   8   5   12.70    4.70
   0   8   5   12.20    3.30
   0   8  -5   20.40    5.70
   2  -8   5   68.19    8.30
   2  -8   5   73.99    7.60
  -2  -8  -5   67.99    7.80
  -2  -8  -5   78.59    8.90
  -2  -8  -5   83.69    8.30
  -2   8  -5   57.79    6.30
  -2   8  -5   72.29    8.10
  -2   8  -5   83.09    7.90
  -4  -8  -5   16.60    6.50
   4  -8   5   14.40    6.50
  -4  -8  -5    4.70    5.70
  -4  -8  -5    1.40    5.90
   4  -8   5   31.20    7.30
  -4   8  -5   13.70    7.40
  -4   8  -5   19.80    8.00
  -6  -8  -5   27.60    7.50
   6  -8   5   20.30    7.40
  -6  -8  -5   20.70    6.60
   6  -8   5    6.90    6.60
  -6   8  -5   24.00   13.70
  -5  -9   5    5.20    5.10
   5  -9  -5  -16.30    9.20
   5  -9  -5   10.50    7.70
  -5  -9   5  -12.90    7.40
  -3  -9   5    4.50    7.10
   3  -9  -5   -2.50    7.40
   3  -9  -5   12.50    6.40
  -3  -9   5   19.30    6.00
  -3   9   5    1.40    6.00
   1  -9  -5    0.80    6.70
  -1  -9   5  -13.60    7.60
   1  -9  -5   -2.20    5.20
  -1  -9   5   17.60    6.90
   1  -9  -5   -9.80    6.30
   1   9  -5    6.50    4.80
  -1   9   5   11.10    4.70
  -1   9   5    2.80    7.60
   1   9  -5   -0.40    7.10
  -1  -9  -5   20.50    7.10
  -1  -9  -5   -1.20    7.10
   1  -9   5    8.80    6.90
  -1  -9  -5   23.50    6.00
   1  -9   5    2.40    6.60
  -1   9  -5   15.90    6.80
  -1   9  -5    8.90    7.70
  -3  -9  -5   27.20    7.20
   3  -9   5   29.80    8.30
  -3  -9  -5   22.40    8.10
  -3  -9  -5   11.20    7.10
   3  -9   5   13.70    6.50
  -3   9  -5   19.10   10.00
 -14   0   6    4.70    5.80
  12   0  -6   -4.00    3.80
 -12   0   6   -1.90    5.10
 -12   0   6   -1.40    7.90
 -12   0   6    3.70    5.70
  12   0  -6    6.40    7.70
  12   0  -6   -3.50    3.80
 -10   0   6   48.50    5.50
  10   0  -6   56.19    6.30
 -10   0   6   56.09    5.70
  10   0  -6   40.70    4.90
 -10   0   6   40.50    6.60
  10   0  -6   49.40    6.00
  -8   0   6    2.80    2.60
   8   0  -6    6.20    3.30
  -8   0   6    1.30    2.50
   8   0  -6    5.00    2.60
  -8   0   6    1.80    4.00
   8   0  -6    1.50    3.30
   6   0  -6  159.28    5.90
   6   0  -6  150.98    6.10
   6   0  -6  160.98    6.50
  -6   0   6  156.88    5.90
  -6   0   6  152.28    6.10
  -6   0   6  149.49    7.30
  -4   0   6  225.48    6.30
   4   0  -6  225.48    6.80
   4   0  -6  216.88    7.00
   4   0  -6  219.98    6.30
  -4   0   6  224.18    6.80
  -4   0   6  221.28    7.60
   2   0  -6 1923.81   40.60
   2   0  -6 1929.61   39.60
  -2   0   6 1892.41   40.50
  -2   0   6 1873.01   40.60
  -2   0   6 1734.23   39.80
   2   0  -6 1891.61   40.50
   2   0  -6 1938.81   39.90
   0   0   6  383.46    9.90
   0   0  -6  382.26   10.10
   0   0  -6  394.36    9.40
   0   0  -6  376.06    9.80
   0   0   6  396.46    9.50
   0   0   6  388.16   10.10
   2   0   6  511.75   12.50
  -2   0  -6  505.45   12.10
  -2   0  -6  495.65   12.50
   2   0   6  508.15   12.60
  -2   0  -6  516.15   12.70
   2   0   6  516.85   12.20
  -4   0  -6  116.99    4.70
  -4   0  -6  111.89    5.60
  -4   0  -6  120.39    4.60
   4   0   6  111.89    4.70
   4   0   6  114.59    4.70
  -4   0  -6  117.69    5.40
  -6   0  -6    3.50    1.80
   6   0   6    3.60    2.50
  -6   0  -6    1.90    1.70
   6   0   6    2.30    2.40
  -6   0  -6   -2.00    2.50
  -8   0  -6  120.99    7.30
   8   0   6  114.19    6.00
  -8   0  -6  123.19    7.90
  -8   0  -6  136.79   10.40
  -8   0  -6  113.19    5.00
  10   0   6  280.77    8.50
 -10   0  -6  304.67   12.90
 -10   0  -6  288.37   11.40
 -10   0  -6  271.67   11.70
 -10   0  -6  276.17   14.10
 -12   0  -6   18.50    4.60
 -12   0  -6   11.70    5.40
 -12   0  -6   16.70    6.50
 -13  -1   6    9.40    4.80
 -13  -1   6   -3.20    6.30
  13  -1  -6   -2.40    7.50
 -13  -1   6   14.00    4.90
  13  -1  -6    2.90    6.00
  13  -1  -6    3.30    6.40
 -13   1   6   -7.90    6.70
 -13   1   6   -0.20    6.90
  13   1  -6    1.40    9.30
 -13   1   6    1.90    5.30
  11  -1  -6   96.29    7.40
  11  -1  -6  107.29    8.10
 -11  -1   6  107.29    8.40
  11  -1  -6   84.89   10.50
  11  -1  -6  108.29   10.80
 -11  -1   6  100.99    7.90
  11   1  -6   93.29    5.10
 -11   1   6  102.79    9.20
 -11   1   6   95.79    8.40
 -11   1   6   87.29    9.50
  11   1  -6   91.09    9.50
  11   1  -6  103.49    5.10
  -9  -1   6  102.59    6.20
   9  -1  -6  103.59    7.90
   9  -1  -6   97.59    8.10
  -9  -1   6  104.89    6.20
   9   1  -6   95.59    4.80
   9   1  -6   93.59    7.40
  -9   1   6   88.49    6.90
  -9   1   6   90.49    7.30
  -9   1   6   88.59    9.20
   7  -1  -6  334.87   10.60
  -7  -1   6  305.97    9.60
  -7  -1   6  315.37    9.10
   7  -1  -6  331.17   10.70
  -7   1   6  320.97   10.10
   7   1  -6  314.17    9.20
   7   1  -6  299.57    9.90
   7   1  -6  305.57    8.80
  -7   1   6  324.37   10.20
   5  -1  -6  556.64   13.90
  -5  -1   6  540.85   13.40
   5  -1  -6  564.14   14.10
  -5  -1   6  532.75   14.80
  -5  -1   6  527.45   12.50
   5   1  -6  532.85   12.20
   5   1  -6  520.25   13.10
  -5   1   6  524.25   13.40
  -5   1   6  538.15   13.60
  -5   1   6  532.25   14.60
   5   1  -6  506.65   13.20
  -3  -1   6  161.68    5.10
   3  -1  -6  156.08    5.50
   3  -1  -6  157.28    6.10
  -3  -1   6  155.68    5.50
   3  -1  -6  165.18    5.20
  -3  -1   6  158.58    5.80
  -3   1   6  150.08    5.80
  -3   1   6  136.49    4.90
   3   1  -6  149.88    5.30
   3   1  -6  147.29    4.00
  -3   1   6  151.38    5.20
   3   1  -6  151.58    5.00
  -1  -1   6   33.80    2.60
  -1  -1   6   28.80    2.10
   1  -1  -6   32.10    2.30
   1  -1  -6   30.40    2.50
  -1  -1   6   29.30    2.90
   1  -1  -6   31.10    3.10
   1   1  -6   30.80    2.20
   1   1  -6   31.20    2.30
  -1   1   6   30.60    2.30
  -1   1   6   31.40    2.90
   1   1  -6   29.80    2.90
  -1  -1  -6 1234.58   27.00
   1  -1   6 1215.68   27.00
  -1  -1  -6 1218.68   26.00
   1  -1   6 1154.98   26.10
   1  -1   6 1203.08   26.30
  -1  -1  -6 1211.98   26.80
  -1   1  -6 1224.08   27.10
  -1   1  -6 1186.58   26.40
   1   1   6 1227.18   26.10
   1   1   6 1205.98   26.90
  -1   1  -6 1211.48   26.40
  -3  -1  -6 1281.77   28.00
   3  -1   6 1252.27   28.30
  -3  -1  -6 1292.37   29.20
  -3  -1  -6 1262.07   27.80
   3  -1   6 1298.77   29.30
  -3   1  -6 1323.47   28.50
  -3   1  -6 1253.67   29.10
   3   1   6 1260.57   27.90
  -3   1  -6 1297.07   28.40
   3   1   6 1251.37   28.90
  -3   1  -6 1287.57   28.60
  -5  -1  -6  191.58    6.20
   5  -1   6  188.48    7.00
  -5  -1  -6  195.78    6.90
   5  -1   6  205.48    7.30
  -5  -1  -6  184.98    6.00
  -5   1  -6  196.28    6.70
   5   1   6  185.48    6.50
  -5   1  -6  182.38    8.00
  -5   1  -6  191.28    6.90
  -5   1  -6  176.48    6.60
  -7  -1  -6  119.59    6.20
  -7  -1  -6  108.49    7.20
  -7  -1  -6  111.89    7.80
  -7  -1  -6  108.59    5.70
   7  -1   6  119.79    6.80
   7  -1   6  113.49    6.70
  -7  -1  -6  114.49    4.20
  -7   1  -6  111.99    6.70
  -7   1  -6  114.19    5.60
  -7   1  -6  111.49    8.00
  -7   1  -6  106.59    7.10
  -7   1  -6  109.59    6.90
   7   1   6  101.49    6.00
  -9  -1  -6   12.70    3.70
  -9  -1  -6   17.60    3.00
   9  -1   6   18.60    4.50
  -9  -1  -6   14.90    5.10
  -9  -1  -6   24.80    4.40
  -9   1  -6   24.00    5.30
  -9   1  -6   21.10    4.70
  -9   1  -6   14.20    3.20
  -9   1  -6   12.10    4.00
  -9   1  -6    4.30    5.20
 -11  -1  -6    9.00    7.50
  11  -1   6    9.30    5.20
 -11  -1  -6    8.20    5.60
 -11  -1  -6   10.60    4.10
 -11  -1  -6    4.30    4.80
 -11   1  -6   20.50    5.90
 -11   1  -6    6.10    6.80
 -11   1  -6   12.60    7.70
 -11   1  -6   14.30    5.70
  12  -2  -6   48.50    8.50
 -12  -2   6   60.79    6.50
  12  -2  -6   63.29    7.10
 -12  -2   6   45.90    6.20
 -12  -2   6   69.19    7.20
  12  -2  -6   68.89    9.70
 -12   2   6   59.19   10.70
 -12   2   6   68.09    8.10
  12   2  -6   56.09    8.80
 -12   2   6   52.19    8.70
 -12   2   6   62.19    8.10
 -10  -2   6   22.80    3.90
 -10  -2   6   25.30    4.30
  10  -2  -6   27.20    5.20
  10  -2  -6   21.80    6.40
  10  -2  -6   27.30    6.10
 -10   2   6   24.50    5.20
  10   2  -6   15.10    5.30
 -10   2   6   30.30    6.40
 -10   2   6   20.40    5.50
   8  -2  -6  132.59    8.10
  -8  -2   6  128.29    6.10
   8  -2  -6  129.19    8.00
  -8  -2   6  130.59    5.50
  -8   2   6  128.69    9.00
  -8   2   6  138.79    7.90
   8   2  -6  136.89    5.20
  -8   2   6  138.39    7.60
   8   2  -6  130.29    7.40
   6  -2  -6  104.89    5.90
   6  -2  -6   93.69    5.90
  -6  -2   6   99.79    4.70
  -6  -2   6  104.59    4.70
  -6  -2   6  101.59    3.60
   6   2  -6   96.69    4.60
  -6   2   6  106.49    5.70
   6   2  -6   98.79    5.10
  -6   2   6   99.39    6.30
  -6   2   6  102.39    5.90
   4  -2  -6  924.31   21.80
   4  -2  -6  923.71   21.30
  -4  -2   6  925.21   21.20
  -4  -2   6  894.91   21.60
   4  -2  -6  895.31   21.90
  -4  -2   6  902.01   20.40
   4   2  -6  982.50   21.90
  -4   2   6  900.51   21.40
   4   2  -6  905.41   21.20
  -4   2   6  896.11   21.80
  -4   2   6  931.11   22.30
  -2  -2   6   69.39    3.60
   2  -2  -6   77.89    4.20
  -2  -2   6   77.09    4.20
   2  -2  -6   77.79    4.10
  -2  -2   6   79.09    3.30
   2  -2  -6   81.49    3.40
   2   2  -6   74.39    2.30
  -2   2   6   72.89    3.40
  -2   2   6   75.89    4.00
  -2   2   6   79.19    4.30
   2   2  -6   72.19    3.40
   2   2  -6   77.99    4.00
   0  -2   6  732.33   16.20
   0  -2   6  729.93   17.80
   0  -2   6  708.53   16.70
   0  -2  -6  732.73   17.50
   0  -2  -6  738.63   17.40
   0  -2  -6  751.42   16.40
   0   2  -6  711.43   16.30
   0   2  -6  703.23   17.30
   0   2   6  719.53   17.10
   0   2  -6  710.43   15.90
   0   2  -6  746.73   16.50
   0   2   6  696.43   15.90
  -2  -2  -6  387.46    9.60
   2  -2   6  395.96   10.90
   2  -2   6  409.96   11.20
   2  -2   6  407.56   10.50
  -2  -2  -6  398.76   11.20
   2  -2   6  405.26    9.80
  -2   2  -6  403.06   11.00
   2   2   6  393.86    9.70
  -2   2  -6  415.36   10.50
  -2   2  -6  393.76   11.10
   2   2   6  399.16   10.90
  -2   2  -6  406.36    9.90
  -4  -2  -6   76.69    5.30
  -4  -2  -6   74.89    3.60
   4  -2   6   70.99    4.40
   4  -2   6   75.69    5.20
   4  -2   6   81.79    5.10
  -4  -2  -6   71.99    3.90
  -4   2  -6   77.09    4.30
  -4   2  -6   87.19    5.70
   4   2   6   78.69    3.80
  -4   2  -6   78.19    4.90
  -4   2  -6   74.19    4.00
  -6  -2  -6    1.70    3.00
  -6  -2  -6    1.90    1.80
   6  -2   6    4.70    2.60
   6  -2   6   -1.20    3.00
  -6  -2  -6    0.20    1.90
  -6   2  -6    2.10    2.60
   6   2   6    1.30    2.00
  -6   2  -6    2.90    2.80
  -6   2  -6   -0.90    3.60
  -6   2  -6    1.40    2.70
  -8  -2  -6   10.20    4.60
  -8  -2  -6   14.50    2.80
  -8  -2  -6   17.50    3.50
   8  -2   6   10.90    4.30
  -8  -2  -6    9.30    3.70
  -8   2  -6   13.60    4.90
  -8   2  -6   15.80    4.30
  -8   2  -6   16.90    4.30
  -8   2  -6   12.10    4.60
  -8   2  -6   13.20    3.80
 -10  -2  -6    6.30    4.40
 -10  -2  -6   -5.50    5.80
 -10  -2  -6   -1.10    4.90
 -10  -2  -6    1.90    3.50
  10  -2   6    0.00    5.00
 -10   2  -6    4.50    5.50
 -10   2  -6    7.10    5.50
 -10   2  -6   -3.00    7.10
 -10   2  -6   -6.90    5.10
 -12  -2  -6   55.39    7.10
  12  -2   6   68.49    8.60
 -12  -2  -6   55.59   11.70
 -12  -2  -6   42.40    5.00
 -12   2  -6   87.59    9.30
 -12   2  -6   50.69    8.80
 -12   2  -6   83.59    9.60
 -13  -3   6   15.70    5.80
  13  -3  -6   -0.80   10.20
  13  -3  -6   29.60    8.30
 -13  -3   6   10.40    4.70
 -13   3   6    9.80    7.60
 -13   3   6   11.50    7.60
 -11  -3   6    3.70    8.20
  11  -3  -6   -4.50    5.90
  11  -3  -6   -6.50    6.10
 -11  -3   6    1.30    4.00
  11  -3  -6   13.10   11.00
 -11   3   6    1.40    6.30
 -11   3   6  -10.20    6.60
 -11   3   6    1.90    5.00
   9  -3  -6    7.80    4.40
  -9  -3   6    7.90    2.60
   9  -3  -6   14.50    4.50
   9  -3  -6    6.00    5.30
  -9   3   6    5.80    5.00
   9   3  -6   13.30    2.40
  -9   3   6   14.90    4.40
   9   3  -6   13.10    3.40
  -9   3   6    5.70    3.70
  -7  -3   6  308.27    9.20
  -7  -3   6  302.87    7.70
   7  -3  -6  329.47   11.10
  -7  -3   6  279.87   10.70
   7  -3  -6  313.17   11.80
  -7   3   6  303.87   11.60
  -7   3   6  332.87   11.00
  -7   3   6  310.67   11.40
   7   3  -6  300.27    8.90
   7   3  -6  295.67    9.20
  -5  -3   6    9.00    2.40
   5  -3  -6    7.30    3.00
  -5  -3   6    7.10    3.00
   5  -3  -6    7.70    2.40
  -5   3   6    5.80    2.80
  -5   3   6    4.00    2.60
  -5   3   6    5.70    2.30
   5   3  -6    1.90    2.40
   5   3  -6    4.00    1.80
  -3  -3   6  671.23   15.70
  -3  -3   6  705.83   17.20
  -3  -3   6  662.23   16.40
   3  -3  -6  662.53   16.30
   3  -3  -6  700.53   17.50
   3  -3  -6  703.83   17.30
  -3   3   6  679.53   17.00
  -3   3   6  678.83   17.30
   3   3  -6  679.13   16.80
   3   3  -6  655.23   15.50
  -3   3   6  697.33   16.40
   1  -3  -6  296.77    8.90
  -1  -3   6  275.87    7.20
  -1  -3   6  272.07    7.60
   1  -3  -6  291.87    9.00
   1  -3  -6  284.07    7.60
  -1  -3   6  282.37    7.30
  -1  -3   6  287.17    9.00
  -1   3   6  282.17    7.60
  -1   3   6  282.87    8.60
  -1   3   6  278.77    8.70
   1   3  -6  289.97    9.00
   1   3  -6  272.87    7.40
   1   3  -6  285.57   10.00
  -1  -3  -6  123.99    5.50
   1  -3   6  116.59    3.50
   1  -3   6  117.49    5.90
   1  -3   6  118.39    5.10
   1  -3   6  116.49    4.70
  -1  -3  -6  118.29    5.50
  -1  -3  -6  120.49    3.80
  -1   3  -6  118.09    5.80
   1   3   6  118.99    3.90
  -1   3  -6  125.29    5.00
  -1   3  -6  113.19    3.80
   1   3   6  112.79    5.20
  -1   3  -6  117.99    5.10
   3  -3   6  186.98    7.70
  -3  -3  -6  181.08    7.30
   3  -3   6  172.68    6.50
  -3  -3  -6  182.68    5.10
   3  -3   6  179.28    7.40
  -3   3  -6  177.28    7.50
   3   3   6  183.08    5.30
  -3   3  -6  190.38    7.50
   3   3   6  178.78    7.20
  -3   3  -6  182.88    5.90
  -3   3  -6  179.08    6.80
   5  -3   6   61.69    6.10
  -5  -3  -6   61.49    5.90
  -5  -3  -6   59.19    4.10
  -5  -3  -6   66.09    3.50
   5  -3   6   59.99    6.10
   5  -3   6   64.49    5.40
  -5   3  -6   59.19    4.90
  -5   3  -6   64.59    6.40
  -5   3  -6   60.49    5.70
   5   3   6   56.89    3.70
  -5   3  -6   58.69    5.70
   7  -3   6   71.49    7.60
   7  -3   6   84.49    6.90
  -7  -3  -6   67.69    5.30
  -7  -3  -6   74.59    3.50
  -7  -3  -6   86.09    5.10
  -7  -3  -6   83.39    7.00
  -7   3  -6   81.19    6.90
  -7   3  -6   88.79    7.60
  -7   3  -6   75.79    8.30
  -7   3  -6   86.89    7.90
  -9  -3  -6   20.90    3.50
   9  -3   6   10.50    5.50
  -9  -3  -6   17.30    5.20
  -9  -3  -6   26.00    5.50
  -9  -3  -6   14.40    3.90
  -9   3  -6   32.80    6.20
  -9   3  -6   15.60    6.70
  -9   3  -6   18.00    5.80
 -11  -3  -6  108.39    7.40
 -11  -3  -6  133.69   12.00
 -11  -3  -6  134.99   13.60
 -11  -3  -6  161.18    8.60
  11  -3   6  141.99   13.00
 -11   3  -6  147.09   13.00
 -11   3  -6  135.79   12.80
 -11   3  -6  133.99   12.00
 -12  -4   6   14.50    4.20
  12  -4  -6   13.20    7.50
 -12  -4   6    3.90    4.50
 -12  -4   6   12.80    4.20
  12  -4  -6   12.10    7.10
 -12   4   6   10.00    8.20
 -12   4   6    9.50    7.10
 -12   4   6   18.20    9.80
 -10  -4   6   99.59    6.90
  10  -4  -6   92.39   10.40
 -10  -4   6   94.79    5.60
  10  -4  -6   83.49   10.20
  10  -4  -6   88.29   10.30
  10   4  -6   82.79    7.60
 -10   4   6   86.09    9.10
 -10   4   6   96.99    9.70
 -10   4   6   94.69    9.80
   8  -4  -6  446.36   15.30
  -8  -4   6  458.15   12.60
  -8  -4   6  458.45   12.10
   8  -4  -6  434.66   15.70
   8  -4  -6  476.45   15.70
   8   4  -6  458.65   12.20
  -8   4   6  453.45   16.10
  -8   4   6  472.75   14.90
   8   4  -6  444.96   12.50
  -8   4   6  465.95   15.50
  -6  -4   6  192.88    6.30
   6  -4  -6  196.58    9.50
  -6  -4   6  203.78    7.40
   6  -4  -6  200.08    8.50
   6   4  -6  201.28    7.50
  -6   4   6  208.28    9.30
  -6   4   6  192.88    9.20
   6   4  -6  191.28    6.50
  -6   4   6  196.58    8.40
  -4  -4   6   51.39    4.60
   4  -4  -6   63.69    4.20
   4  -4  -6   74.89    4.90
  -4  -4   6   59.99    3.10
   4  -4  -6   53.09    5.00
   4   4  -6   56.49    3.20
   4   4  -6   45.20    4.70
  -4   4   6   49.99    5.60
  -4   4   6   55.59    5.00
  -2  -4   6  217.38    8.10
   2  -4  -6  203.18    7.60
  -2  -4   6  204.38    6.20
  -2  -4   6  211.48    6.30
  -2  -4   6  210.88    5.90
   2  -4  -6  215.78    6.70
   2  -4  -6  199.98    8.20
  -2   4   6  212.38    7.70
  -2   4   6  206.08    6.70
  -2   4   6  216.58    8.10
   2   4  -6  206.88    6.20
   2   4  -6  206.68    5.90
   2   4  -6  209.78    8.00
   0  -4  -6  238.88    8.10
   0  -4  -6  232.58    8.40
   0  -4   6  226.58    7.00
   0  -4  -6  232.98    6.50
   0  -4   6  224.68    7.30
   0  -4   6  243.08    9.10
   0   4  -6  228.08    7.30
   0   4   6  232.88    6.40
   0   4   6  237.78    8.00
   0   4  -6  233.68    8.90
   0   4   6  233.48    8.20
   0   4  -6  225.18    7.50
  -2  -4  -6  371.56    8.60
   2  -4   6  368.36   11.10
   2  -4   6  362.26   12.00
  -2  -4  -6  365.36   11.20
   2  -4   6  356.06   10.40
  -2  -4  -6  366.56   11.20
  -2   4  -6  373.26   11.80
  -2   4  -6  365.46   11.20
  -2   4  -6  346.77   10.50
   2   4   6  364.06   10.90
   2   4   6  362.66    8.60
   4  -4   6  217.78    9.50
  -4  -4  -6  209.28    5.50
  -4  -4  -6  213.38    9.00
   4  -4   6  208.78    9.20
   4  -4   6  214.18    8.10
  -4   4  -6  232.08    9.60
  -4   4  -6  214.28    9.60
  -4   4  -6  213.48    7.10
  -4   4  -6  221.98    9.00
   6  -4   6  161.18   10.40
  -6  -4  -6  145.69    5.90
  -6  -4  -6  150.18    5.10
  -6  -4  -6  151.68    8.80
  -6  -4  -6  149.59    6.20
   6  -4   6  158.08    9.80
  -6  -4  -6  147.79    5.30
  -6   4  -6  167.38   10.10
  -6   4  -6  153.28    9.10
  -6   4  -6  158.58    9.10
  -6   4  -6  157.68    7.40
  -6   4  -6  147.19    8.80
  -8  -4  -6    7.80    5.50
  -8  -4  -6   -1.30    2.70
   8  -4   6  -12.30    4.80
   8  -4   6    6.50    6.20
  -8  -4  -6    0.60    2.50
  -8   4  -6    3.90    5.20
  -8   4  -6    4.20    4.50
  -8   4  -6    2.90    5.00
  -8   4  -6    4.40    6.10
  -8   4  -6   -1.10    4.30
 -10  -4  -6   87.49    6.90
 -10  -4  -6   93.19   10.90
  10  -4   6   75.89    9.10
 -10  -4  -6   76.09    9.20
 -10  -4  -6   60.09    5.70
 -10   4  -6   70.49    8.40
 -10   4  -6   77.69    8.70
 -10   4  -6   71.19    8.30
 -11  -5   6   22.50    3.30
 -11  -5   6   18.50    4.50
  11  -5  -6   42.20    8.20
  11  -5  -6    7.70    7.30
 -11   5   6    7.90    8.70
 -11   5   6   20.80    6.90
 -11   5   6   12.00    9.00
  11   5  -6   22.10    6.80
   9  -5  -6   57.19    7.80
   9  -5  -6   56.29    7.00
  -9  -5   6   50.99    5.10
   9  -5  -6   46.90    7.80
  -9  -5   6   58.59    6.20
   9   5  -6   46.70    5.40
  -9   5   6   51.89    8.00
   9   5  -6   46.60    4.80
  -9   5   6   39.10    6.00
  -9   5   6   48.90    7.30
   7  -5  -6  687.93   19.60
   7  -5  -6  683.83   19.90
   7  -5  -6  668.73   20.20
  -7  -5   6  668.83   18.10
  -7  -5   6  695.33   15.90
  -7   5   6  680.83   20.60
   7   5  -6  671.23   17.40
   7   5  -6  645.24   16.20
  -7   5   6  679.83   18.90
  -7   5   6  688.03   19.80
  -5  -5   6  546.65   15.50
   5  -5  -6  541.35   15.20
   5  -5  -6  524.45   16.90
  -5  -5   6  550.94   12.80
   5  -5  -6  510.15   16.30
   5   5  -6  544.65   13.10
   5   5  -6  557.54   15.40
  -5   5   6  521.35   15.10
  -5   5   6  523.65   16.40
  -5   5   6  533.35   15.60
  -3  -5   6   25.70    4.10
   3  -5  -6   25.90    3.10
  -3  -5   6   23.00    2.50
  -3  -5   6   21.30    2.80
  -3  -5   6   26.10    2.70
   3  -5  -6   28.80    3.70
   3  -5  -6   24.20    4.30
   3   5  -6   28.70    3.10
  -3   5   6   19.90    4.20
   3   5  -6   31.30    4.40
  -3   5   6   29.40    3.50
  -3   5   6   26.60    3.90
   3   5  -6   23.50    2.20
   1  -5  -6  179.88    6.00
   1  -5  -6  183.18    8.00
  -1  -5   6  186.18    6.60
  -1  -5   6  191.98    8.80
  -1  -5   6  176.58    6.20
   1  -5  -6  186.38    7.60
   1   5  -6  178.68    8.90
   1   5  -6  184.68    6.20
  -1   5   6  181.28    6.10
   1   5  -6  170.88    6.50
  -1   5   6  175.98    7.20
  -1   5   6  179.28    8.40
   1  -5   6  131.19    5.70
   1  -5   6  140.09    6.70
   1  -5   6  141.69    7.90
  -1  -5  -6  138.49    6.50
  -1  -5  -6  133.99    4.20
  -1  -5  -6  137.19    7.10
   1   5   6  129.19    6.50
  -1   5  -6  136.49    7.80
  -1   5  -6  134.19    6.80
  -1   5  -6  132.79    6.30
  -3  -5  -6   33.20    4.00
  -3  -5  -6   35.20    4.20
   3  -5   6   28.60    3.60
   3  -5   6   33.00    4.30
   3  -5   6   33.60    4.90
  -3   5  -6   32.80    4.70
  -3   5  -6   32.10    4.50
  -3   5  -6   32.40    4.90
  -5  -5  -6   30.40    4.10
   5  -5   6   31.50    7.00
  -5  -5  -6   30.10    4.80
  -5  -5  -6   38.50    4.90
  -5   5  -6   37.20    5.70
  -5   5  -6   23.50    5.10
  -5   5  -6   28.50    4.70
  -5   5  -6   30.60    3.70
  -5   5  -6   35.60    5.50
  -7  -5  -6   26.20    3.70
   7  -5   6   26.20    6.60
  -7  -5  -6   40.30    5.00
   7  -5   6   23.60    6.70
  -7  -5  -6   25.70    5.60
  -7   5  -6   21.90    5.80
  -7   5  -6   22.50    5.40
  -7   5  -6   22.50    5.90
  -7   5  -6   22.00    4.80
  -7   5  -6   30.70    7.00
   9  -5   6   66.89    9.10
  -9  -5  -6   59.39    4.50
  -9  -5  -6   54.79    7.40
   9  -5   6   74.19    9.10
  -9  -5  -6   60.79    5.10
  -9   5  -6   54.69   10.30
  -9   5  -6   61.79    8.40
  -9   5  -6   64.09    7.90
  10  -6  -6   25.90    7.80
 -10  -6   6   23.00    2.90
 -10  -6   6   18.10    3.50
 -10  -6   6   23.10    4.90
  10  -6  -6   20.00    7.90
 -10   6   6   19.10    9.30
 -10   6   6   41.50    9.60
 -10   6   6   14.90    7.00
  10   6  -6   24.20    5.60
  -8  -6   6   33.40    2.80
   8  -6  -6   43.00    6.50
   8  -6  -6   56.19    7.70
  -8  -6   6   41.80    5.60
   8   6  -6   44.40    5.80
  -8   6   6   28.00    7.30
   8   6  -6   42.10    4.00
  -8   6   6   39.40    6.70
  -8   6   6   28.40    7.20
  -8   6   6   36.80    7.50
   6  -6  -6   48.70    6.50
  -6  -6   6   58.29    6.80
   6  -6  -6   55.99    6.20
   6  -6  -6   53.69    6.10
   6   6  -6   47.50    5.90
  -6   6   6   54.09    6.30
   6   6  -6   46.90    4.20
  -6   6   6   51.29    5.70
  -6   6   6   56.19    7.60
  -4  -6   6    1.70    2.30
   4  -6  -6    2.50    3.40
  -4  -6   6   -0.30    1.70
   4  -6  -6    0.10    2.90
  -4  -6   6    1.10    3.20
  -4  -6   6    4.80    3.60
   4  -6  -6   -4.80    3.50
   4  -6  -6    2.70    3.80
  -4   6   6    2.00    3.50
  -4   6   6    0.70    4.60
  -4   6   6    0.90    3.10
   4   6  -6   -3.00    4.00
   4   6  -6   -0.90    2.10
   2  -6  -6   20.50    4.60
  -2  -6   6   24.10    3.40
  -2  -6   6   18.40    4.30
   2  -6  -6   20.60    4.50
  -2  -6   6   21.70    2.70
   2  -6  -6   19.20    3.70
   2   6  -6   19.70    3.20
   2   6  -6   19.60    2.60
  -2   6   6   15.80    3.70
  -2   6   6   21.80    3.30
   2   6  -6   25.20    4.60
  -2   6   6   21.50    4.60
   0  -6  -6  202.48    9.20
   0  -6   6  189.08    8.30
   0  -6   6  194.98    7.10
   0  -6  -6  200.78    9.20
   0  -6   6  184.98    9.60
   0  -6  -6  184.68    8.90
   0   6   6  192.98    6.10
   0   6  -6  175.68    7.10
   0   6   6  193.88    8.20
   0   6  -6  203.98   10.30
   0   6  -6  191.08    8.30
   0   6   6  196.38    9.10
  -2  -6  -6  116.89    7.80
  -2  -6  -6  113.59    7.10
   2  -6   6  120.49    8.10
  -2  -6  -6  110.09    7.20
   2  -6   6  112.29    6.30
   2  -6   6  120.09    7.70
  -2   6  -6  118.69    8.10
  -2   6  -6  106.19    7.60
  -2   6  -6  122.89    9.00
  -4  -6  -6   67.99    6.20
   4  -6   6   63.49    7.90
  -4  -6  -6   71.09    7.70
  -4  -6  -6   79.89    7.20
   4  -6   6   63.89    7.00
  -4   6  -6   67.79    7.80
  -4   6  -6   83.09    8.50
  -4   6  -6   71.49    7.10
  -4   6  -6   70.39    7.90
   6  -6   6    4.60    5.90
   6  -6   6    0.20    5.10
  -6  -6  -6   13.80    5.40
  -6  -6  -6    3.10    3.50
  -6  -6  -6    0.70    4.20
  -6   6  -6    0.40    6.50
  -6   6  -6   12.00    6.10
  -6   6  -6    2.60    3.70
  -6   6  -6    0.00    5.20
  -6   6  -6   -2.60    6.00
  -6   6  -6   10.30    3.70
  -8  -6  -6   14.00    5.60
  -8  -6  -6    7.90    3.80
   8  -6   6    1.40    7.40
  -8  -6  -6   11.20    6.50
  -8  -6  -6   11.70    3.90
   8  -6   6    6.80    7.00
  -8   6  -6    9.30    7.90
  -8   6  -6    8.20    5.90
  -8   6  -6    7.20    6.50
  -8   6  -6    2.80    6.30
   9  -7  -6   22.40    8.10
  -9  -7   6   15.70    7.10
  -9  -7   6   22.60    6.30
   9  -7  -6   39.80    7.80
  -9   7   6   22.50    9.10
  -9   7   6   25.00    8.90
  -7  -7   6   23.20    5.30
   7  -7  -6    7.90    6.20
   7  -7  -6    3.20    6.00
  -7  -7   6   18.50    5.90
  -7   7   6   12.50    6.70
  -7   7   6    5.10    8.10
  -7   7   6    9.10    7.00
  -7   7   6   10.80    5.70
  -5  -7   6   25.40    4.00
  -5  -7   6   19.10    3.30
   5  -7  -6   14.60    5.60
  -5  -7   6   20.40    6.40
   5  -7  -6   30.30    6.60
  -5   7   6   25.50    6.90
   5   7  -6   25.30    6.00
   5   7  -6   27.70    3.10
  -5   7   6   24.80    5.80
  -5   7   6   23.60    4.90
  -5   7   6   27.90    6.20
  -3  -7   6   51.89    4.50
  -3  -7   6   59.79    7.10
  -3  -7   6   54.49    4.10
   3  -7  -6   45.50    6.20
   3  -7  -6   59.89    5.80
   3  -7  -6   48.80    6.80
  -3  -7   6   51.09    5.50
  -3   7   6   53.19    5.20
   3   7  -6   55.49    7.10
  -3   7   6   50.69    5.80
  -3   7   6   55.89    7.20
   3   7  -6   44.70    4.60
   1  -7  -6  251.77   12.10
   1  -7  -6  264.27   10.40
   1  -7  -6  242.28   11.90
  -1  -7   6  245.38   11.90
  -1  -7   6  249.68    9.90
   1   7  -6  243.08   12.20
   1   7  -6  231.98    9.70
   1   7  -6  254.37    8.50
  -1   7   6  268.17   11.90
  -1   7   6  244.18    8.20
  -1   7   6  244.78    9.90
   1  -7   6  201.78    9.80
   1  -7   6  186.98   10.60
  -1  -7  -6  178.18    9.80
  -1  -7  -6  179.08   10.10
  -1  -7  -6  202.98    9.40
  -1   7  -6  192.08   10.00
   1   7   6  181.58    5.70
  -1   7  -6  182.38    8.40
   1   7   6  197.48    5.90
  -1   7  -6  176.98   11.80
  -3  -7  -6   55.09    5.90
  -3  -7  -6   65.99    7.00
  -3  -7  -6   56.99    5.90
   3  -7   6   67.99    7.70
   3  -7   6   52.79    6.90
  -3   7  -6   59.29    7.20
  -3   7  -6   59.69    8.00
  -3   7  -6   60.89    6.80
  -3   7  -6   55.89    6.10
  -5  -7  -6   36.40    5.90
   5  -7   6   27.60    8.10
  -5  -7  -6   49.90    6.70
  -5  -7  -6   40.80    6.10
   5  -7   6   56.09    7.60
  -5   7  -6   34.30    6.50
  -5   7  -6   47.10    8.30
  -5   7  -6   41.60    8.00
  -5   7  -6   37.00    7.40
  -7  -7  -6    7.20    5.20
  -7  -7  -6   -8.90    6.30
   7  -7   6    6.00    7.90
  -7  -7  -6   -3.70    6.00
   7  -7   6   -5.00    7.20
  -7   7  -6    7.70    8.50
  -7   7  -6   10.30    5.20
  -7   7  -6    3.70    5.00
  -8  -8   6  100.29   11.30
  -8  -8   6   72.99    7.70
   8  -8  -6   91.49   11.90
  -8   8   6   75.69    9.60
   6  -8  -6   10.00    6.80
  -6  -8   6    2.90    8.70
   6  -8  -6   21.70    6.50
  -6  -8   6   15.40    3.70
  -6  -8   6   15.10    5.20
  -6  -8   6   14.40    6.50
  -6   8   6   12.70    6.80
  -6   8   6    4.70    8.00
  -4  -8   6   14.50    3.80
   4  -8  -6   21.20    6.20
  -4  -8   6   13.50    4.00
  -4  -8   6   21.80    4.60
   4  -8  -6   17.50    5.90
  -4  -8   6   15.60    5.90
   4   8  -6   16.00    3.20
  -4   8   6   12.70    5.60
  -4   8   6   17.40    7.30
  -4   8   6   16.90    5.40
   4   8  -6   39.80    7.50
  -4   8   6   17.60    5.30
  -2  -8   6   39.30    6.90
   2  -8  -6   50.69    7.90
   2  -8  -6   39.30    6.90
   2  -8  -6   51.29    6.10
  -2  -8   6   47.00    5.90
   2   8  -6   51.79    6.40
   2   8  -6   45.90    4.50
  -2   8   6   39.70    7.60
   2   8  -6   50.49    7.90
  -2   8   6   48.40    5.00
  -2   8   6   38.20    4.90
  -2   8   6   51.89    6.00
   0  -8   6    8.20    6.20
   0  -8   6   22.70    5.80
   0  -8  -6   35.10    6.30
   0  -8  -6   27.00    5.50
   0  -8  -6   17.90    5.70
   0   8   6   20.30    3.40
   0   8  -6   22.80    5.10
   0   8  -6   28.10    4.50
   0   8   6   23.00    3.60
   0   8  -6   16.50    6.00
   0   8  -6   16.20    7.30
   2  -8   6   30.60    6.90
  -2  -8  -6   18.50    5.30
  -2  -8  -6   30.70    5.80
  -2  -8  -6    5.60    5.50
   2  -8   6   17.70    6.40
  -2   8  -6    9.80    5.70
  -2   8  -6   23.10    6.80
  -2   8  -6   21.30    5.30
  -2   8  -6   14.00    8.60
  -4  -8  -6   12.50    6.30
  -4  -8  -6   12.90    5.90
   4  -8   6    4.30    6.40
  -4  -8  -6    6.40    5.80
   4  -8   6    1.70    6.00
  -4   8  -6    9.10    8.00
  -4   8  -6   12.70    7.40
   6  -8   6   13.60    7.60
  -6  -8  -6   11.50    6.50
  -6  -8  -6   -2.20    6.90
   6  -8   6   12.20    7.30
  -6  -8  -6    2.80    6.50
   5  -9  -6    7.40    6.90
  -5  -9   6   13.30    8.20
   3  -9  -6   27.60    7.50
   3  -9  -6   18.50    7.90
  -3  -9   6   30.50    7.40
   3  -9  -6   26.90    6.10
  -3  -9   6   20.90    6.20
   3   9  -6   16.10    4.00
  -3   9   6   25.40    6.60
   3   9  -6   17.10    4.00
   1  -9  -6    7.50    6.40
   1  -9  -6   35.10    7.30
  -1  -9   6   35.60    8.00
   1  -9  -6   22.50    6.10
  -1   9   6   13.50    5.10
   1   9  -6    8.20    7.10
  -1   9   6    7.20    8.30
   1   9  -6   21.00    5.60
  -1  -9  -6   15.40    7.10
   1  -9   6    0.60    7.60
   1  -9   6    7.30    7.10
  -1  -9  -6   -7.50    6.20
  -1  -9  -6   14.40    7.10
  -1   9  -6    0.90    8.30
  -3  -9  -6   28.70    7.20
   3  -9   6   14.70    7.50
  -3  -9  -6    8.80    7.10
   3  -9   6   10.10    7.60
  -3  -9  -6   17.20    7.70
  -3   9  -6   -3.40    9.80
  12   0  -7   10.80    7.90
 -12   0   7    0.70    5.40
  12   0  -7   19.10    4.60
  12   0  -7    9.70    4.20
 -12   0   7   25.10    9.10
 -12   0   7   12.70    5.20
  10   0  -7   48.00    6.30
 -10   0   7   46.40    5.00
  10   0  -7   60.99    7.70
 -10   0   7   36.60    6.70
  10   0  -7   44.80    5.60
   8   0  -7   60.79    4.90
  -8   0   7   47.40    5.80
  -8   0   7   60.79    5.00
  -8   0   7   64.49    5.40
   8   0  -7   66.29    5.90
   8   0  -7   56.19    6.10
  -6   0   7 2284.17   48.40
   6   0  -7 2293.27   49.00
   6   0  -7 2294.17   49.10
  -6   0   7 2106.69   50.29
   6   0  -7 2310.37   48.50
  -6   0   7 2257.07   48.90
  -4   0   7 2419.56   52.49
   4   0  -7 2385.76   51.89
  -4   0   7 2370.66   51.39
  -4   0   7 2391.46   50.79
   4   0  -7 2459.95   51.49
   4   0  -7 2421.86   50.89
   4   0  -7 2476.15   52.49
  -2   0   7    5.50    1.80
   2   0  -7   10.20    2.20
   2   0  -7    9.30    1.40
   2   0  -7    5.80    1.50
  -2   0   7    9.40    2.20
   2   0  -7   11.90    1.60
  -2   0   7    8.40    1.70
   0   0  -7  249.28    7.50
   0   0   7  259.27    7.70
   0   0   7  265.97    7.60
   0   0   7  259.27    7.10
   0   0  -7  258.27    7.00
   0   0  -7  254.77    7.80
   2   0   7 2142.19   44.90
   2   0   7 2075.29   44.40
  -2   0  -7 2144.79   45.00
   2   0   7 1923.01   44.60
  -2   0  -7 2166.98   44.40
  -2   0  -7 2051.49   44.90
  -4   0  -7  161.18    5.80
  -4   0  -7  164.68    6.10
  -4   0  -7  162.48    6.80
   4   0   7  160.98    6.00
   4   0   7  158.28    5.90
  -6   0  -7  170.78    6.80
   6   0   7  170.68    7.00
   6   0   7  161.38    6.70
  -6   0  -7  163.78    6.10
  -6   0  -7  160.78    7.70
  -6   0  -7  162.58    8.60
  -8   0  -7   -6.10    3.20
   8   0   7    0.90    3.30
  -8   0  -7   -0.40    3.90
  -8   0  -7    0.50    3.20
  -8   0  -7    5.40    4.10
   8   0   7   -0.10    2.60
  -8   0  -7    0.70    2.30
 -10   0  -7   32.80    7.60
 -10   0  -7   23.30    5.20
 -10   0  -7   31.80    4.80
  10   0   7   34.40    4.30
 -10   0  -7   27.60    5.80
 -12   0  -7   -6.00    6.80
 -12   0  -7   -0.30    5.00
  13  -1  -7   12.00    6.80
  13  -1  -7    1.70    6.00
 -13  -1   7    9.00    6.40
  13  -1  -7   14.00    9.80
 -13  -1   7   10.20    5.00
 -13  -1   7    5.10    4.90
  13  -1  -7   11.80    7.40
  13   1  -7    9.90   10.00
 -13   1   7   14.20    6.70
 -13   1   7   16.60    6.00
 -13   1   7   10.90    6.90
  11  -1  -7   43.30    6.80
 -11  -1   7   35.40    7.40
  11  -1  -7   39.70    5.30
  11  -1  -7   46.40    5.50
 -11  -1   7   46.70    5.80
 -11   1   7   32.80    8.10
 -11   1   7   42.30    6.20
 -11   1   7   47.30    6.00
  11   1  -7   48.80    6.30
  11   1  -7   41.80    4.00
   9  -1  -7  327.17   12.20
  -9  -1   7  318.47   11.00
  -9  -1   7  306.97   10.30
   9  -1  -7  340.27   12.60
  -9  -1   7  331.37   13.50
  -9   1   7  341.87   14.00
   9   1  -7  341.37   11.00
  -9   1   7  313.17   11.80
   9   1  -7  323.27   10.00
  -9   1   7  333.17   12.10
   9   1  -7  362.96   12.30
   7  -1  -7  211.68    8.40
   7  -1  -7  214.88    8.50
  -7  -1   7  208.38    6.80
  -7  -1   7  214.18    7.60
  -7   1   7  215.88    8.20
  -7   1   7  196.18    7.90
   7   1  -7  203.58    7.00
   7   1  -7  205.88    7.20
  -7   1   7  217.38    9.70
   7   1  -7  215.58    8.10
  -5  -1   7  807.62   17.90
  -5  -1   7  809.42   19.00
  -5  -1   7  829.82   19.30
  -5  -1   7  795.42   20.40
   5  -1  -7  827.52   19.40
   5  -1  -7  805.82   19.40
  -5   1   7  807.42   19.30
   5   1  -7  796.72   17.90
   5   1  -7  818.42   19.20
  -5   1   7  801.22   20.40
   5   1  -7  797.72   19.10
  -5   1   7  823.82   19.40
  -3  -1   7 1651.23   35.40
   3  -1  -7 1631.34   36.50
  -3  -1   7 1660.23   36.20
  -3  -1   7 1599.14   36.20
   3  -1  -7 1679.23   35.70
   3  -1  -7 1646.34   35.70
   3   1  -7 1656.23   35.50
   3   1  -7 1591.34   33.50
  -3   1   7 1601.44   34.80
   3   1  -7 1614.34   35.30
  -3   1   7 1566.74   35.70
  -3   1   7 1617.24   34.80
   3   1  -7 1579.44   34.60
   1  -1  -7  169.98    6.10
   1  -1  -7  173.28    6.20
   1  -1  -7  186.78    5.40
  -1  -1   7  173.58    5.40
  -1  -1   7  170.18    5.70
   1  -1  -7  180.18    5.60
  -1  -1   7  175.88    6.30
  -1   1   7  174.68    5.30
  -1   1   7  170.88    6.00
   1   1  -7  172.18    5.50
   1   1  -7  171.98    5.30
   1   1  -7  177.38    6.30
   1  -1   7  379.16    9.60
  -1  -1  -7  363.96   10.10
   1  -1   7  386.96   10.40
  -1  -1  -7  370.06   10.40
  -1  -1  -7  384.76    9.40
   1  -1   7  363.96    9.70
  -1   1  -7  375.16    9.70
   1   1   7  382.86   10.40
  -1   1  -7  388.76    9.80
  -1   1  -7  381.66   10.50
   1   1   7  378.76    9.50
   3  -1   7  118.59    5.00
   3  -1   7  124.59    5.10
  -3  -1  -7  130.19    4.70
   3  -1   7  124.69    5.60
  -3  -1  -7  126.09    5.60
  -3  -1  -7  115.99    5.00
   3   1   7  125.59    5.60
  -3   1  -7  136.19    5.30
  -3   1  -7  120.29    5.80
   3   1   7  127.49    4.80
  -3   1  -7  126.69    5.40
  -3   1  -7  124.49    5.50
  -5  -1  -7   22.00    3.40
   5  -1   7   23.00    3.10
  -5  -1  -7   20.30    2.60
   5  -1   7   17.70    3.30
  -5  -1  -7   18.50    2.20
   5   1   7   21.00    2.60
  -5   1  -7   13.50    3.70
  -5   1  -7   22.70    3.20
  -5   1  -7   19.40    2.90
  -5   1  -7   16.10    2.80
  -7  -1  -7   72.19    4.20
   7  -1   7   74.39    6.20
   7  -1   7   71.99    6.10
  -7  -1  -7   88.89    7.60
  -7  -1  -7   76.99    6.90
  -7  -1  -7   79.29    5.30
  -7   1  -7   69.09    7.40
  -7   1  -7   85.89    6.80
  -7   1  -7   84.79    6.30
   7   1   7   81.59    5.50
  -7   1  -7   88.59    5.30
  -9  -1  -7    0.10    3.80
  -9  -1  -7    4.10    4.50
  -9  -1  -7    3.70    3.10
  -9  -1  -7   -5.80    5.00
   9  -1   7    1.30    4.40
  -9   1  -7   -4.30    4.10
  -9   1  -7    1.60    4.60
  -9   1  -7    5.90    4.00
  -9   1  -7    3.70    3.50
  -9   1  -7    1.50    4.80
 -11  -1  -7    6.70    4.80
  11  -1   7    6.20    5.80
 -11  -1  -7   -9.60    5.60
 -11  -1  -7    4.80    3.90
 -11  -1  -7   -0.10    7.60
 -11   1  -7   -1.40    5.90
 -11   1  -7    1.70    8.60
 -11   1  -7    8.00    5.50
 -11   1  -7   -5.70    5.90
  12  -2  -7   23.70    8.60
  12  -2  -7   28.90    6.60
  12  -2  -7   23.80    8.00
 -12  -2   7   27.30    5.30
 -12   2   7    7.50   10.30
 -12   2   7   22.50    7.40
 -12   2   7   16.30    6.50
  12   2  -7   25.40    8.00
 -10  -2   7  138.39    7.40
  10  -2  -7  109.19   13.00
 -10  -2   7  140.49    7.10
  10  -2  -7  146.09   10.60
 -10   2   7  140.69    9.40
  10   2  -7  140.69    9.30
 -10   2   7  155.08   11.40
 -10   2   7  132.09    9.30
  10   2  -7  132.49    5.70
   8  -2  -7   45.80    5.60
   8  -2  -7   37.20    5.20
  -8  -2   7   29.30    3.60
  -8  -2   7   33.40    3.60
  -8   2   7   41.10    5.20
  -8   2   7   38.20    5.70
   8   2  -7   41.20    4.10
  -8   2   7   44.20    5.30
  -6  -2   7    0.10    2.20
   6  -2  -7    0.40    2.70
  -6  -2   7   -0.60    1.10
  -6  -2   7   -1.10    2.90
   6  -2  -7   -3.80    2.40
  -6  -2   7   -0.90    2.00
  -6   2   7   -2.10    2.40
  -6   2   7   -2.20    2.80
   6   2  -7    1.60    2.50
  -6   2   7    2.70    3.30
   6   2  -7    0.70    2.30
  -4  -2   7  207.18    7.60
   4  -2  -7  219.28    7.70
  -4  -2   7  214.18    6.60
  -4  -2   7  218.58    7.30
   4  -2  -7  225.48    8.20
   4  -2  -7  212.38    7.30
   4   2  -7  211.58    6.80
   4   2  -7  215.78    7.30
  -4   2   7  198.78    7.00
  -4   2   7  221.38    8.00
  -4   2   7  215.98    7.50
  -2  -2   7   82.89    3.90
  -2  -2   7   85.89    3.60
  -2  -2   7   76.19    4.40
   2  -2  -7   84.39    4.30
   2  -2  -7   77.19    3.70
   2  -2  -7   77.39    4.70
  -2   2   7   81.59    4.20
  -2   2   7   94.89    4.80
   2   2  -7   83.69    4.70
   2   2  -7   80.09    3.60
   2   2  -7   76.39    2.70
  -2   2   7   87.79    3.80
   0  -2  -7  246.38    7.70
   0  -2   7  260.77    8.30
   0  -2   7  245.98    6.80
   0  -2  -7  245.68    8.00
   0  -2   7  252.67    7.20
   0  -2  -7  244.08    6.80
   0   2   7  251.07    7.80
   0   2  -7  243.98    6.70
   0   2  -7  243.08    8.00
   0   2   7  224.58    6.50
   0   2  -7  243.68    7.00
   0   2  -7  241.88    6.90
   2  -2   7  493.25   11.90
  -2  -2  -7  489.25   12.80
   2  -2   7  493.25   12.60
  -2  -2  -7  503.25   13.40
  -2  -2  -7  483.55   11.70
   2  -2   7  491.75   13.50
  -2   2  -7  469.45   13.10
  -2   2  -7  484.55   13.00
   2   2   7  490.85   13.10
  -2   2  -7  486.55   12.00
  -2   2  -7  519.85   12.60
   2   2   7  485.35   11.70
   4  -2   7  113.19    6.00
  -4  -2  -7  108.09    4.90
   4  -2   7  120.19    5.60
  -4  -2  -7  111.49    6.20
  -4  -2  -7  107.59    4.50
  -4   2  -7  105.59    5.80
  -4   2  -7  116.29    5.30
  -4   2  -7  104.99    5.30
  -4   2  -7  102.79    6.60
   4   2   7  109.59    4.50
   6  -2   7   80.69    6.50
   6  -2   7   72.19    5.90
  -6  -2  -7   71.99    6.30
  -6  -2  -7   75.69    4.30
  -6  -2  -7   71.89    3.90
   6   2   7   77.09    4.90
  -6   2  -7   68.99    5.60
  -6   2  -7   80.69    6.40
  -6   2  -7   75.19    7.10
  -6   2  -7   75.39    6.00
   8  -2   7   45.00    5.70
  -8  -2  -7   39.80    5.90
  -8  -2  -7   40.80    5.60
  -8  -2  -7   44.50    4.50
  -8  -2  -7   40.10    3.90
  -8   2  -7   42.80    5.70
  -8   2  -7   43.30    5.90
  -8   2  -7   47.70    6.90
  -8   2  -7   52.69    6.00
  -8   2  -7   54.09    6.30
 -10  -2  -7   17.80    6.80
 -10  -2  -7    7.60    4.90
  10  -2   7   23.40    6.40
 -10  -2  -7    8.80    4.00
 -10  -2  -7    6.70    4.40
 -10   2  -7    1.80    6.10
 -10   2  -7   10.00    6.30
 -10   2  -7   14.20    6.50
 -10   2  -7   16.10    8.10
 -12  -2  -7   15.70    7.10
  12  -2   7    5.00    8.30
 -12  -2  -7    5.20    4.40
 -12   2  -7   14.20    7.30
 -12   2  -7   14.30    6.90
 -12   2  -7   16.20    7.70
 -13  -3   7   33.30    5.40
  13  -3  -7   31.90    8.90
  13  -3  -7   33.90    8.90
 -13   3   7   13.50    7.90
 -13   3   7   40.10    7.90
 -11  -3   7   41.90    4.70
  11  -3  -7   42.10    7.40
  11  -3  -7   53.99   15.10
 -11  -3   7   44.30    6.00
  11  -3  -7   40.30    8.20
 -11   3   7   43.70    6.90
 -11   3   7   39.60    7.40
 -11   3   7   53.19    8.90
  -9  -3   7  137.99    7.40
   9  -3  -7  148.79   10.00
  -9  -3   7  142.59    5.60
   9  -3  -7  159.88   10.40
  -9   3   7  142.29   10.60
  -9   3   7  156.28    9.00
   9   3  -7  135.89    7.40
  -9   3   7  139.69    8.80
  -7  -3   7  116.99    5.90
   7  -3  -7  118.19    7.70
  -7  -3   7  122.39    5.90
   7  -3  -7  122.49    7.50
   7   3  -7  112.19    5.60
  -7   3   7  118.39    7.80
  -7   3   7  111.99    7.90
  -7   3   7  120.79    7.90
   7   3  -7  115.49    5.50
  -5  -3   7    6.20    2.10
   5  -3  -7    5.90    2.50
   5  -3  -7    9.70    2.90
   5  -3  -7    8.60    3.10
  -5  -3   7    6.30    2.30
  -5  -3   7    9.80    3.20
  -5   3   7    5.00    3.00
  -5   3   7   13.60    3.10
   5   3  -7    8.30    2.60
  -5   3   7   11.90    3.00
   5   3  -7    8.20    2.00
   3  -3  -7  395.26   11.50
  -3  -3   7  371.76    9.70
   3  -3  -7  364.66   10.30
  -3  -3   7  373.46   10.30
   3  -3  -7  384.16   11.30
  -3  -3   7  384.66   11.20
  -3   3   7  380.76   11.20
  -3   3   7  369.86   10.30
  -3   3   7  380.16   11.30
   3   3  -7  371.66   11.00
  -1  -3   7  129.49    4.50
  -1  -3   7  127.99    6.20
   1  -3  -7  140.99    6.20
   1  -3  -7  133.69    5.90
  -1  -3   7  133.19    4.80
   1  -3  -7  137.99    4.80
  -1   3   7  135.49    5.80
   1   3  -7  136.79    4.60
   1   3  -7  134.89    4.70
  -1   3   7  138.29    4.80
  -1   3   7  141.99    6.00
   1   3  -7  132.89    5.20
   1   3  -7  134.49    6.10
  -1  -3  -7  300.87    9.50
  -1  -3  -7  306.47    7.80
   1  -3   7  305.67    9.00
   1  -3   7  305.37    9.80
   1  -3   7  301.07    7.50
   1  -3   7  295.47    8.60
  -1  -3  -7  303.97    9.60
  -1   3  -7  304.97   10.00
   1   3   7  305.37    9.50
  -1   3  -7  303.47    9.00
  -1   3  -7  314.57    8.90
  -1   3  -7  292.47    7.70
   1   3   7  300.87    7.80
  -3  -3  -7  535.25   14.80
  -3  -3  -7  526.45   12.40
   3  -3   7  532.45   14.00
   3  -3   7  526.35   14.90
   3  -3   7  513.55   14.70
  -3   3  -7  524.45   13.00
  -3   3  -7  542.55   14.10
   3   3   7  531.45   12.60
  -3   3  -7  502.45   14.70
   3   3   7  525.25   14.50
  -3   3  -7  548.75   14.90
   5  -3   7   62.59    5.90
  -5  -3  -7   71.19    5.80
   5  -3   7   60.79    5.20
  -5  -3  -7   56.89    3.70
   5  -3   7   48.90    6.00
  -5  -3  -7   53.79    4.20
  -5   3  -7   65.99    6.30
  -5   3  -7   65.89    5.30
  -5   3  -7   64.69    5.80
  -5   3  -7   59.69    6.80
   5   3   7   61.69    4.20
  -7  -3  -7   95.29    4.90
  -7  -3  -7   82.99    5.30
   7  -3   7   97.09    8.70
  -7  -3  -7   89.39    4.30
   7  -3   7   97.39    8.20
  -7  -3  -7   94.69    7.40
  -7   3  -7  106.19    9.10
   7   3   7  108.19    6.00
  -7   3  -7  109.39    8.40
  -7   3  -7  100.29    7.60
  -7   3  -7  108.99    7.70
  -9  -3  -7    0.20    5.70
  -9  -3  -7    2.00    3.30
   9  -3   7    0.40    5.80
  -9  -3  -7    6.00    3.90
  -9  -3  -7    2.60    5.00
  -9   3  -7    4.00    5.50
  -9   3  -7    0.80    4.90
  -9   3  -7   -3.30    6.30
  -9   3  -7    3.60    5.00
  -9   3  -7    2.30    4.60
 -11  -3  -7   39.00    9.50
 -11  -3  -7   35.30    4.90
  11  -3   7   40.00    9.00
 -11  -3  -7   44.80    8.30
 -11  -3  -7   48.30    5.30
 -11   3  -7   30.20    7.40
 -11   3  -7   19.60    7.40
 -11   3  -7   40.30    8.00
 -12  -4   7   12.40    5.90
 -12  -4   7   -3.20    4.00
  12  -4  -7    4.40    7.70
  12  -4  -7   -7.50    7.10
 -12   4   7   -2.20    8.00
 -12   4   7  -15.70    7.20
  10  -4  -7   15.50    5.60
  10  -4  -7    6.50    6.30
 -10  -4   7    6.10    4.00
 -10  -4   7    7.20    2.80
  10  -4  -7    8.10    6.50
 -10   4   7   13.50    6.80
 -10   4   7    8.70    6.40
 -10   4   7   10.50    5.80
  10   4  -7    9.60    2.90
  10   4  -7    8.90    4.40
  -8  -4   7  355.06   10.40
   8  -4  -7  350.96   13.70
   8  -4  -7  360.56   14.00
  -8  -4   7  351.16   11.10
  -8   4   7  353.76   13.90
  -8   4   7  355.46   13.90
  -8   4   7  345.77   12.80
   8   4  -7  339.67   10.60
   8   4  -7  349.67   10.60
   6  -4  -7  195.68    8.50
  -6  -4   7  182.18    6.90
  -6  -4   7  187.38    7.80
   6  -4  -7  190.08    9.30
  -6   4   7  183.28    8.40
  -6   4   7  186.58    9.40
   6   4  -7  188.78    7.60
   6   4  -7  179.98    6.60
   4  -4  -7   59.49    4.70
   4  -4  -7   55.09    5.40
  -4  -4   7   66.79    5.20
  -4  -4   7   55.99    4.90
   4  -4  -7   62.59    5.20
  -4  -4   7   61.39    3.50
   4   4  -7   58.99    5.10
   4   4  -7   57.89    3.60
  -4   4   7   56.19    6.00
  -4   4   7   62.99    5.70
  -4   4   7   61.19    4.80
   2  -4  -7  235.68    8.40
   2  -4  -7  225.68    8.80
  -2  -4   7  226.28    7.00
  -2  -4   7  214.58    6.70
  -2  -4   7  227.98    8.80
   2  -4  -7  233.18    7.10
  -2  -4   7  223.08    6.30
   2   4  -7  238.38    8.80
  -2   4   7  227.18    7.30
   2   4  -7  231.38    7.00
  -2   4   7  230.88    8.90
   2   4  -7  228.88    6.40
  -2   4   7  243.38    8.50
   0  -4   7  334.67    9.30
   0  -4   7  308.67    9.10
   0  -4  -7  318.67   10.40
   0  -4  -7  313.97    8.40
   0  -4  -7  326.67   10.20
   0  -4   7  318.87   10.80
   0   4  -7  314.57    9.30
   0   4   7  317.87    8.40
   0   4  -7  310.47    9.30
   0   4   7  317.67    9.90
   0   4  -7  316.17   10.80
  -2  -4  -7  172.08    5.00
   2  -4   7  175.38    7.20
   2  -4   7  170.68    6.60
   2  -4   7  175.98    8.20
  -2  -4  -7  162.48    7.30
  -2  -4  -7  167.88    7.40
  -2   4  -7  164.18    5.10
   2   4   7  173.28    5.20
  -2   4  -7  181.28    7.60
   2   4   7  177.08    7.20
  -2   4  -7  169.78    7.20
  -4  -4  -7  184.28    8.40
   4  -4   7  180.68    8.50
   4  -4   7  185.88    9.20
  -4  -4  -7  178.08    5.20
   4  -4   7  166.98    7.40
  -4   4  -7  180.98    9.10
  -4   4  -7  186.38    8.50
   4   4   7  171.78    5.60
  -4   4  -7  185.58    9.00
  -4   4  -7  176.38    6.40
  -6  -4  -7   96.69    4.80
   6  -4   7   93.09    9.00
  -6  -4  -7   83.49    7.50
   6  -4   7  115.99    8.30
  -6  -4  -7   97.79    7.90
   6  -4   7  100.99    7.50
  -6  -4  -7   94.49    4.40
  -6   4  -7  104.29    6.60
  -6   4  -7   96.79    9.10
   6   4   7   99.79    4.80
  -6   4  -7  103.79    8.00
  -6   4  -7  105.39    8.40
  -8  -4  -7   52.89    4.40
   8  -4   7   49.70    7.10
   8  -4   7   37.40    8.20
  -8  -4  -7   45.40    7.60
  -8  -4  -7   42.00    4.20
  -8   4  -7   41.60    7.70
  -8   4  -7   43.20    6.50
  -8   4  -7   55.79    6.50
  -8   4  -7   64.69    7.30
  -8   4  -7   43.40    6.80
 -10  -4  -7   44.70    7.60
 -10  -4  -7   33.00    7.80
 -10  -4  -7   30.80    4.90
 -10  -4  -7   26.40    4.10
  10  -4   7   28.80    8.70
 -10   4  -7   35.90    7.90
 -10   4  -7   29.90    7.20
 -10   4  -7   15.60    6.70
 -11  -5   7   15.00    4.10
  11  -5  -7    4.40    7.10
  11  -5  -7   -0.10    7.30
 -11  -5   7   12.30    3.60
 -11   5   7    0.90    7.80
 -11   5   7    3.50    9.50
 -11   5   7    7.70    7.10
  11   5  -7   -2.50    7.60
   9  -5  -7   16.30    6.30
   9  -5  -7    6.60    5.70
   9  -5  -7   26.80    6.70
  -9  -5   7   12.00    4.10
  -9  -5   7   15.70    3.50
   9   5  -7   11.80    3.80
  -9   5   7   22.10    7.00
  -9   5   7    1.70    6.30
  -9   5   7   23.90    5.60
   9   5  -7   18.00    4.00
   7  -5  -7   94.09    8.10
  -7  -5   7  111.09    7.40
   7  -5  -7  114.59    8.20
   7  -5  -7  101.39    8.90
  -7  -5   7  100.99    5.10
   7   5  -7   96.99    5.50
  -7   5   7  106.49    9.20
   7   5  -7   97.19    6.90
  -7   5   7  103.69    9.20
  -7   5   7  101.29    7.90
   5  -5  -7  259.77   10.30
  -5  -5   7  262.77   10.10
   5  -5  -7  271.07   10.40
  -5  -5   7  267.17   10.00
  -5  -5   7  266.67    7.70
   5   5  -7  257.07    7.70
   5   5  -7  263.37   10.00
  -5   5   7  263.17   10.50
  -5   5   7  263.87    9.90
  -5   5   7  254.67   11.20
  -3  -5   7  411.66   10.20
   3  -5  -7  421.66   12.80
   3  -5  -7  417.96   13.60
  -3  -5   7  429.86   13.50
   3  -5  -7  414.66   11.70
  -3  -5   7  408.46   11.10
  -3  -5   7  420.86   10.70
  -3   5   7  430.76   13.80
   3   5  -7  405.56   10.80
  -3   5   7  429.16   12.90
   3   5  -7  406.66   10.00
  -3   5   7  405.76   11.70
  -1  -5   7   24.80    2.70
  -1  -5   7   21.60    5.00
   1  -5  -7   25.50    4.00
   1  -5  -7   25.40    3.90
   1  -5  -7   25.40    2.60
  -1  -5   7   24.70    4.30
   1   5  -7   25.90    2.80
  -1   5   7   27.70    3.70
  -1   5   7   25.70    2.90
   1   5  -7   24.50    2.90
  -1   5   7   26.30    4.40
   1   5  -7   27.60    4.90
  -1  -5  -7  248.08   10.30
   1  -5   7  264.37   10.80
   1  -5   7  256.17    8.40
   1  -5   7  252.57    9.00
  -1  -5  -7  250.77    6.80
  -1  -5  -7  258.37    9.90
  -1   5  -7  254.07   10.60
   1   5   7  245.98    6.90
   1   5   7  247.38    9.20
  -1   5  -7  258.37    9.20
  -1   5  -7  225.98   10.30
   3  -5   7   92.59    6.70
   3  -5   7   81.89    7.50
   3  -5   7   89.79    5.90
  -3  -5  -7   81.19    6.70
  -3  -5  -7   86.39    6.40
  -3   5  -7   66.79    7.20
  -3   5  -7   83.29    6.70
   3   5   7   80.59    6.50
  -3   5  -7   80.09    7.00
   3   5   7   86.59    3.50
   5  -5   7   10.20    4.70
   5  -5   7    6.40    4.00
   5  -5   7    7.50    3.70
  -5  -5  -7   14.50    3.90
  -5  -5  -7   11.10    3.10
  -5   5  -7    6.30    5.00
  -5   5  -7    8.00    4.80
  -5   5  -7    9.20    4.90
  -5   5  -7    3.70    3.20
   5   5   7    7.00    2.00
   7  -5   7   40.80    7.50
  -7  -5  -7   34.00    4.30
  -7  -5  -7   52.29    6.40
  -7  -5  -7   40.00    4.40
   7  -5   7   27.80    6.50
  -7   5  -7   38.30    6.60
  -7   5  -7   27.80    6.20
  -7   5  -7   39.10    7.70
  -7   5  -7   39.30    5.20
  -7   5  -7   45.40    7.20
   9  -5   7   18.60    7.70
   9  -5   7   47.60    7.90
  -9  -5  -7   34.70    3.30
  -9  -5  -7   44.70    7.30
  -9  -5  -7   40.20    3.90
  -9   5  -7   32.40    7.80
  -9   5  -7   40.20    9.40
  -9   5  -7   38.00    7.50
  10  -6  -7   25.40    7.70
 -10  -6   7   19.30    3.90
 -10  -6   7   20.80    2.90
 -10  -6   7   25.10    5.20
  10  -6  -7   18.70    8.10
 -10   6   7   32.00    8.70
 -10   6   7   23.10   10.00
 -10   6   7   26.70    9.60
  10   6  -7   10.10    5.90
   8  -6  -7   32.40    5.90
  -8  -6   7   52.39    4.30
   8  -6  -7   33.00    5.90
  -8  -6   7   43.70    6.00
   8  -6  -7   48.70    7.90
  -8   6   7   41.20    6.90
   8   6  -7   49.30    4.50
   8   6  -7   45.50    6.50
  -8   6   7   44.80    7.80
  -8   6   7   51.99    7.60
  -6  -6   7   22.90    4.80
   6  -6  -7   30.90    4.70
   6  -6  -7   28.00    5.90
  -6  -6   7   34.10    5.80
   6  -6  -7   24.40    5.00
  -6  -6   7   29.30    3.50
  -6   6   7   25.40    6.10
  -6   6   7   25.30    5.00
   6   6  -7   32.60    5.20
   6   6  -7   33.10    3.50
  -6   6   7   26.40    6.10
   4  -6  -7   18.30    3.90
   4  -6  -7   16.10    4.50
  -4  -6   7   13.90    3.30
   4  -6  -7    5.50    3.10
   4  -6  -7   11.40    4.30
  -4  -6   7    8.80    4.40
  -4  -6   7   10.20    2.30
  -4  -6   7   12.80    2.40
   4   6  -7   12.40    2.80
  -4   6   7   12.40    4.50
  -4   6   7   16.60    4.30
   4   6  -7    9.10    4.20
  -4   6   7   13.80    3.60
  -2  -6   7  381.56   13.90
   2  -6  -7  409.96   12.70
   2  -6  -7  395.46   11.20
  -2  -6   7  407.06   11.30
   2  -6  -7  324.47   16.00
  -2  -6   7  416.76   10.80
   2   6  -7  403.66   11.00
  -2   6   7  413.66   14.40
  -2   6   7  403.26   12.70
  -2   6   7  399.36   11.50
   2   6  -7  396.26   11.10
   2   6  -7  405.76   14.20
   0  -6  -7  182.58    9.30
   0  -6   7  196.18    8.30
   0  -6  -7  181.28    6.00
   0  -6  -7  182.68    8.60
   0   6  -7  178.28    7.40
   0   6   7  193.68    6.30
   0   6   7  199.48    8.70
   0   6  -7  188.28    8.30
   0   6  -7  184.48   10.30
   2  -6   7   36.60    3.90
  -2  -6  -7   31.70    5.10
   2  -6   7   38.50    6.30
   2  -6   7   40.40    5.00
  -2  -6  -7   38.20    4.80
  -2  -6  -7   40.30    5.30
  -2   6  -7   34.00    5.20
  -2   6  -7   42.20    5.40
  -2   6  -7   55.39    6.50
   2   6   7   40.90    3.00
   2   6   7   42.20    5.50
  -4  -6  -7   19.20    4.30
   4  -6   7    9.70    5.10
  -4  -6  -7   11.60    5.10
   4  -6   7    6.20    4.80
  -4  -6  -7    8.80    4.60
  -4   6  -7    6.90    5.50
  -4   6  -7    4.30    4.30
  -4   6  -7    8.70    4.70
  -6  -6  -7   33.70    5.70
  -6  -6  -7   20.10    5.70
   6  -6   7   21.00    6.70
  -6  -6  -7   29.70    4.50
   6  -6   7   38.90    6.40
  -6   6  -7   26.60    4.30
  -6   6  -7   28.50    4.20
  -6   6  -7   27.70    7.30
  -6   6  -7   15.00    6.60
  -6   6  -7   40.60    7.00
  -6   6  -7   35.10    7.10
   8  -6   7    2.40    8.60
  -8  -6  -7    3.90    4.00
   8  -6   7    6.50    7.00
  -8  -6  -7    6.00    5.90
  -8  -6  -7   12.70    6.30
  -8  -6  -7    2.10    3.90
  -8   6  -7    0.60    7.40
  -8   6  -7    8.10    6.40
  -8   6  -7    2.10    8.00
  -8   6  -7    1.50    6.10
   9  -7  -7   39.80    8.30
  -9  -7   7   47.60    6.70
   9  -7  -7   22.90    6.30
  -9   7   7   45.80   10.10
   9   7  -7   43.00    5.00
  -9   7   7   44.90    9.40
   7  -7  -7   92.29   10.70
  -7  -7   7   95.69    9.80
  -7  -7   7  102.79    9.00
  -7  -7   7   97.69   10.20
   7  -7  -7   87.99   10.50
  -7   7   7   80.09    8.30
  -7   7   7   84.59    9.10
  -7   7   7  103.99   11.70
   7   7  -7  106.49   10.00
  -5  -7   7   35.80    3.60
  -5  -7   7   40.30    4.90
  -5  -7   7   38.20    4.70
  -5  -7   7   33.70    6.00
   5  -7  -7   48.30    7.50
   5  -7  -7   32.20    5.70
  -5   7   7   26.70    5.80
  -5   7   7   27.80    7.30
   5   7  -7   34.50    6.40
  -5   7   7   34.10    5.50
   5   7  -7   34.90    3.50
  -3  -7   7   31.50    3.00
  -3  -7   7   37.00    6.70
  -3  -7   7   31.40    3.10
   3  -7  -7   39.20    5.50
   3  -7  -7   40.60    7.20
  -3  -7   7   35.90    4.10
  -3  -7   7   31.60    3.10
   3  -7  -7   42.70    5.80
   3   7  -7   29.50    5.60
  -3   7   7   27.20    4.80
   3   7  -7   30.90    3.80
   3   7  -7   31.80    3.60
  -3   7   7   24.50    4.50
  -3   7   7   24.80    6.50
  -1  -7   7   68.89    8.60
  -1  -7   7   69.99    5.30
  -1  -7   7   69.69    7.00
   1  -7  -7   70.69    8.90
   1  -7  -7   63.49    7.10
   1  -7  -7   66.49    7.00
  -1   7   7   75.19    9.00
   1   7  -7   65.59    5.70
   1   7  -7   65.89    6.90
  -1   7   7   63.79    5.20
   1   7  -7   59.39    7.90
  -1   7   7   67.59    8.20
  -1  -7  -7   24.60    5.30
   1  -7   7    8.70    5.60
   1  -7   7   27.90    4.90
  -1  -7  -7   30.70    5.00
  -1  -7  -7   34.40    4.90
  -1   7  -7   18.60    6.10
   1   7   7   23.00    4.90
  -1   7  -7   22.50    4.50
   1   7   7   26.30    2.70
  -1   7  -7   19.30    5.30
   3  -7   7   35.20    6.30
  -3  -7  -7   11.80    8.60
  -3  -7  -7   34.30    5.50
  -3  -7  -7   24.80    5.20
   3  -7   7   38.00    6.70
  -3   7  -7   25.20    5.90
  -3   7  -7   34.40    6.40
  -3   7  -7   33.30    7.50
   5  -7   7   28.60    7.90
  -5  -7  -7   23.50    5.40
  -5  -7  -7   18.50    4.90
   5  -7   7   24.10    6.50
  -5  -7  -7   13.70    5.80
  -5   7  -7   20.40    7.60
  -5   7  -7   27.70    7.50
  -5   7  -7   26.50    6.40
  -5   7  -7   30.90    7.30
  -7  -7  -7   32.60    7.10
   7  -7   7   20.60    8.00
  -7  -7  -7   26.10    6.70
   7  -7   7   31.50    7.60
  -7  -7  -7   35.90    5.50
  -7   7  -7   28.20    5.90
  -7   7  -7   29.10    7.00
  -7   7  -7   34.30    9.70
  -6  -8   7   28.60   10.90
  -6  -8   7   27.60    6.80
   6  -8  -7   10.00    6.60
  -6  -8   7   33.60    5.40
   6  -8  -7   41.80    8.00
   6   8  -7   30.50    7.80
  -6   8   7   24.10    8.20
  -6   8   7   20.70    7.30
   4  -8  -7   12.50    5.80
  -4  -8   7   13.20    3.70
  -4  -8   7   11.00    3.50
   4  -8  -7   16.10    6.60
   4  -8  -7   14.30    6.70
  -4  -8   7   15.10    4.40
  -4  -8   7    1.70    6.50
  -4   8   7    7.20    6.10
   4   8  -7   12.90    3.80
  -4   8   7   -1.00    7.60
  -4   8   7   12.20    5.30
   4   8  -7    7.20    7.20
  -2  -8   7   67.79    7.70
  -2  -8   7   49.70    8.20
   2  -8  -7   49.00    7.20
   2  -8  -7   40.70    7.00
   2  -8  -7   51.19    6.00
   2   8  -7   58.29    6.30
  -2   8   7   50.39    5.30
  -2   8   7   48.20    8.40
   2   8  -7   48.00    8.10
  -2   8   7   48.00    5.20
  -2   8   7   44.90    6.50
   2   8  -7   54.49    5.10
   0  -8  -7    8.60    5.30
   0  -8   7    3.00    5.30
   0  -8  -7    3.90    5.30
   0  -8  -7   15.30    5.70
   0  -8   7    5.90    5.90
   0   8  -7    3.40    7.50
   0   8   7    7.30    3.20
   0   8  -7    3.90    5.60
   0   8   7    6.20    3.40
   0   8   7    8.60    4.90
   0   8  -7    5.70    4.80
   2  -8   7    7.40    6.90
   2  -8   7    9.00    6.20
  -2  -8  -7    6.00    5.60
  -2  -8  -7    0.20    5.90
  -2  -8  -7    1.60    5.80
  -2   8  -7    7.90    7.50
  -2   8  -7   -2.20    5.50
  -2   8  -7    8.60    7.30
   4  -8   7   21.00    7.20
  -4  -8  -7   13.50    6.80
   4  -8   7    7.50    6.50
  -4  -8  -7    9.80    6.50
  -4  -8  -7   12.30    6.60
  -4   8  -7   -1.40    8.30
  -4   8  -7    8.40    7.00
  -6  -8  -7   22.60    7.50
  -6  -8  -7    6.00    7.20
   6  -8   7   29.30    8.00
  -6  -8  -7   45.70    7.20
   6  -8   7   43.50    8.10
   5  -9  -7   17.30    8.70
  -5  -9   7   11.80    7.80
   3  -9  -7   35.90    6.70
  -3  -9   7   25.90    7.40
   3  -9  -7   22.50    8.60
  -3  -9   7   15.40    5.90
   3  -9  -7   11.00    6.90
   3   9  -7   19.50    4.80
  -3   9   7   25.70    7.10
   1  -9  -7   17.90    6.40
   1  -9  -7   20.50    6.70
  -1  -9   7   -6.70    7.50
  -1  -9   7   18.40    6.50
   1  -9  -7   19.90    6.90
   1   9  -7    7.20    6.90
  -1   9   7    5.50    5.20
   1   9  -7   11.50    6.80
  -1   9   7    5.90    6.40
  -1  -9  -7  102.99   12.00
   1  -9   7   63.49    9.70
   1  -9   7   74.29    9.10
  -1  -9  -7   67.59    9.20
  -1  -9  -7   79.99    8.60
  -1   9  -7   62.99    9.70
  -3  -9  -7   45.40    8.40
   3  -9   7   60.49    9.00
  -3  -9  -7   45.20    8.70
  -3  -9  -7   51.79    8.80
   3  -9   7   57.59   10.30
  -3   9  -7   55.09   11.10
 -12   0   8   16.40    5.70
 -12   0   8   11.80    5.60
  12   0  -8   18.50    5.00
  12   0  -8   20.20    6.80
 -12   0   8    9.60    8.80
  12   0  -8   16.30    5.00
  12   0  -8   16.80    7.80
 -10   0   8   56.89    9.80
  10   0  -8   62.99    6.90
  10   0  -8   64.09    6.50
  10   0  -8   55.39    6.00
 -10   0   8   67.29    6.00
 -10   0   8   41.90    7.50
   8   0  -8   66.99    5.80
  -8   0   8   56.59    5.10
  -8   0   8   61.49    7.50
   8   0  -8   61.59    5.40
   8   0  -8   68.39    6.60
  -8   0   8   64.99    5.10
   6   0  -8   14.90    2.90
   6   0  -8   18.50    2.80
  -6   0   8   18.90    4.30
   6   0  -8   19.70    3.40
  -6   0   8   17.90    3.00
  -6   0   8   17.70    2.70
   4   0  -8 1105.99   26.10
   4   0  -8 1113.19   24.60
  -4   0   8 1094.49   25.00
  -4   0   8 1111.79   24.40
   4   0  -8 1094.29   25.70
  -4   0   8 1094.49   26.20
   4   0  -8 1144.79   25.20
  -2   0   8  133.39    5.40
   2   0  -8  127.69    5.50
  -2   0   8  131.09    4.70
  -2   0   8  119.29    5.40
   2   0  -8  124.99    5.20
   2   0  -8  131.29    4.60
   2   0  -8  133.99    4.70
   0   0  -8    7.90    1.80
   0   0  -8    8.50    1.90
   0   0  -8    6.50    2.00
   0   0   8   10.10    2.00
   0   0   8    9.50    2.20
   0   0   8   11.00    1.80
  -2   0  -8  122.09    4.90
  -2   0  -8  121.79    5.20
  -2   0  -8  130.29    5.50
   2   0   8  124.09    5.40
   2   0   8  118.19    5.30
   2   0   8  119.69    4.80
   4   0   8  527.15   13.70
   4   0   8  519.45   13.70
  -4   0  -8  521.05   13.60
  -4   0  -8  527.15   13.60
  -4   0  -8  534.75   14.40
  -6   0  -8  264.67    8.40
  -6   0  -8  267.97   10.10
   6   0   8  277.37    9.20
  -6   0  -8  263.07    9.00
   6   0   8  265.57    9.30
  -6   0  -8  254.87   10.70
  -8   0  -8   22.50    5.30
   8   0   8   21.10    4.20
  -8   0  -8   20.30    4.80
  -8   0  -8   20.90    4.40
   8   0   8   23.50    4.20
  -8   0  -8   27.30    3.40
  -8   0  -8   34.00    4.60
 -10   0  -8    5.50    4.10
 -10   0  -8    1.10    7.20
  10   0   8    7.30    4.40
 -10   0  -8    1.40    5.00
 -10   0  -8    7.90    5.30
 -12   0  -8   46.70    5.90
 -12   0  -8   24.00    7.30
  13  -1  -8    6.30    6.40
  13  -1  -8   10.60    6.90
  13  -1  -8    4.80    7.30
 -13  -1   8   12.10    6.00
  13  -1  -8    9.40    9.80
 -13  -1   8   26.20    5.30
 -13   1   8    7.90    6.80
  13   1  -8   16.10   10.90
 -13   1   8    4.50    8.10
 -11  -1   8   18.50    4.60
  11  -1  -8   27.10    6.40
  11  -1  -8   25.00    5.40
 -11  -1   8   11.90    4.50
  11  -1  -8   30.50    8.00
 -11  -1   8   23.80    7.50
 -11   1   8   20.60    5.50
  11   1  -8   12.70    5.70
  11   1  -8   21.00    3.90
 -11   1   8   23.90    5.90
 -11   1   8   29.20    8.10
  -9  -1   8  107.09    9.30
  -9  -1   8   97.49    5.90
   9  -1  -8  108.49    7.20
   9  -1  -8  104.29    8.40
  -9  -1   8  102.69    6.60
   9  -1  -8  111.19    8.20
   9   1  -8  109.59    6.20
  -9   1   8  116.39   10.30
  -9   1   8  101.89    7.50
   9   1  -8  124.39    8.40
  -9   1   8  103.19    7.50
   9   1  -8  108.49    7.00
   7  -1  -8   77.99    6.00
  -7  -1   8   78.29    4.20
   7  -1  -8   85.99    6.20
  -7  -1   8   75.59    4.80
  -7  -1   8   82.09    7.00
   7   1  -8   81.99    4.90
   7   1  -8   87.29    5.10
  -7   1   8   89.79    5.80
  -7   1   8   80.69    5.50
  -7   1   8   93.69    7.60
   7   1  -8   83.79    6.20
  -5  -1   8  197.08    8.10
  -5  -1   8  194.08    5.50
   5  -1  -8  193.68    6.80
   5  -1  -8  205.78    6.80
   5  -1  -8  201.28    8.20
  -5  -1   8  198.48    6.90
  -5  -1   8  194.88    6.70
  -5   1   8  201.48    7.00
   5   1  -8  191.08    6.90
  -5   1   8  204.38    6.90
  -5   1   8  195.08    8.10
   5   1  -8  185.18    5.70
   5   1  -8  193.08    7.10
   3  -1  -8  236.88    7.10
  -3  -1   8  228.58    7.70
   3  -1  -8  218.28    7.70
  -3  -1   8  221.48    6.80
  -3  -1   8  218.88    7.60
   3  -1  -8  222.38    8.00
   3  -1  -8  228.18    7.00
   3   1  -8  217.88    5.70
   3   1  -8  221.28    7.50
  -3   1   8  217.28    6.80
   3   1  -8  218.78    6.80
   3   1  -8  233.28    7.60
  -3   1   8  213.98    6.80
  -3   1   8  204.08    7.70
  -1  -1   8   63.49    3.60
  -1  -1   8   63.79    4.40
   1  -1  -8   64.99    3.20
  -1  -1   8   65.99    3.40
   1  -1  -8   69.89    4.20
   1  -1  -8   70.59    4.40
   1  -1  -8   62.79    3.30
   1   1  -8   66.59    4.30
   1   1  -8   71.09    3.70
  -1   1   8   65.79    3.40
  -1   1   8   65.49    4.20
   1   1  -8   72.09    3.30
   1  -1   8  874.11   20.10
  -1  -1  -8  870.31   20.60
   1  -1   8  886.11   21.00
  -1  -1  -8  845.02   20.80
   1  -1   8  825.62   20.00
  -1  -1  -8  934.31   19.80
  -1   1  -8  873.11   21.20
   1   1   8  900.51   21.20
  -1   1  -8  925.91   20.50
   1   1   8  893.31   20.20
  -1   1  -8  876.61   20.60
  -3  -1  -8  271.97    8.90
   3  -1   8  281.87    9.10
  -3  -1  -8  277.97    8.60
   3  -1   8  267.37    8.40
  -3  -1  -8  291.17    8.00
   3  -1   8  266.57    8.30
  -3   1  -8  269.97    9.10
  -3   1  -8  280.07    8.70
   3   1   8  259.97    8.80
  -3   1  -8  272.77    8.50
   3   1   8  272.87    8.00
  -3   1  -8  286.97    8.90
  -5  -1  -8   39.30    3.30
   5  -1   8   51.19    5.20
   5  -1   8   41.20    4.60
  -5  -1  -8   36.60    4.20
  -5  -1  -8   40.50    4.00
  -5   1  -8   43.40    5.10
  -5   1  -8   38.90    4.30
  -5   1  -8   28.60    3.30
  -5   1  -8   42.80    5.00
   5   1   8   35.60    4.10
  -7  -1  -8  185.38    6.50
  -7  -1  -8  192.98    9.60
  -7  -1  -8  170.28   14.70
   7  -1   8  179.68    8.30
   7  -1   8  183.78    8.50
  -7   1  -8  199.88    8.70
  -7   1  -8  200.78    9.30
  -7   1  -8  191.38   10.30
   7   1   8  175.78    7.80
  -7   1  -8  195.08    7.70
   9  -1   8   99.49    8.30
  -9  -1  -8  113.09    9.00
  -9  -1  -8   87.09    4.30
  -9  -1  -8   85.49    7.70
  -9  -1  -8   85.69    6.20
  -9  -1  -8  115.89    9.90
  -9   1  -8   86.79    6.10
  -9   1  -8  106.39    9.40
  -9   1  -8   91.29    8.40
  -9   1  -8   70.09    7.90
  -9   1  -8   84.89    7.70
 -11  -1  -8   23.40    4.80
 -11  -1  -8   26.50    9.40
 -11  -1  -8   21.90    4.50
 -11  -1  -8   38.30    6.60
  11  -1   8   34.00    6.40
 -11   1  -8   37.60    6.70
 -11   1  -8   30.80    5.60
 -11   1  -8   18.90    7.50
  12  -2  -8    5.40    6.70
  12  -2  -8    9.40    6.60
  12  -2  -8    5.80    8.30
 -12  -2   8   19.30    4.70
 -12  -2   8   16.30    4.50
  12  -2  -8   10.80    6.70
  12   2  -8    3.30    7.00
 -12   2   8    6.90    6.50
 -12   2   8   16.20    5.90
 -12   2   8   16.90    8.50
  10  -2  -8    7.60    5.30
 -10  -2   8   -4.20    2.80
 -10  -2   8    1.80    3.30
  10  -2  -8   -2.40    6.40
 -10  -2   8   -5.40    5.70
 -10   2   8   -0.70    6.10
  10   2  -8    5.40    2.90
 -10   2   8    1.80    4.40
  10   2  -8   -1.70    4.10
   8  -2  -8   14.10    4.50
  -8  -2   8   23.10    5.50
  -8  -2   8   20.60    3.20
   8  -2  -8   19.00    4.60
  -8  -2   8   25.50    2.50
  -8   2   8   14.80    4.90
   8   2  -8   13.00    3.30
  -8   2   8   23.00    4.30
  -8   2   8   20.60    4.30
   8   2  -8   17.90    4.30
  -6  -2   8   50.89    3.80
   6  -2  -8   51.39    5.20
  -6  -2   8   46.70    5.80
  -6  -2   8   57.09    4.40
   6  -2  -8   63.29    5.50
  -6   2   8   57.29    6.30
   6   2  -8   51.59    5.40
  -6   2   8   66.69    5.00
  -6   2   8   64.09    5.40
   6   2  -8   55.39    4.40
   4  -2  -8  174.38    7.00
   4  -2  -8  180.48    7.40
  -4  -2   8  166.58    5.80
   4  -2  -8  177.98    6.40
  -4  -2   8  174.88    6.90
  -4  -2   8  164.68    6.80
  -4   2   8  174.98    6.50
   4   2  -8  178.08    6.90
  -4   2   8  171.58    6.80
  -4   2   8  168.38    7.30
   2  -2  -8   33.90    3.70
   2  -2  -8   31.30    3.50
  -2  -2   8   32.70    3.70
   2  -2  -8   27.80    2.90
  -2  -2   8   26.80    3.20
  -2  -2   8   29.40    2.80
   2   2  -8   28.20    3.10
  -2   2   8   23.90    3.20
  -2   2   8   30.40    2.80
   2   2  -8   29.50    2.80
   2   2  -8   28.80    2.10
  -2   2   8   26.90    3.30
   2   2  -8   23.70    2.60
   0  -2   8  488.65   13.30
   0  -2  -8  489.35   12.20
   0  -2  -8  473.75   13.10
   0  -2   8  468.75   12.00
   0  -2  -8  484.85   13.90
   0  -2   8  484.05   11.80
   0   2  -8  473.65   12.00
   0   2   8  473.75   11.60
   0   2  -8  476.75   11.80
   0   2  -8  470.25   11.90
   0   2   8  485.85   13.00
   0   2  -8  468.45   13.00
  -2  -2  -8  183.08    5.70
   2  -2   8  176.58    6.40
  -2  -2  -8  178.28    7.30
   2  -2   8  177.78    5.80
  -2  -2  -8  172.58    6.70
   2  -2   8  186.18    7.60
  -2   2  -8  177.08    6.40
  -2   2  -8  178.38    5.90
   2   2   8  171.98    5.60
   2   2   8  175.68    6.90
  -2   2  -8  168.78    6.70
  -2   2  -8  180.28    7.20
   4  -2   8  109.09    6.40
  -4  -2  -8  107.29    5.40
  -4  -2  -8  111.69    4.70
  -4  -2  -8  111.39    6.50
   4  -2   8  106.29    5.60
   4   2   8  103.29    4.90
   4   2   8  107.39    6.50
  -4   2  -8   99.89    6.60
  -4   2  -8  106.99    5.70
  -4   2  -8   99.79    6.00
  -4   2  -8  106.69    5.70
  -6  -2  -8   54.09    4.10
  -6  -2  -8   62.09    6.30
  -6  -2  -8   59.49    4.30
   6  -2   8   59.59    5.80
   6  -2   8   67.29    6.80
  -6   2  -8   55.59    5.90
  -6   2  -8   46.00    5.60
   6   2   8   52.69    4.70
  -6   2  -8   63.19    6.10
  -6   2  -8   49.50    5.80
   8  -2   8  103.49    8.50
  -8  -2  -8   96.49    8.00
   8  -2   8  107.39    8.40
  -8  -2  -8   98.19    4.30
  -8  -2  -8   95.49    8.80
  -8  -2  -8   83.79    6.60
  -8  -2  -8  102.19    5.90
  -8   2  -8  114.19    7.60
  -8   2  -8   89.69   10.00
   8   2   8  103.49    6.80
  -8   2  -8  104.09    9.00
  -8   2  -8   94.69    8.80
 -10  -2  -8    1.90    3.70
 -10  -2  -8    6.50    5.10
  10  -2   8   -5.40    5.70
 -10  -2  -8   -3.50    4.00
 -10  -2  -8    4.30    6.90
 -10   2  -8    2.00    5.80
 -10   2  -8   -9.70    7.40
 -10   2  -8    7.10    6.30
 -10   2  -8    5.20    6.70
 -10   2  -8  -14.00    4.90
 -12   2  -8  -11.50    6.70
 -12   2  -8   -1.40    7.10
 -13  -3   8   28.20    8.80
  13  -3  -8   -4.80    8.30
  13  -3  -8    3.70    8.20
  13  -3  -8   15.80   10.40
 -13   3   8    7.50    8.00
 -13   3   8    6.60    8.20
 -11  -3   8   17.00    3.70
  11  -3  -8   24.30   12.30
  11  -3  -8    6.40    8.20
 -11  -3   8   17.90    8.30
 -11  -3   8   21.40    5.10
  11  -3  -8   21.10    6.90
 -11   3   8   21.10    6.90
  11   3  -8   16.60    3.30
 -11   3   8   17.50    8.50
  11   3  -8   26.80    6.00
 -11   3   8   -3.70    5.50
  -9  -3   8    0.60    3.20
  -9  -3   8    7.80    5.30
   9  -3  -8    5.90    4.80
   9  -3  -8    4.00    4.60
  -9  -3   8    8.20    2.00
  -9   3   8    8.10    4.50
   9   3  -8   -0.30    2.70
  -9   3   8   -2.50    4.00
  -9   3   8    2.00    4.80
   7  -3  -8   -1.90    3.60
  -7  -3   8    6.00    3.90
  -7  -3   8    0.80    2.90
  -7  -3   8   -0.10    2.70
   7  -3  -8   -0.40    3.40
  -7   3   8    2.20    3.60
   7   3  -8    7.90    3.10
  -7   3   8   -2.10    3.50
  -7   3   8   -0.80    3.70
  -5  -3   8  127.69    6.20
   5  -3  -8  126.89    6.90
   5  -3  -8  123.49    6.20
   5  -3  -8  136.69    7.10
  -5  -3   8  129.69    5.30
  -5  -3   8  128.59    6.80
  -5   3   8  138.29    6.90
   5   3  -8  128.09    6.30
  -5   3   8  134.89    6.40
  -5   3   8  117.69    7.00
  -3  -3   8   44.20    3.20
   3  -3  -8   41.10    4.50
  -3  -3   8   36.30    3.90
   3  -3  -8   48.10    5.20
   3  -3  -8   42.90    3.70
  -3  -3   8   44.00    4.60
  -3   3   8   43.80    4.50
   3   3  -8   41.50    4.70
  -3   3   8   39.70    4.60
  -3   3   8   38.20    3.60
   3   3  -8   38.30    3.40
  -1  -3   8  456.25   13.20
   1  -3  -8  458.15   12.90
  -1  -3   8  438.36   11.10
   1  -3  -8  464.95   11.40
  -1  -3   8  432.86   11.50
   1  -3  -8  460.55   12.60
  -1   3   8  468.85   12.90
   1   3  -8  454.15   11.30
  -1   3   8  445.26   11.40
   1   3  -8  452.95   11.90
   1   3  -8  439.56   11.10
   1   3  -8  463.35   13.10
  -1  -3  -8   40.40    4.00
   1  -3   8   31.20    3.40
  -1  -3  -8   36.40    4.30
   1  -3   8   38.80    2.60
  -1  -3  -8   35.50    2.80
   1  -3   8   34.10    3.80
  -1   3  -8   38.80    3.70
   1   3   8   34.20    2.80
   1   3   8   36.90    4.30
  -1   3  -8   34.20    3.10
  -1   3  -8   38.20    4.60
  -1   3  -8   36.50    3.70
   3  -3   8   12.70    2.80
   3  -3   8    7.10    3.20
  -3  -3  -8    9.20    2.70
  -3  -3  -8   11.50    3.30
  -3  -3  -8   12.50    1.90
   3   3   8    9.60    2.80
  -3   3  -8   12.60    3.40
  -3   3  -8   12.20    2.70
   3   3   8   12.90    2.00
  -3   3  -8    8.00    3.00
  -3   3  -8   11.00    3.20
  -5  -3  -8  119.19    5.80
  -5  -3  -8  115.19    4.80
  -5  -3  -8  112.89    7.30
   5  -3   8  115.29    6.70
   5  -3   8  128.39    7.90
   5   3   8  108.99    5.30
  -5   3  -8  115.89    8.30
  -5   3  -8  115.59    7.40
  -5   3  -8  114.79    6.50
   7  -3   8  110.29    9.20
  -7  -3  -8  102.79    8.50
  -7  -3  -8  105.69    5.40
   7  -3   8  106.79    7.80
  -7  -3  -8  103.39    6.00
  -7  -3  -8  100.09    5.10
  -7   3  -8  113.29    8.10
  -7   3  -8  107.49    9.30
  -7   3  -8  112.99    8.10
  -7   3  -8  118.49    9.00
   7   3   8  107.79    6.00
  -9  -3  -8    9.50    6.00
  -9  -3  -8   -0.50    3.00
  -9  -3  -8    1.20    4.00
  -9  -3  -8    0.90    4.90
   9  -3   8   -4.60    6.70
  -9   3  -8    1.00    7.20
  -9   3  -8    2.30    5.10
  -9   3  -8    5.50    5.80
  -9   3  -8    3.30    5.10
  -9   3  -8    7.70    5.70
 -11  -3  -8   39.90   11.40
 -11  -3  -8   40.70    5.20
  11  -3   8   27.90   11.00
 -11  -3  -8   31.10    6.80
 -11   3  -8   49.70    8.30
 -11   3  -8   43.20    8.80
 -11   3  -8   60.09    9.10
  12  -4  -8   36.10    8.80
  12  -4  -8   20.90    8.30
 -12   4   8   50.69    9.20
 -10  -4   8    7.50    4.00
  10  -4  -8   10.30    6.20
  10  -4  -8    9.70    5.40
  10  -4  -8    0.40    5.70
 -10   4   8   16.20    7.90
  10   4  -8    6.70    3.70
 -10   4   8    0.90    4.90
 -10   4   8    3.90    6.40
  10   4  -8    6.00    4.70
  -8  -4   8    3.60    5.20
   8  -4  -8    5.50    4.40
  -8  -4   8    7.20    2.80
  -8  -4   8    4.90    4.00
  -8   4   8    4.40    4.00
   8   4  -8    9.40    3.40
   8   4  -8    6.20    3.20
  -8   4   8   10.70    4.40
  -8   4   8    8.90    5.30
  -6  -4   8  170.78    7.80
   6  -4  -8  179.38    8.30
  -6  -4   8  186.28    9.00
  -6  -4   8  167.78    6.40
   6  -4  -8  182.68    9.30
  -6   4   8  176.78    8.30
  -6   4   8  161.38    8.90
   6   4  -8  162.38    6.40
   6   4  -8  177.48    7.70
  -6   4   8  171.88    9.20
  -4  -4   8  114.69    6.20
  -4  -4   8  115.89    5.10
   4  -4  -8  120.89    6.80
   4  -4  -8  128.79    6.30
   4  -4  -8  119.19    7.20
  -4  -4   8  117.39    6.60
   4   4  -8  124.39    6.80
  -4   4   8  118.89    6.10
  -4   4   8  118.39    7.20
   4   4  -8  118.89    5.10
  -4   4   8  128.39    7.30
  -2  -4   8  139.19    7.40
   2  -4  -8  134.89    6.90
   2  -4  -8  141.59    6.90
   2  -4  -8  135.29    5.40
  -2  -4   8  131.89    5.00
  -2  -4   8  133.39    5.30
  -2   4   8  129.39    6.80
   2   4  -8  128.29    4.50
   2   4  -8  128.79    6.80
   0  -4  -8   98.19    6.00
   0  -4   8   99.89    3.40
   0  -4   8  102.19    4.80
   0  -4  -8   99.79    4.30
   0  -4   8   99.29    6.60
   0  -4   8  105.59    5.00
   0  -4  -8   99.09    6.00
   0   4  -8   96.19    5.80
   0   4  -8   98.59    6.30
   0   4  -8   97.39    5.00
   0   4   8  102.59    4.50
   0   4   8   96.49    5.60
  -2  -4  -8    9.60    3.10
  -2  -4  -8    4.60    2.50
  -2  -4  -8    5.90    1.80
   2  -4   8    3.60    2.60
   2  -4   8    5.10    3.30
   2  -4   8    6.30    2.20
  -2   4  -8    0.50    3.10
   2   4   8    4.30    1.90
  -2   4  -8    4.70    2.90
   2   4   8    1.50    2.60
  -2   4  -8    4.20    3.10
  -2   4  -8    6.10    2.10
  -4  -4  -8   18.60    4.20
  -4  -4  -8   16.70    2.00
   4  -4   8   13.00    3.90
   4  -4   8   15.90    3.20
   4  -4   8   12.10    4.00
  -4   4  -8   14.60    3.20
   4   4   8   11.50    3.90
  -4   4  -8   20.10    4.00
  -4   4  -8   15.70    4.50
   4   4   8   12.50    2.20
  -4   4  -8   21.20    4.60
  -6  -4  -8    5.80    2.20
  -6  -4  -8    4.90    4.90
  -6  -4  -8    8.00    2.80
  -6  -4  -8    9.60    3.00
   6  -4   8   13.20    5.00
   6  -4   8    8.60    4.80
   6  -4   8    9.00    4.30
  -6   4  -8   10.80    4.40
  -6   4  -8    6.60    4.10
  -6   4  -8    3.60    4.00
  -6   4  -8    6.50    5.00
   6   4   8    5.00    2.60
   8  -4   8   42.60    6.90
  -8  -4  -8   34.20    4.00
  -8  -4  -8   40.00    4.20
  -8  -4  -8   41.70    4.40
  -8  -4  -8   32.40    6.40
  -8  -4  -8   38.30    3.80
  -8   4  -8   49.10    6.70
  -8   4  -8   40.80    7.70
  -8   4  -8   40.80    6.60
  -8   4  -8   42.30    6.90
  -8   4  -8   47.20    7.70
 -10  -4  -8   68.39    6.10
 -10  -4  -8   73.29   10.40
 -10  -4  -8   61.39    5.60
  10  -4   8   70.49   10.00
 -10  -4  -8   50.19    8.00
 -10   4  -8   77.59    9.90
 -10   4  -8   68.49    8.80
 -10   4  -8   64.49    9.00
  11  -5  -8    4.80    7.30
  11  -5  -8  -12.20    7.50
  11  -5  -8    0.20    7.90
 -11  -5   8    0.50    4.20
 -11   5   8   -6.20    8.00
 -11   5   8    1.50    9.20
   9  -5  -8    8.50    5.70
  -9  -5   8    5.70    3.80
  -9  -5   8    9.60    4.20
   9  -5  -8   14.50    6.30
   9  -5  -8    9.40    5.80
   9   5  -8    6.60    4.20
  -9   5   8    6.10    7.30
  -9   5   8    3.20    6.30
   9   5  -8   13.20    4.30
  -9   5   8    6.60    5.50
  -7  -5   8  259.57   10.30
   7  -5  -8  238.18   10.70
  -7  -5   8  265.97    8.30
  -7  -5   8  278.87   11.70
   7  -5  -8  244.88   12.20
  -7   5   8  256.07   12.20
  -7   5   8  248.08   10.80
   7   5  -8  247.98   10.10
  -7   5   8  242.88   12.20
   7   5  -8  238.98    8.40
  -5  -5   8  121.39    5.30
   5  -5  -8  118.09    7.70
  -5  -5   8  123.19    7.10
   5  -5  -8  116.89    8.10
   5  -5  -8   95.09    7.50
  -5  -5   8  103.59    7.40
  -5   5   8  117.79    8.30
  -5   5   8  113.99    7.20
   5   5  -8  116.69    5.40
  -5   5   8  102.49    8.30
  -3  -5   8   67.49    4.70
  -3  -5   8   73.59    3.60
   3  -5  -8   72.19    6.40
  -3  -5   8   74.79    6.40
   3  -5  -8   65.69    4.80
  -3  -5   8   68.69    4.00
   3  -5  -8   80.19    6.10
  -3   5   8   75.09    6.50
  -3   5   8   76.79    5.20
  -3   5   8   73.39    7.10
   3   5  -8   66.19    4.50
   3   5  -8   66.19    3.30
   3   5  -8   61.49    6.60
   1  -5  -8  121.59    7.20
  -1  -5   8  132.79    5.60
  -1  -5   8  126.09    5.80
   1  -5  -8  126.09    5.10
  -1  -5   8  124.59    7.60
   1  -5  -8  137.99    7.30
   1   5  -8  131.39    5.80
  -1   5   8  145.19    7.40
  -1   5   8  131.99    7.80
   1   5  -8  143.99    8.40
  -1   5   8  130.89    5.70
   1  -5   8  189.88    7.40
   1  -5   8  207.68    8.20
  -1  -5  -8  200.88    8.80
  -1  -5  -8  199.78    5.90
  -1  -5  -8  208.78    8.70
   1  -5   8  179.78    9.30
   1   5   8  204.88    9.00
  -1   5  -8  199.98    8.40
   1   5   8  199.68    6.20
  -1   5  -8  192.68    9.70
  -1   5  -8  208.08    8.30
  -3  -5  -8   55.69    6.20
  -3  -5  -8   54.69    6.40
   3  -5   8   54.59    6.00
   3  -5   8   54.79    5.10
   3  -5   8   50.89    7.70
  -3  -5  -8   54.29    2.80
  -3   5  -8   48.60    5.50
  -3   5  -8   49.99    5.40
  -3   5  -8   56.09    6.70
   3   5   8   52.29    3.20
   3   5   8   40.30    4.90
  -5  -5  -8   75.39   11.10
  -5  -5  -8   90.69    3.70
   5  -5   8   78.09    9.30
  -5  -5  -8   72.59    7.40
   5  -5   8   97.79    7.50
   5  -5   8   82.29    8.30
  -5   5  -8   73.99    8.60
  -5   5  -8   77.39    6.10
  -5   5  -8   91.29    8.40
   5   5   8   81.59    4.20
  -5   5  -8   92.49    9.00
   7  -5   8   91.59    9.10
   7  -5   8  104.29   10.10
  -7  -5  -8  102.29    7.10
  -7  -5  -8   91.09    4.50
  -7  -5  -8  105.49    4.60
  -7  -5  -8  107.99    6.40
  -7  -5  -8  116.49    9.60
  -7   5  -8   89.59   10.20
  -7   5  -8  104.29    8.80
  -7   5  -8   90.19    9.80
  -7   5  -8   98.79   10.50
  -7   5  -8  114.29   11.20
  -9  -5  -8   34.00    3.40
  -9  -5  -8   32.20    7.40
  -9  -5  -8   32.80    4.00
   9  -5   8   28.60    8.00
  -9   5  -8   37.90    7.80
  -9   5  -8   41.10    8.30
  -9   5  -8   56.49    9.90
  -9   5  -8   38.70    7.60
  10  -6  -8   28.30    7.10
 -10  -6   8   35.30    4.10
 -10  -6   8   34.10    9.40
  10  -6  -8   45.30    8.90
 -10  -6   8   33.40    5.80
 -10   6   8   21.90    9.60
 -10   6   8   42.60   10.00
  10   6  -8   24.20    7.10
   8  -6  -8   47.50    8.30
  -8  -6   8   51.89    5.90
  -8  -6   8   51.19    5.00
   8  -6  -8   59.69    7.30
  -8  -6   8   50.99    7.80
   8  -6  -8   49.50    6.60
  -8   6   8   47.80    7.10
   8   6  -8   54.19    4.90
  -8   6   8   32.80    7.80
   8   6  -8   41.80    6.00
  -8   6   8   40.50    7.50
  -6  -6   8  131.19    8.70
   6  -6  -8  106.49    9.30
   6  -6  -8  109.59    9.40
  -6  -6   8  127.49    9.00
   6  -6  -8  102.69    7.90
  -6  -6   8  123.39    5.30
  -6   6   8  106.59   10.60
   6   6  -8  122.99    6.00
  -6   6   8  129.09   10.00
   6   6  -8  120.69    8.80
  -6   6   8  109.19    8.70
  -4  -6   8  135.79    5.50
  -4  -6   8  128.19    8.80
   4  -6  -8  120.89    7.00
   4  -6  -8  130.99    8.10
  -4  -6   8  128.09    6.70
   4  -6  -8  156.88    9.40
  -4   6   8  141.99    9.70
   4   6  -8  135.69    6.00
  -4   6   8  152.38    7.60
   4   6  -8  154.48    9.60
  -4   6   8  135.09    8.90
   2  -6  -8   30.40    3.30
   2  -6  -8   37.30    5.00
  -2  -6   8   38.60    4.30
  -2  -6   8   23.80    5.20
   2  -6  -8   25.90    4.60
  -2  -6   8   45.20    5.10
   2   6  -8   30.30    3.50
   2   6  -8   33.70    3.60
   2   6  -8   28.50    5.00
  -2   6   8   30.40    5.20
  -2   6   8   30.50    3.80
  -2   6   8   34.60    5.50
   0  -6  -8  309.97   11.40
   0  -6  -8  261.77   13.90
   0  -6   8  318.27   10.40
   0  -6  -8  300.77    8.60
   0  -6   8  298.17   12.30
   0  -6   8  306.37   10.10
   0   6   8  295.67   11.20
   0   6  -8  295.67   10.60
   0   6   8  303.27    8.60
   0   6  -8  299.27   12.70
   2  -6   8   85.19    6.10
   2  -6   8  112.19    7.60
  -2  -6  -8   93.09    8.10
  -2  -6  -8  102.99    7.70
   2  -6   8   92.89    9.20
  -2   6  -8  115.99    8.00
  -2   6  -8   88.69    9.20
  -2   6  -8  102.29    8.00
   2   6   8  100.19    4.20
   2   6   8  102.39    7.90
  -4  -6  -8   69.29    8.10
   4  -6   8   90.59    9.60
   4  -6   8   86.99    7.30
  -4  -6  -8   85.09    8.00
  -4  -6  -8   85.99    6.90
   4  -6   8   82.29    9.10
  -4   6  -8   89.59    9.20
  -4   6  -8  100.09    9.50
  -4   6  -8   75.19    8.90
  -6  -6  -8   39.10    6.20
  -6  -6  -8   53.79    6.20
   6  -6   8   49.50    7.90
   6  -6   8   43.10    7.70
  -6  -6  -8   71.89    7.00
  -6   6  -8   52.29    5.10
  -6   6  -8   56.29    6.90
  -6   6  -8   61.49    8.90
  -6   6  -8   53.99    7.70
  -6   6  -8   57.89    8.40
  -6   6  -8   59.89    7.30
  -8  -6  -8    7.80    6.60
  -8  -6  -8   15.00    4.50
  -8  -6  -8   10.30    4.10
  -8  -6  -8    2.60    6.30
   8  -6   8    9.30    6.60
   8  -6   8   -3.70    6.90
  -8   6  -8    3.30    8.30
  -8   6  -8   -0.60    7.70
  -8   6  -8    2.30    6.20
  -8   6  -8    0.10    8.50
  -9  -7   8   19.30    9.30
  -9  -7   8   19.60    6.20
   9  -7  -8   14.00    8.60
   9  -7  -8   22.50    6.80
   9   7  -8   21.00    5.40
  -9   7   8   11.10   10.10
  -9   7   8    0.60    8.90
  -7  -7   8   24.20    6.50
   7  -7  -8   22.40    6.80
   7  -7  -8    3.40    6.00
   7   7  -8   20.90    4.30
  -7   7   8   22.90    8.70
   7   7  -8   15.30    6.50
  -7   7   8   26.50    7.70
   5  -7  -8   36.30    5.80
   5  -7  -8   57.29    6.60
  -5  -7   8   51.49    6.50
  -5  -7   8   46.00    5.60
   5  -7  -8   51.29    7.20
   5  -7  -8   39.20    7.00
  -5  -7   8   44.40    4.20
  -5  -7   8   46.70    4.90
   5   7  -8   38.70    6.60
  -5   7   8   42.20    5.90
  -5   7   8   37.90    8.50
  -5   7   8   40.40    6.70
   5   7  -8   47.70    5.20
  -3  -7   8   88.09    6.10
  -3  -7   8   77.29    8.90
   3  -7  -8   83.79    8.60
   3  -7  -8   92.29    9.00
   3  -7  -8   77.39    6.10
  -3  -7   8   85.69    5.40
   3  -7  -8   83.79    8.60
  -3   7   8   85.89    7.20
  -3   7   8   82.29    8.70
   3   7  -8   91.29    5.90
   3   7  -8   85.99    5.60
  -3   7   8   80.69   10.30
   3   7  -8   76.09    9.50
  -1  -7   8  189.68    8.80
  -1  -7   8  193.58    7.60
  -1  -7   8  162.98   10.80
   1  -7  -8  185.78   10.20
   1  -7  -8  169.88    6.80
   1  -7  -8  187.88    9.70
   1  -7  -8  188.68   10.10
   1   7  -8  196.18    8.30
  -1   7   8  204.08   11.70
   1   7  -8  190.48   11.70
  -1   7   8  199.48    9.90
  -1   7   8  173.48    7.60
   1   7  -8  195.88    9.20
   1  -7   8  109.99    8.60
   1  -7   8  106.29   10.30
  -1  -7  -8   97.89    8.60
  -1  -7  -8   98.69    8.60
  -1  -7  -8  109.69    8.70
   1  -7   8  106.09    7.70
   1   7   8  110.19    5.20
  -1   7  -8  106.49   10.80
  -1   7  -8  105.39    8.70
   1   7   8  113.69    8.60
  -3  -7  -8   19.60    5.50
   3  -7   8   11.70    5.90
  -3  -7  -8   23.60    5.50
  -3  -7  -8   31.90    5.90
   3  -7   8   16.50    6.40
  -3   7  -8   20.80    6.90
  -3   7  -8   18.40    6.60
  -3   7  -8   19.20    5.70
  -5  -7  -8   67.09    7.90
  -5  -7  -8   60.29    7.70
   5  -7   8   62.89    8.60
  -5  -7  -8   74.89    8.50
   5  -7   8   68.09    8.60
  -5   7  -8   61.89    8.60
  -5   7  -8   54.99    9.00
  -5   7  -8   59.49    8.20
  -5   7  -8   61.89    8.50
  -7  -7  -8   16.90    6.50
  -7  -7  -8    6.00    6.90
   7  -7   8    7.80    7.90
   7  -7   8   18.20    7.60
  -7  -7  -8   11.60    6.10
  -7   7  -8   13.00    9.90
  -6  -8   8   30.50    8.00
  -6  -8   8   26.10    6.10
   6  -8  -8   45.70    7.30
   6  -8  -8   18.50    7.10
  -6  -8   8   19.90    5.10
  -6   8   8   25.20    7.50
   6   8  -8   26.00    7.90
   6   8  -8   29.30    4.10
  -4  -8   8   26.50    4.50
   4  -8  -8   52.99    8.00
   4  -8  -8   28.20    6.50
  -4  -8   8   43.30    5.00
   4  -8  -8   33.50    7.70
  -4  -8   8   30.60    7.40
  -4   8   8   35.90    7.00
   4   8  -8   24.50    7.90
   4   8  -8   28.80    4.60
  -4   8   8   26.20    6.00
   2  -8  -8    6.90    5.30
  -2  -8   8    2.10    4.50
   2  -8  -8   15.60    6.70
   2  -8  -8   -0.60    5.40
  -2  -8   8   -0.60    5.90
  -2   8   8    3.00    4.30
  -2   8   8   -6.00    5.50
   2   8  -8    6.90    4.50
  -2   8   8    4.70    7.50
   2   8  -8   -3.80    5.10
   2   8  -8   -8.30    6.70
   0  -8  -8   90.69   10.10
   0  -8   8   64.59    8.10
   0  -8  -8   73.39    8.00
   0  -8  -8   75.89    7.40
   0  -8   8   79.29    8.70
   0   8   8   68.89    6.10
   0   8  -8   73.29    6.60
   0   8   8   74.19    9.20
   0   8   8   69.39    5.90
   0   8  -8   66.69    7.40
   0   8  -8   58.49    9.00
  -2  -8  -8   25.40    6.20
   2  -8   8   22.90    7.30
  -2  -8  -8   28.20    6.60
  -2  -8  -8   22.30    6.60
   2  -8   8   15.00    6.70
  -2   8  -8    7.00    7.50
  -4  -8  -8   10.30    6.10
   4  -8   8  -12.50    7.00
  -4  -8  -8    0.30    6.40
  -4  -8  -8   -5.40    6.00
   4  -8   8   22.20    7.60
  -4   8  -8   15.60    8.30
  -4   8  -8    8.20    9.10
  -6  -8  -8   16.30    7.30
   6  -8   8   -9.20    7.90
  -6  -8  -8   -0.10    7.50
  -6  -8  -8   -6.50    6.20
   6  -8   8    7.70    7.40
  -3  -9   8   -2.60    7.20
   3  -9  -8    7.90    7.20
  -3  -9   8    5.50    5.20
   3  -9  -8   -6.20    6.30
   3  -9  -8   14.90    7.50
  -3   9   8   -6.70    6.90
  -1  -9   8   37.00    6.80
   1  -9  -8   44.60    7.50
   1  -9  -8   28.70    7.20
   1  -9  -8   24.00    7.30
   1   9  -8   14.30    7.30
  -1   9   8   25.10    6.50
  -1   9   8   24.60    7.20
  -1  -9  -8  -12.90    6.60
   1  -9   8   15.40    8.40
   1  -9   8    8.80    7.90
  -1  -9  -8   12.30    7.10
  -1  -9  -8    5.30    6.60
  -1   9  -8  -10.80    8.20
  -3  -9  -8   11.20    8.10
   3  -9   8    9.40    8.00
  -3  -9  -8   28.00    7.90
  -3   9  -8   22.50   10.40
 -12   0   9   84.19    9.30
  12   0  -9   95.59   11.50
  12   0  -9   88.19    9.70
  12   0  -9   75.79    7.20
 -12   0   9   76.49    8.60
 -12   0   9   92.29   15.30
 -10   0   9  100.19    7.30
 -10   0   9   86.69    9.20
  10   0  -9   96.79    9.20
 -10   0   9   92.09    7.50
  10   0  -9   99.29    7.20
  10   0  -9  107.69    8.40
   8   0  -9  262.47    9.60
  -8   0   9  269.57    9.80
   8   0  -9  265.37   10.50
  -8   0   9  269.87   11.70
  -8   0   9  266.67    9.10
   8   0  -9  272.87    9.60
   6   0  -9   -0.60    2.50
  -6   0   9    2.30    3.20
   6   0  -9   -2.20    2.50
  -6   0   9   -1.90    2.20
  -6   0   9    1.20    2.10
   6   0  -9   -0.80    2.10
   4   0  -9  116.49    4.50
   4   0  -9  113.19    5.00
  -4   0   9  114.99    5.10
  -4   0   9  119.99    6.10
   4   0  -9  110.29    5.90
   4   0  -9  120.49    5.80
  -4   0   9  119.19    4.50
   2   0  -9   72.29    4.80
   2   0  -9   75.99    3.20
  -2   0   9   74.29    3.70
   2   0  -9   75.19    3.40
  -2   0   9   77.09    4.70
   2   0  -9   73.49    4.70
  -2   0   9   68.89    4.40
   0   0   9  377.16   10.80
   0   0  -9  359.76    9.70
   0   0  -9  374.06   10.80
   0   0   9  361.26   10.30
   0   0  -9  365.66   10.40
   0   0   9  360.96    9.70
  -2   0  -9  157.48    5.70
  -2   0  -9  148.19    6.30
   2   0   9  167.48    6.70
   2   0   9  154.68    5.70
   2   0   9  142.79    6.20
  -2   0  -9  157.48    6.50
  -4   0  -9   75.89    4.70
  -4   0  -9   72.99    5.00
   4   0   9   72.99    6.00
   4   0   9   65.09    5.10
  -4   0  -9   62.59    5.30
   4   0   9   78.19    5.20
  -6   0  -9   41.40    5.50
  -6   0  -9   31.30    3.70
  -6   0  -9   26.00    3.40
  -6   0  -9   26.90    4.70
   6   0   9   30.10    4.20
   6   0   9   33.90    3.90
  -8   0  -9   -4.60    4.70
  -8   0  -9    7.10    3.20
   8   0   9   -2.50    3.40
  -8   0  -9   -3.60    3.90
  -8   0  -9    4.00    3.30
   8   0   9    4.10    4.20
 -10   0  -9    7.70    3.70
 -10   0  -9    5.30    4.20
 -10   0  -9    7.70    7.90
  10   0   9   12.10    4.90
 -10   0  -9   14.60    6.20
 -10   0  -9   10.60    5.70
 -12   0  -9   30.50    9.20
 -13  -1   9   47.10    7.80
  13  -1  -9   21.20    7.10
  13  -1  -9   18.30    8.60
  13  -1  -9   27.30    9.90
 -13  -1   9   19.00    6.40
  13   1  -9   28.20    6.40
 -13   1   9   20.70    7.20
 -13   1   9   11.20    8.30
  13   1  -9   19.30   11.30
  11  -1  -9   14.40    6.10
  11  -1  -9   14.40    6.10
  11  -1  -9    9.70    6.60
 -11  -1   9   14.20    4.30
 -11  -1   9   25.40    4.60
 -11  -1   9   14.60    7.70
  11   1  -9   19.90    4.60
  11   1  -9   21.90    6.50
 -11   1   9   17.10    7.20
 -11   1   9   17.30    5.00
 -11   1   9    8.20    5.00
  -9  -1   9   54.99    5.80
   9  -1  -9   77.29    7.20
   9  -1  -9   59.99    7.50
  -9  -1   9   64.69    7.30
  -9  -1   9   64.49    7.50
   9  -1  -9   64.99    6.50
  -9   1   9   68.09    6.70
   9   1  -9   60.89    6.20
   9   1  -9   65.29    7.70
  -9   1   9   56.59    7.00
   9   1  -9   65.99    5.90
  -9   1   9   67.49    6.60
  -7  -1   9   61.09    3.80
  -7  -1   9   58.09    6.90
   7  -1  -9   68.39    6.00
   7  -1  -9   76.09    5.90
   7  -1  -9   62.79    6.20
  -7  -1   9   64.49    5.00
  -7   1   9   58.59    7.20
   7   1  -9   58.39    5.10
   7   1  -9   67.09    5.90
   7   1  -9   65.19    4.70
  -7   1   9   71.09    5.40
  -7   1   9   61.89    5.30
   5  -1  -9  203.38    7.90
   5  -1  -9  192.98    7.10
  -5  -1   9  192.68    5.50
   5  -1  -9  188.58    8.50
  -5  -1   9  198.68    6.90
   5  -1  -9  195.78    7.20
  -5  -1   9  190.48    7.20
  -5  -1   9  194.48    8.30
   5   1  -9  200.78    7.20
  -5   1   9  195.48    6.90
   5   1  -9  184.38    5.70
  -5   1   9  185.68    7.30
   5   1  -9  194.18    7.50
  -5   1   9  194.48    8.40
   3  -1  -9  964.00   22.40
   3  -1  -9  975.60   23.50
   3  -1  -9  985.90   22.50
   3  -1  -9  987.00   23.50
  -3  -1   9  955.60   22.20
  -3  -1   9  951.00   23.10
  -3  -1   9  989.40   23.30
   3   1  -9  963.00   21.80
  -3   1   9  940.61   23.00
   3   1  -9  924.91   22.60
   3   1  -9  972.80   22.80
   3   1  -9  973.20   20.80
  -3   1   9  934.21   21.80
  -3   1   9  940.21   21.80
   1  -1  -9 1564.64   34.60
   1  -1  -9 1643.94   34.50
   1  -1  -9 1526.45   35.60
  -1  -1   9 1605.74   35.70
   1  -1  -9 1581.04   35.50
  -1  -1   9 1538.95   34.80
  -1  -1   9 1598.84   34.50
   1   1  -9 1570.74   33.60
  -1   1   9 1525.35   33.50
  -1   1   9 1500.25   34.40
   1   1  -9 1543.35   34.80
   1   1  -9 1552.04   34.10
   1  -1   9  602.64   15.60
  -1  -1  -9  613.94   14.30
   1  -1   9  563.44   14.40
   1  -1   9  583.44   14.60
  -1  -1  -9  585.94   15.40
  -1  -1  -9  568.54   15.10
  -1   1  -9  583.24   14.70
  -1   1  -9  605.64   14.50
  -1   1  -9  586.34   15.40
   1   1   9  574.54   15.10
   1   1   9  575.24   14.20
   3  -1   9    9.10    2.60
  -3  -1  -9   15.80    3.00
  -3  -1  -9   12.00    2.60
   3  -1   9   11.30    2.90
   3  -1   9   10.50    2.40
  -3  -1  -9   14.10    2.20
  -3   1  -9   11.00    2.60
   3   1   9   11.10    2.20
  -3   1  -9   15.60    2.60
  -3   1  -9   11.70    2.70
  -3   1  -9   10.40    2.90
   3   1   9   10.50    2.50
  -5  -1  -9   72.39    4.90
  -5  -1  -9   80.09    6.40
   5  -1   9   73.99    6.00
  -5  -1  -9   80.49    4.90
   5  -1   9   76.89    5.50
  -5   1  -9   69.29    6.70
  -5   1  -9   78.19    6.10
  -5   1  -9   71.79    5.40
  -5   1  -9   78.99    5.40
   5   1   9   78.99    5.10
  -7  -1  -9  161.58    9.40
   7  -1   9  161.98    8.60
   7  -1   9  168.58    7.90
  -7  -1  -9  165.48    6.60
  -7  -1  -9  166.78    9.60
  -7  -1  -9  169.38    7.40
  -7   1  -9  167.08    7.80
  -7   1  -9  169.68   10.30
  -7   1  -9  167.78    9.40
  -7   1  -9  165.38    8.40
   7   1   9  159.38    7.80
  -9  -1  -9   54.89    4.40
  -9  -1  -9   49.90    6.50
  -9  -1  -9   51.79    5.90
  -9  -1  -9   64.49    8.70
   9  -1   9   47.20    6.30
  -9  -1  -9   44.40    4.80
  -9   1  -9   55.89    6.30
  -9   1  -9   51.79    8.40
  -9   1  -9   67.59    7.70
  -9   1  -9   71.09    7.50
 -11  -1  -9   -3.90    4.60
 -11  -1  -9    6.10    6.10
 -11  -1  -9    4.10    4.50
  11  -1   9    6.50    6.90
 -11   1  -9   -8.30    6.50
 -11   1  -9    2.80    7.00
 -11   1  -9    1.90    5.60
  12  -2  -9   15.60    8.00
 -12  -2   9   27.50    5.10
  12  -2  -9   23.60    7.10
  12  -2  -9   22.30    8.90
  12  -2  -9   21.40    6.90
 -12  -2   9   23.20    4.90
 -12   2   9   19.00    5.80
  12   2  -9   18.60    3.90
 -12   2   9   10.60    6.60
  12   2  -9   27.40    8.60
 -10  -2   9   21.50    4.70
  10  -2  -9   18.60    6.00
 -10  -2   9   35.60    6.80
  10  -2  -9   17.50    7.30
 -10  -2   9   22.80    3.20
 -10   2   9   28.10    5.40
 -10   2   9   29.90    5.10
 -10   2   9   19.80    6.90
  10   2  -9   27.50    4.40
  10   2  -9   22.80    5.20
  -8  -2   9   16.40    2.30
  -8  -2   9   14.90    3.20
   8  -2  -9   18.70    4.50
   8  -2  -9   17.90    4.30
  -8  -2   9   13.50    4.90
  -8   2   9   11.70    5.10
   8   2  -9   21.70    3.50
  -8   2   9   19.50    4.10
   8   2  -9   18.40    4.20
  -8   2   9   16.40    4.40
  -6  -2   9   52.19    4.70
  -6  -2   9   62.49    6.20
  -6  -2   9   52.89    4.20
   6  -2  -9   54.09    5.30
   6  -2  -9   52.19    5.50
  -6   2   9   49.60    4.90
  -6   2   9   53.79    5.00
  -6   2   9   59.49    6.00
   6   2  -9   60.19    5.20
   6   2  -9   50.89    5.50
   4  -2  -9  487.65   13.20
  -4  -2   9  463.15   13.40
  -4  -2   9  469.85   12.30
   4  -2  -9  486.65   12.80
   4  -2  -9  477.55   14.00
  -4  -2   9  490.65   13.60
   4   2  -9  483.75   12.70
  -4   2   9  482.55   13.20
  -4   2   9  493.45   14.30
   4   2  -9  486.65   13.60
  -4   2   9  490.35   13.00
   2  -2  -9  439.46   12.20
  -2  -2   9  463.75   12.90
   2  -2  -9  455.35   13.00
  -2  -2   9  445.46   11.50
   2  -2  -9  431.36   11.50
  -2  -2   9  449.76   11.90
   2   2  -9  433.66   10.50
   2   2  -9  445.86   11.60
   2   2  -9  461.25   12.70
  -2   2   9  439.66   12.00
  -2   2   9  432.56   11.50
   2   2  -9  450.65   11.80
  -2   2   9  445.86   12.70
   0  -2   9  743.83   17.70
   0  -2  -9  759.12   17.30
   0  -2  -9  734.03   18.20
   0  -2   9  743.33   17.40
   0  -2  -9  757.02   18.90
   0  -2   9  740.73   18.90
   0  -2  -9  715.33   18.60
   0   2   9  683.83   18.20
   0   2   9  731.73   16.90
   0   2  -9  728.83   17.20
   0   2  -9  728.63   17.20
   0   2  -9  738.83   18.50
   0   2  -9  727.23   17.30
   2  -2   9   34.00    3.40
  -2  -2  -9   35.70    4.20
   2  -2   9   34.70    3.60
  -2  -2  -9   35.70    3.00
  -2  -2  -9   34.90    4.40
   2  -2   9   29.60    3.80
  -2   2  -9   28.70    3.40
  -2   2  -9   32.60    3.40
   2   2   9   32.80    3.70
  -2   2  -9   36.00    4.30
   2   2   9   35.60    3.10
  -2   2  -9   36.30    4.60
  -4  -2  -9   22.00    3.90
  -4  -2  -9   19.00    2.70
   4  -2   9   14.60    3.70
  -4  -2  -9   16.10    3.30
   4  -2   9   11.20    2.70
  -4   2  -9   18.80    3.40
   4   2   9   13.60    3.40
  -4   2  -9   13.90    3.60
  -4   2  -9   16.80    3.40
   4   2   9   11.70    2.30
  -6  -2  -9   84.79    5.70
  -6  -2  -9   93.89    8.60
   6  -2   9   99.29    7.80
  -6  -2  -9   94.09    5.20
   6  -2   9   91.19    6.90
  -6   2  -9   97.49    9.10
  -6   2  -9   86.79    6.50
  -6   2  -9   84.59    7.40
  -6   2  -9  103.69    7.00
   6   2   9   97.39    5.60
  -8  -2  -9   30.50    4.40
   8  -2   9   22.10    4.80
  -8  -2  -9   31.10    3.00
  -8  -2  -9   18.50    3.00
  -8  -2  -9   28.20    5.30
  -8  -2  -9   34.30    6.10
   8  -2   9   35.40    6.10
  -8   2  -9   26.50    6.00
  -8   2  -9   25.40    6.70
   8   2   9   28.70    4.70
  -8   2  -9   29.60    5.50
 -10  -2  -9   25.00    5.00
  10  -2   9   19.10    7.20
 -10  -2  -9   28.50    7.10
 -10  -2  -9   32.70    8.60
 -10  -2  -9   21.00    4.00
 -10   2  -9   20.10    5.70
 -10   2  -9   27.40    6.70
 -10   2  -9   24.20    9.20
 -10   2  -9   21.20    6.00
  13  -3  -9   22.80    9.80
  13  -3  -9   39.90    9.20
  13  -3  -9   14.80   10.40
 -13   3   9   38.00    9.00
  11  -3  -9  115.69   12.70
  11  -3  -9  119.49   11.50
 -11  -3   9  138.79   14.80
 -11  -3   9  119.49    6.20
 -11  -3   9  143.19    8.30
  11  -3  -9  117.59   11.70
 -11   3   9  131.59   11.00
  11   3  -9  123.49    7.20
 -11   3   9  112.09   11.50
  11   3  -9   97.89    9.80
 -11   3   9  127.79   11.70
   9  -3  -9   99.39    9.40
   9  -3  -9  101.49   10.10
  -9  -3   9   85.99    6.10
  -9  -3   9  103.09   10.10
  -9   3   9   99.29   10.10
   9   3  -9   84.99    7.60
  -9   3   9   89.79    8.00
  -9   3   9  101.59    8.40
   9   3  -9   96.19    6.40
  -7  -3   9   22.10    5.10
   7  -3  -9   19.30    4.60
  -7  -3   9   22.50    3.70
  -7  -3   9   21.30    3.20
   7  -3  -9   21.70    4.40
  -7   3   9   14.00    4.00
  -7   3   9   22.10    4.90
   7   3  -9   20.60    3.70
  -7   3   9   19.90    4.20
   7   3  -9   18.70    3.60
  -5  -3   9    2.30    1.80
   5  -3  -9    2.90    2.50
   5  -3  -9   -2.00    2.70
  -5  -3   9    0.90    3.10
  -5  -3   9    2.40    2.80
   5  -3  -9    0.60    2.80
  -5   3   9    2.10    2.40
  -5   3   9   -1.50    3.30
   5   3  -9    0.40    2.40
   5   3  -9   -1.80    2.60
  -3  -3   9  461.25   13.00
  -3  -3   9  428.26   11.30
   3  -3  -9  430.16   13.20
  -3  -3   9  427.96   11.90
   3  -3  -9  419.16   12.60
   3  -3  -9  443.46   11.80
  -3   3   9  436.26   12.70
  -3   3   9  422.06   13.00
  -3   3   9  423.16   11.80
   3   3  -9  455.05   13.00
   3   3  -9  433.76   11.70
  -1  -3   9   81.99    3.90
   1  -3  -9   82.99    4.00
   1  -3  -9   85.49    5.60
  -1  -3   9   83.29    5.80
   1  -3  -9   78.69    4.80
  -1  -3   9   72.09    4.10
   1   3  -9   78.79    3.90
   1   3  -9   78.19    5.90
   1   3  -9   74.99    4.60
   1   3  -9   76.59    4.30
  -1   3   9   85.29    5.60
  -1   3   9   79.99    4.30
  -1  -3  -9   10.00    2.60
   1  -3   9   10.40    2.00
  -1  -3  -9   11.10    3.20
   1  -3   9   16.10    2.10
   1  -3   9    9.40    2.30
  -1  -3  -9    8.70    1.90
  -1   3  -9   12.30    3.20
   1   3   9    8.70    1.90
  -1   3  -9    9.30    2.30
   1   3   9   12.80    3.00
  -1   3  -9   13.70    2.80
  -1   3  -9    9.90    2.60
  -3  -3  -9   11.20    3.40
  -3  -3  -9   18.40    2.30
   3  -3   9   24.20    3.50
   3  -3   9   15.00    3.60
  -3  -3  -9   17.60    3.50
   3   3   9   16.80    2.40
   3   3   9   13.40    3.20
  -3   3  -9   18.40    2.90
  -3   3  -9   13.50    3.60
  -3   3  -9   17.20    3.20
  -3   3  -9   14.30    4.50
  -5  -3  -9   23.20    4.40
   5  -3   9   19.40    5.00
  -5  -3  -9   26.30    2.90
   5  -3   9   20.10    3.90
  -5  -3  -9   24.10    3.70
  -5   3  -9   22.40    4.10
  -5   3  -9   19.30    4.50
  -5   3  -9   19.80    4.10
  -5   3  -9   17.30    4.60
   5   3   9   17.20    3.00
  -7  -3  -9   37.30    3.80
  -7  -3  -9   34.50    5.90
  -7  -3  -9   31.80    3.80
   7  -3   9   49.10    5.80
   7  -3   9   46.30    6.90
   7   3   9   37.80    4.40
  -7   3  -9   35.90    5.70
  -7   3  -9   35.30    7.00
  -7   3  -9   35.70    6.00
  -7   3  -9   36.50    5.40
  -9  -3  -9   37.30    6.50
  -9  -3  -9   35.80    7.30
  -9  -3  -9   55.09    6.00
  -9  -3  -9   45.40    5.30
   9  -3   9   57.99    8.40
  -9   3  -9   50.59    6.60
  -9   3  -9   44.10    8.50
  -9   3  -9   52.09    7.30
  -9   3  -9   54.69    7.30
  -9   3  -9   51.69    7.70
  11  -3   9   -3.40    8.70
 -11  -3  -9   24.20    7.40
 -11  -3  -9    7.50    4.20
 -11   3  -9   12.10    6.80
 -11   3  -9    5.00    8.40
 -11   3  -9    7.40    8.00
  12  -4  -9   12.90    8.90
  12  -4  -9    8.40    8.90
  12  -4  -9    2.20    8.30
 -12   4   9   -3.50    7.70
  10  -4  -9   10.40    6.20
  10  -4  -9   19.90    5.90
  10  -4  -9   17.90    6.10
 -10  -4   9   10.30    4.30
 -10  -4   9    8.30    7.50
 -10   4   9   11.70    6.70
 -10   4   9   12.20    6.00
  10   4  -9   15.10    4.30
 -10   4   9   14.30    8.00
  10   4  -9   10.30    4.90
   8  -4  -9   40.90    6.30
  -8  -4   9   41.10    4.90
  -8  -4   9   40.10    6.90
   8  -4  -9   44.40    6.70
  -8  -4   9   36.00    4.20
   8   4  -9   44.70    4.50
  -8   4   9   42.60    5.60
   8   4  -9   39.70    4.70
  -8   4   9   39.30    6.30
  -8   4   9   51.89    6.40
  -6  -4   9   13.60    2.90
   6  -4  -9   21.00    4.60
  -6  -4   9   21.00    4.10
   6  -4  -9   27.40    4.90
  -6  -4   9   12.90    4.40
   6  -4  -9   17.10    4.20
  -6   4   9   16.20    3.80
   6   4  -9   17.50    3.10
  -6   4   9   16.40    4.40
  -6   4   9   12.40    4.60
   6   4  -9   20.90    4.20
   4  -4  -9  235.88    8.50
  -4  -4   9  228.48    7.80
  -4  -4   9  226.08    8.50
   4  -4  -9  228.68    9.60
  -4  -4   9  246.28    9.50
   4  -4  -9  223.78    9.80
   4   4  -9  224.28    7.60
   4   4  -9  229.98    9.10
  -4   4   9  227.08    9.60
  -4   4   9  229.28    8.50
  -4   4   9  227.68    9.40
  -2  -4   9  375.66   12.50
  -2  -4   9  342.37    9.80
   2  -4  -9  364.46   10.30
  -2  -4   9  363.96   10.10
   2  -4  -9  362.86   12.00
   2  -4  -9  370.16   11.90
  -2   4   9  363.26   11.80
  -2   4   9  357.66   10.30
   2   4  -9  349.77   10.30
   2   4  -9  370.06   12.40
  -2   4   9  365.96   11.70
   2   4  -9  356.46    9.10
   0  -4   9  149.29    8.00
   0  -4   9  159.48    6.30
   0  -4  -9  158.28    7.40
   0  -4   9  158.48    4.80
   0  -4  -9  153.98    5.60
   0  -4  -9  154.88    7.80
   0   4  -9  148.59    8.10
   0   4  -9  153.78    5.30
   0   4   9  151.98    5.70
   0   4  -9  154.98    7.10
   0   4   9  160.28    7.30
   0   4  -9  147.89    6.20
   2  -4   9  104.79    5.80
  -2  -4  -9  114.59    6.80
   2  -4   9  111.29    7.50
   2  -4   9  112.99    6.30
  -2  -4  -9  108.49    6.60
  -2  -4  -9  116.59    4.50
  -2   4  -9  114.89    6.80
   2   4   9  110.39    4.70
  -2   4  -9  111.29    6.80
   2   4   9  122.19    7.00
  -2   4  -9   98.89    7.30
  -2   4  -9  117.19    5.10
  -4  -4  -9   10.40    2.30
   4  -4   9    8.00    3.80
  -4  -4  -9    8.40    3.20
   4  -4   9    7.80    4.20
   4  -4   9   10.10    3.60
  -4  -4  -9    7.60    4.20
   4   4   9    2.80    3.70
  -4   4  -9    9.90    4.00
   4   4   9    4.30    2.00
  -4   4  -9   14.70    4.10
  -4   4  -9    9.10    2.90
  -4   4  -9   16.10    4.40
  -6  -4  -9   73.39    8.80
  -6  -4  -9   73.89    4.60
  -6  -4  -9   74.99    6.10
   6  -4   9   67.09    7.50
  -6   4  -9   71.99    7.50
   6   4   9   61.19    5.00
  -6   4  -9   84.79    9.40
  -6   4  -9   61.09    7.10
  -6   4  -9   73.09    7.00
  -8  -4  -9   -6.20    5.30
  -8  -4  -9   -1.20    3.00
   8  -4   9   -2.40    6.60
  -8  -4  -9    3.20    2.80
  -8  -4  -9    3.00    3.80
  -8  -4  -9    5.00    3.10
  -8   4  -9    7.30    7.60
  -8   4  -9   -8.00    5.40
  -8   4  -9   -3.30    5.70
  -8   4  -9   -6.10    5.70
  -8   4  -9    2.90    7.00
 -10  -4  -9    7.10    4.40
 -10  -4  -9    7.60    3.70
 -10  -4  -9    6.00    6.90
 -10  -4  -9    0.50    8.30
  10  -4   9   20.00    8.50
 -10   4  -9    6.30    7.00
 -10   4  -9   14.50    8.00
 -10   4  -9   15.60    7.80
 -10   4  -9    0.10    7.40
  11  -5  -9   19.20    8.30
  11  -5  -9   15.70    7.50
  11  -5  -9   28.50    9.00
 -11  -5   9   32.50   10.30
 -11  -5   9   40.60    5.30
 -11   5   9   35.40    9.80
 -11   5   9   13.30    8.20
  -9  -5   9   30.10    5.20
  -9  -5   9   24.80    7.80
  -9  -5   9   23.90    4.50
   9  -5  -9   16.70    6.20
   9  -5  -9   25.80    7.20
   9  -5  -9   28.70    5.90
  -9   5   9   29.00    7.80
   9   5  -9   17.00    4.70
   9   5  -9   22.60    5.40
  -9   5   9   25.30    6.10
  -9   5   9   19.00    7.90
  -7  -5   9  140.49    9.70
  -7  -5   9  121.69    8.10
   7  -5  -9  126.39    9.50
   7  -5  -9  114.09    8.20
  -7  -5   9  131.49    6.20
  -7   5   9  122.69    9.80
   7   5  -9  110.59   13.20
   7   5  -9  135.19    6.80
  -7   5   9  129.19   10.20
  -7   5   9  133.99    8.60
  -5  -5   9  166.48    8.60
  -5  -5   9  177.48    9.20
   5  -5  -9  171.88    8.20
   5  -5  -9  179.58    9.70
  -5  -5   9  170.38    6.60
   5  -5  -9  187.28    9.40
  -5   5   9  178.88    9.80
  -5   5   9  168.88    8.20
   5   5  -9  178.68    9.20
   5   5  -9  172.78    6.80
  -5   5   9  195.08   10.00
   3  -5  -9  186.98    7.10
   3  -5  -9  174.48    8.80
   3  -5  -9  155.18    8.30
  -3  -5   9  178.68    6.60
  -3  -5   9  168.28    6.70
  -3  -5   9  185.08    9.30
   3   5  -9  171.18    8.80
  -3   5   9  161.88    8.90
  -3   5   9  178.68    7.20
   3   5  -9  168.18    6.60
   3   5  -9  170.18    5.00
   1  -5  -9  142.69    7.70
  -1  -5   9  135.29    6.00
  -1  -5   9  138.09    4.20
  -1  -5   9  135.39    8.20
   1  -5  -9  135.29    7.60
  -1  -5   9  129.89    5.90
   1  -5  -9  136.79    5.50
   1   5  -9  118.89    7.30
  -1   5   9  129.59    8.90
  -1   5   9  138.59    5.90
   1   5  -9  137.59    6.00
   1   5  -9  139.09    8.70
  -1   5   9  148.69    8.10
   1  -5   9  163.98    7.60
   1  -5   9  152.58    8.60
  -1  -5  -9  150.38    8.20
  -1  -5  -9  164.38    8.20
   1  -5   9  157.78    7.20
  -1  -5  -9  154.58    5.40
   1   5   9  157.18    8.20
   1   5   9  157.58    5.60
  -1   5  -9  159.68    7.70
  -1   5  -9  153.18    9.10
  -1   5  -9  155.68    7.60
   3  -5   9   43.40    4.60
   3  -5   9   44.00    5.90
  -3  -5  -9   36.90    5.00
  -3  -5  -9   45.70    5.30
  -3  -5  -9   42.70    3.00
   3  -5   9   42.30    5.20
  -3   5  -9   40.50    4.10
  -3   5  -9   34.90    5.70
  -3   5  -9   49.99    5.10
   3   5   9   33.40    4.80
  -3   5  -9   45.90    5.70
   3   5   9   48.50    3.70
  -5  -5  -9   21.10    4.50
  -5  -5  -9   37.90    6.10
   5  -5   9   35.00    5.50
   5  -5   9   36.00    5.90
   5  -5   9   29.70    5.80
  -5  -5  -9   26.30    3.10
  -5   5  -9   22.50    5.40
  -5   5  -9   26.20    4.40
   5   5   9   24.40    3.10
  -5   5  -9   27.40    6.30
  -5   5  -9   38.90    6.10
  -7  -5  -9   40.10    4.90
  -7  -5  -9   37.80    4.30
  -7  -5  -9   38.20    7.00
  -7  -5  -9   40.30    4.50
   7  -5   9   32.20    7.00
   7  -5   9   37.60    7.20
  -7  -5  -9   34.80    4.00
  -7   5  -9   37.80    7.20
  -7   5  -9   26.40    7.00
  -7   5  -9   49.40    6.40
  -7   5  -9   31.50    6.70
  -7   5  -9   35.70    8.80
   9  -5   9   -0.80    7.90
  -9  -5  -9    7.00    3.20
  -9  -5  -9    9.50    6.40
  -9  -5  -9   15.30    3.70
  -9   5  -9   16.00    8.50
  -9   5  -9   -2.50    8.00
  -9   5  -9    8.90   12.70
  -9   5  -9    7.30    7.30
 -10  -6   9    7.60    8.80
 -10  -6   9   19.70    3.80
  10  -6  -9   19.50    7.30
  10  -6  -9   10.70    7.40
  10  -6  -9   17.50    7.60
 -10  -6   9   30.60    5.60
  10   6  -9   18.50    7.40
 -10   6   9    6.50   10.30
   8  -6  -9   34.30    7.00
   8  -6  -9   35.90    7.20
  -8  -6   9   38.50    4.20
   8  -6  -9   31.00    6.20
  -8  -6   9   44.70    7.10
  -8  -6   9   42.00    5.90
   8   6  -9   35.20    4.70
  -8   6   9   37.60    6.80
  -8   6   9   34.80    7.80
   8   6  -9   38.40    5.90
  -8   6   9   34.80    8.30
   6  -6  -9   79.89    9.10
  -6  -6   9   90.59    8.70
  -6  -6   9   85.59    9.30
  -6  -6   9   69.99    5.20
   6  -6  -9   84.09    8.60
   6  -6  -9   80.19    7.10
  -6   6   9   83.09    9.90
  -6   6   9   72.59    8.00
   6   6  -9   68.69    5.60
  -6   6   9   83.59    8.20
   6   6  -9   72.99    8.60
   4  -6  -9  417.06   13.80
   4  -6  -9  378.76   14.30
   4  -6  -9  376.96   12.00
  -4  -6   9  382.86   14.50
  -4  -6   9  390.76   10.80
  -4  -6   9  379.66   11.50
   4   6  -9  400.76   11.40
  -4   6   9  416.86   14.10
  -4   6   9  399.66   15.20
   4   6  -9  383.76   14.30
  -4   6   9  397.46   12.70
   2  -6  -9  459.55   15.00
   2  -6  -9  458.65   14.60
  -2  -6   9  448.26   15.40
  -2  -6   9  427.26   12.20
  -2  -6   9  441.26   12.20
   2  -6  -9  433.66   12.20
  -2   6   9  445.66   15.60
   2   6  -9  455.15   12.20
  -2   6   9  453.55   14.60
   2   6  -9  449.46   12.50
  -2   6   9  458.25   12.80
   2   6  -9  452.35   15.60
   0  -6   9  162.68    9.30
   0  -6   9  162.98    7.80
   0  -6  -9  158.98    9.40
   0  -6  -9  145.19    5.70
   0  -6   9  149.29    7.00
   0  -6  -9  157.18    8.60
   0   6  -9  149.09    9.00
   0   6  -9  160.88    8.20
   0   6   9  156.48    8.60
   0   6  -9  146.39    9.90
   0   6   9  149.39    6.10
   2  -6   9  110.39    9.00
   2  -6   9  157.08    8.80
   2  -6   9  127.59    7.30
  -2  -6  -9  127.79    4.80
  -2  -6  -9  133.79    8.80
  -2  -6  -9  139.49    8.80
   2   6   9  149.69    9.10
  -2   6  -9  158.48    9.00
   2   6   9  143.59    5.40
  -2   6  -9  145.89   10.20
  -2   6  -9  142.39    9.10
  -4  -6  -9   53.39    6.50
  -4  -6  -9   55.99    6.40
   4  -6   9   45.40    6.80
   4  -6   9   60.19    7.20
   4  -6   9   64.29    7.00
   4   6   9   61.49    4.00
  -4   6  -9   66.89    7.20
  -4   6  -9   59.69    7.10
  -4   6  -9   63.89    8.40
  -6  -6  -9   42.50    5.70
   6  -6   9   26.80    7.40
  -6  -6  -9   32.20    6.10
  -6  -6  -9   31.00    5.90
   6  -6   9   56.79    7.70
  -6   6  -9   31.00    4.80
  -6   6  -9   40.20    7.70
  -6   6  -9   31.80    7.30
  -6   6  -9   27.40    8.30
  -6   6  -9   37.30    8.60
   8  -6   9    9.10    7.10
   8  -6   9    7.80    7.70
  -8  -6  -9    1.20    6.40
  -8  -6  -9    5.60    4.20
  -8  -6  -9    7.00    4.30
  -8   6  -9    8.90    8.10
  -8   6  -9    8.00    9.10
  -8   6  -9   -2.50    6.50
  -8   6  -9   -0.40    8.40
   9  -7  -9   -5.70    7.40
  -9  -7   9   12.60    6.70
   9  -7  -9    4.20    8.30
  -9  -7   9  -10.80    8.60
   9   7  -9   10.30    6.50
  -9   7   9   -3.30    9.10
  -7  -7   9   -4.20    6.20
   7  -7  -9   14.60    5.00
  -7  -7   9   -1.90    2.90
  -7  -7   9    4.60    5.90
   7  -7  -9   26.90    6.90
   7  -7  -9    9.90    5.40
   7   7  -9    2.10    6.10
  -7   7   9    9.30    7.80
   7   7  -9   -0.50    4.20
  -5  -7   9    7.40    4.70
  -5  -7   9    1.60    2.90
  -5  -7   9   -2.30    5.60
   5  -7  -9   -2.90    5.30
   5  -7  -9    2.80    5.90
   5  -7  -9   -1.00    4.90
   5  -7  -9    0.20    3.60
  -5   7   9   16.70    7.60
  -5   7   9    5.40    5.80
   5   7  -9    5.80    3.50
  -5   7   9   -2.30    4.80
   5   7  -9   -1.20    5.70
  -3  -7   9   55.49    7.30
   3  -7  -9   55.59    7.00
   3  -7  -9   49.70    5.50
   3  -7  -9   75.59    8.90
   3  -7  -9   52.09    7.10
  -3  -7   9   61.59    5.80
  -3  -7   9   67.19    5.70
  -3   7   9   78.09    7.40
  -3   7   9   84.29    8.90
  -3   7   9   72.09    7.00
   3   7  -9   68.89    6.10
   3   7  -9   63.99    7.80
   3   7  -9   62.79    5.50
   1  -7  -9   99.79    5.40
  -1  -7   9  116.49    6.80
   1  -7  -9  113.59    9.20
   1  -7  -9   95.69    9.20
  -1  -7   9  115.89    7.60
   1  -7  -9   90.09    9.40
  -1  -7   9   96.19   10.10
   1   7  -9   93.99   10.80
  -1   7   9  103.39    6.30
  -1   7   9   98.89    8.60
   1   7  -9  102.59    7.70
   1   7  -9  107.79    7.40
  -1  -7  -9   50.89    6.60
   1  -7   9   53.29    6.40
  -1  -7  -9   49.60    6.60
   1  -7   9   45.80    5.00
  -1  -7  -9   70.09    8.40
   1  -7   9   38.90    6.20
  -1   7  -9   59.79    6.90
  -1   7  -9   56.09    8.40
  -1   7  -9   53.39    5.60
   1   7   9   58.99    6.00
   1   7   9   44.50    4.60
   3  -7   9   32.30    7.10
  -3  -7  -9   23.00    5.60
   3  -7   9   29.20    5.00
  -3  -7  -9   33.20    6.00
  -3  -7  -9   28.40    5.70
   3  -7   9   32.10    6.30
  -3   7  -9   27.10    6.20
  -3   7  -9   25.50    7.30
  -3   7  -9   34.20    7.30
  -5  -7  -9   20.00    6.70
   5  -7   9    9.60    7.00
   5  -7   9   13.40    7.20
  -5  -7  -9   19.10    6.00
  -5  -7  -9    6.60    5.90
  -5   7  -9   11.10    8.00
  -5   7  -9   13.20    7.30
  -5   7  -9   19.60    8.10
   7  -7   9   14.10    7.60
   7  -7   9   13.10    8.20
  -7  -7  -9   19.90    6.10
  -7  -7  -9   11.70    7.00
  -7  -7  -9   37.20    7.30
  -7  -7  -9   17.10    5.50
  -7   7  -9   11.90    9.60
  -6  -8   9   37.50    6.20
  -6  -8   9   40.50    5.20
  -6  -8   9   21.80    7.10
   6  -8  -9   33.60    7.90
   6  -8  -9   31.60    7.20
  -6   8   9   41.80    8.70
   6   8  -9   19.20    8.60
   6   8  -9   26.40    4.90
  -4  -8   9   10.80    3.20
   4  -8  -9    9.00    6.50
  -4  -8   9    4.90    3.70
  -4  -8   9   21.30    7.00
   4  -8  -9    8.50    6.50
   4  -8  -9   27.10    7.40
   4   8  -9   10.20    7.60
   4   8  -9   11.90    4.40
  -4   8   9    7.80    6.40
  -2  -8   9    7.50    6.80
   2  -8  -9   21.50    6.50
   2  -8  -9   18.30    6.40
  -2  -8   9   14.90    4.20
  -2  -8   9   13.40    5.10
   2  -8  -9   25.60    6.40
   2   8  -9   12.20    5.40
  -2   8   9   17.30    8.20
  -2   8   9    6.60    6.00
   2   8  -9   11.70    4.80
   2   8  -9    4.40    7.50
  -2   8   9    7.70    4.50
   0  -8  -9   14.60    6.50
   0  -8  -9   17.40    6.60
   0  -8   9   11.00    4.20
   0  -8   9   17.50    5.90
   0  -8   9   -6.30    6.00
   0   8   9    9.20    3.90
   0   8  -9    6.50    7.80
   0   8   9   16.10    6.20
   0   8  -9    7.60    6.10
   0   8  -9   23.70    5.30
   2  -8   9   16.30    6.90
  -2  -8  -9   16.80    6.60
  -2  -8  -9    7.40    6.80
   2  -8   9    8.20    7.00
  -2  -8  -9   10.10    5.60
  -2   8  -9   18.70    7.40
  -2   8  -9    9.10    6.30
  -4  -8  -9    4.80    6.30
   4  -8   9   10.10    8.10
  -4  -8  -9    0.80    6.60
  -4  -8  -9    1.00    6.90
   4  -8   9   -3.30    7.60
  -4   8  -9    7.30    9.30
  -4   8  -9   11.50   11.80
  -3  -9   9    9.00    5.50
   3  -9  -9    2.60    7.30
  -3  -9   9   20.20    8.90
  -3   9   9   -5.90    7.10
  -1  -9   9   52.29    7.80
   1  -9  -9   30.50    7.40
   1  -9  -9   12.30    7.20
   1  -9  -9   27.00    7.20
  -1   9   9   25.90    7.70
   1   9  -9   24.80    7.80
  -1  -9  -9   39.40    8.80
  -1  -9  -9   29.00    7.70
   1  -9   9   -4.80    7.60
  -1  -9  -9   22.10    7.00
  -1   9  -9   18.50    8.90
 -12   0  10    3.20    5.00
  12   0 -10   -1.30    6.60
 -12   0  10   -6.40    5.20
  12   0 -10   -0.80    6.00
  12   0 -10   -0.30    7.50
 -10   0  10   89.79    7.50
 -10   0  10   90.19   11.50
  10   0 -10   98.59    8.60
 -10   0  10   91.59    7.70
  10   0 -10   91.09    9.80
  10   0 -10   98.29    7.80
  -8   0  10   53.19    5.10
   8   0 -10   46.90    5.80
   8   0 -10   46.20    4.80
  -8   0  10   47.60    6.20
   8   0 -10   48.00    5.60
  -8   0  10   42.80    4.80
  -6   0  10   31.20    3.60
  -6   0  10   28.60    4.90
   6   0 -10   36.60    4.20
   6   0 -10   34.50    3.50
   6   0 -10   39.90    4.40
  -6   0  10   33.10    3.90
  -4   0  10   49.80    5.10
   4   0 -10   49.99    4.70
   4   0 -10   49.40    3.90
  -4   0  10   56.59    4.00
   4   0 -10   48.40    3.40
   4   0 -10   53.09    4.70
  -2   0  10  177.18    6.20
   2   0 -10  165.28    7.20
  -2   0  10  182.78    7.10
   2   0 -10  172.78    5.70
   2   0 -10  178.98    6.00
  -2   0  10  172.68    6.90
   2   0 -10  180.28    7.20
   0   0 -10   43.50    4.20
   0   0  10   47.90    4.20
   0   0 -10   48.20    4.60
   0   0  10   41.90    3.50
   0   0 -10   49.10    3.70
   0   0  10   49.60    4.30
  -2   0 -10   41.00    4.50
   2   0  10   42.50    3.50
  -2   0 -10   35.60    3.70
  -2   0 -10   42.30    4.30
   2   0  10   47.10    4.40
   2   0  10   34.60    4.20
  -4   0 -10  707.83   18.30
   4   0  10  720.73   18.60
   4   0  10  721.63   18.00
  -4   0 -10  713.23   17.90
   4   0  10  713.73   18.50
  -4   0 -10  720.83   19.00
   6   0  10  130.39    7.60
  -6   0 -10  128.19    6.90
   6   0  10  124.79    6.90
  -6   0 -10  124.19    8.20
  -6   0 -10  121.29    6.60
  -6   0 -10  112.29    8.50
  -8   0 -10  128.59    9.50
   8   0  10  136.59    8.60
   8   0  10  142.19    8.60
  -8   0 -10  120.89    7.80
  -8   0 -10  146.79   11.30
  -8   0 -10  143.89    7.00
 -10   0 -10  114.39    6.80
 -10   0 -10  115.79   14.30
 -10   0 -10  137.49   12.10
 -10   0 -10  103.59    8.30
 -10   0 -10  147.99   10.50
 -13  -1  10   32.90    6.60
  13  -1 -10   37.70    7.90
  13  -1 -10   40.00    7.60
  13  -1 -10   19.50    8.40
  13  -1 -10   40.30   10.20
 -13   1  10   22.70    7.60
 -13   1  10   30.00    6.90
  13   1 -10   24.20   12.00
 -11  -1  10   -4.90    4.30
 -11  -1  10   -7.20    7.30
  11  -1 -10   -0.40    5.40
 -11  -1  10    7.40    4.20
  11  -1 -10   -2.90    6.30
  11  -1 -10   -8.20    6.10
 -11   1  10   10.90    5.10
 -11   1  10   -2.90    4.60
 -11   1  10    2.10    7.60
  11   1 -10   -0.90    5.90
  11   1 -10    4.90    4.50
  11   1 -10   -2.40    4.80
   9  -1 -10   91.89    8.30
  -9  -1  10   98.49    9.80
  -9  -1  10  101.29    5.90
   9  -1 -10  103.59    9.50
   9  -1 -10   94.19    8.50
  -9  -1  10  105.29    6.90
  -9   1  10   95.79    7.50
   9   1 -10  100.09    8.60
   9   1 -10  102.59    6.80
  -9   1  10   99.99    7.60
   9   1 -10   94.89    7.10
  -9   1  10  103.49    9.60
  -7  -1  10   71.39    4.10
  -7  -1  10   76.09    7.60
   7  -1 -10   71.59    6.10
  -7  -1  10   72.09    5.00
   7  -1 -10   81.39    6.70
   7  -1 -10   78.79    6.40
  -7   1  10   64.89    7.60
   7   1 -10   73.69    5.80
   7   1 -10   71.39    4.60
   7   1 -10   85.49    6.50
  -7   1  10   66.39    5.40
  -7   1  10   69.09    5.70
   5  -1 -10    4.00    2.60
  -5  -1  10    5.50    2.30
  -5  -1  10    1.80    2.40
   5  -1 -10    2.20    2.30
   5  -1 -10   -0.50    2.80
   5  -1 -10   10.40    3.00
  -5  -1  10    3.30    3.20
  -5   1  10    9.40    2.50
   5   1 -10    4.70    1.80
  -5   1  10    2.50    2.20
  -5   1  10    6.60    3.10
   5   1 -10    5.70    2.50
   5   1 -10    6.10    2.50
  -3  -1  10   37.40    4.50
   3  -1 -10   36.60    3.80
  -3  -1  10   31.60    3.30
   3  -1 -10   33.50    3.60
   3  -1 -10   35.30    4.30
   3  -1 -10   35.70    4.50
  -3  -1  10   39.50    4.20
   3   1 -10   36.10    2.70
  -3   1  10   39.30    3.60
   3   1 -10   31.70    3.50
   3   1 -10   33.30    3.60
   3   1 -10   36.20    4.00
  -3   1  10   36.20    4.10
  -1  -1  10  303.57    8.90
   1  -1 -10  304.07   10.00
   1  -1 -10  307.57    8.90
   1  -1 -10  302.97    8.60
   1  -1 -10  306.17    9.80
  -1  -1  10  311.77   10.00
  -1  -1  10  294.37    9.20
   1   1 -10  307.07    8.70
   1   1 -10  294.87    9.80
  -1   1  10  299.47    8.60
  -1   1  10  304.57    9.70
   1   1 -10  297.77    9.40
  -1  -1 -10  505.45   14.20
  -1  -1 -10  524.05   14.30
   1  -1  10  520.45   14.60
  -1  -1 -10  544.05   13.20
   1  -1  10  515.95   13.50
   1   1  10  518.35   13.10
  -1   1 -10  530.95   13.90
  -1   1 -10  536.65   13.30
  -1   1 -10  499.05   14.40
   1   1  10  523.35   14.20
   3  -1  10  192.18    7.30
  -3  -1 -10  205.78    6.50
  -3  -1 -10  194.78    7.50
  -3  -1 -10  199.58    7.70
   3  -1  10  196.98    8.00
   3  -1  10  194.28    7.40
   3   1  10  194.98    8.00
   3   1  10  200.48    7.00
  -3   1 -10  199.88    7.90
  -3   1 -10  209.18    8.40
  -3   1 -10  201.98    7.50
  -3   1 -10  204.18    8.10
  -5  -1 -10  627.54   17.80
  -5  -1 -10  604.74   15.90
   5  -1  10  628.24   17.10
  -5  -1 -10  610.44   16.10
  -5   1 -10  585.94   16.40
  -5   1 -10  612.74   18.10
  -5   1 -10  625.94   16.60
   5   1  10  615.44   16.00
  -5   1 -10  604.14   17.00
   7  -1  10  101.89    8.10
   7  -1  10  116.69    7.30
  -7  -1 -10  103.79    6.20
  -7  -1 -10   97.79    5.90
  -7  -1 -10  107.09    9.00
  -7  -1 -10   83.29    8.70
  -7   1 -10  102.99    8.80
  -7   1 -10  103.29    6.80
  -7   1 -10   84.49    9.00
   7   1  10   94.29    6.70
  -9  -1 -10    5.30    5.50
   9  -1  10    5.30    5.50
  -9  -1 -10    5.00    6.70
  -9  -1 -10   -3.20    3.80
  -9  -1 -10    0.60    4.50
   9  -1  10   -6.40    4.70
  -9   1 -10    6.40    5.70
  -9   1 -10   -5.10    7.40
   9   1  10   -4.60    4.80
  -9   1 -10    5.40    4.80
  -9   1 -10    2.90    5.30
  -9   1 -10    3.20    4.00
 -11  -1 -10    9.80    4.80
 -11  -1 -10   24.50    7.30
  11  -1  10    8.50    7.30
 -11   1 -10    9.90    6.80
 -11   1 -10   17.10    5.70
 -11   1 -10   13.50    7.50
 -12  -2  10    3.70    4.80
  12  -2 -10   -0.20    8.90
  12  -2 -10   -1.40    6.40
  12  -2 -10   13.20    7.50
 -12  -2  10    5.20    4.40
 -12   2  10    7.10    6.20
  12   2 -10    6.70    4.70
 -12   2  10   -6.10    6.50
  12   2 -10    1.10    8.50
  10  -2 -10   23.70    6.60
 -10  -2  10   30.80    3.50
  10  -2 -10   28.50    6.70
 -10  -2  10   31.30    4.60
 -10  -2  10   26.80    6.60
  10   2 -10   29.90    5.70
 -10   2  10   32.40    6.00
 -10   2  10   33.50    7.50
  10   2 -10   30.40    4.80
 -10   2  10   33.30    5.80
  -8  -2  10   26.10    4.20
  -8  -2  10   17.70    3.50
   8  -2 -10   15.60    4.50
   8  -2 -10   23.50    4.80
  -8  -2  10   18.60    2.30
   8   2 -10   21.70    4.50
   8   2 -10   16.60    4.00
  -8   2  10   21.30    4.40
  -8   2  10   24.90    4.40
  -8   2  10   19.90    5.70
   6  -2 -10   55.39    5.80
   6  -2 -10   65.89    6.10
  -6  -2  10   61.99    4.60
  -6  -2  10   60.19    5.30
   6  -2 -10   66.59    6.40
  -6   2  10   59.49    6.90
   6   2 -10   63.99    5.70
  -6   2  10   65.69    5.70
  -6   2  10   65.49    5.50
   6   2 -10   64.69    5.60
   4  -2 -10  103.49    5.50
  -4  -2  10   96.49    6.00
   4  -2 -10  103.89    5.00
  -4  -2  10   98.79    5.00
   4  -2 -10  107.29    6.60
  -4  -2  10  102.79    6.10
   4   2 -10  100.79    6.00
  -4   2  10   99.89    5.50
  -4   2  10   89.49    5.30
  -4   2  10   90.99    6.80
   4   2 -10   95.89    5.30
   2  -2 -10  145.99    6.30
  -2  -2  10  136.19    5.50
  -2  -2  10  135.79    5.80
  -2  -2  10  139.59    6.80
   2  -2 -10  143.59    5.70
   2  -2 -10  143.49    6.90
   2   2 -10  135.09    6.80
   2   2 -10  134.79    5.80
   2   2 -10  142.89    5.60
  -2   2  10  143.79    6.90
  -2   2  10  145.39    5.70
   0  -2  10 1753.82   39.20
   0  -2 -10 1787.32   40.40
   0  -2 -10 1799.22   40.50
   0  -2 -10 1846.32   38.80
   0  -2  10 1769.52   39.00
   0  -2  10 1779.92   40.60
   0  -2 -10 1793.62   39.80
   0   2 -10 1755.12   40.00
   0   2 -10 1758.92   38.70
   0   2  10 1746.33   38.40
   0   2 -10 1761.22   38.70
   0   2  10 1792.32   39.90
   0   2 -10 1795.62   38.90
  -2  -2 -10   38.40    3.30
   2  -2  10   36.00    3.90
   2  -2  10   42.00    5.00
   2  -2  10   41.00    3.70
  -2  -2 -10   42.10    5.00
  -2  -2 -10   37.20    4.50
  -2   2 -10   37.90    3.70
  -2   2 -10   47.30    4.90
  -2   2 -10   36.90    4.60
   2   2  10   37.80    4.80
   2   2  10   38.80    3.60
  -2   2 -10   43.10    4.00
   4  -2  10  236.88    8.80
  -4  -2 -10  241.48    9.80
   4  -2  10  235.08    9.90
  -4  -2 -10  245.68    7.80
  -4  -2 -10  227.18    8.70
   4   2  10  239.88    9.60
  -4   2 -10  246.18   10.30
  -4   2 -10  242.88    9.20
  -4   2 -10  232.58    9.40
  -4   2 -10  245.88    9.20
   4   2  10  245.08    8.10
  -6  -2 -10  218.28   10.20
  -6  -2 -10  218.68    7.80
   6  -2  10  231.58   10.70
  -6  -2 -10  229.68    8.30
   6  -2  10  222.18    9.70
   6   2  10  221.68    8.50
  -6   2 -10  229.08   10.20
  -6   2 -10  235.18   10.00
  -6   2 -10  221.48   11.50
  -8  -2 -10   81.39    9.50
   8  -2  10   93.99    9.80
  -8  -2 -10  104.09    6.20
  -8  -2 -10   93.09    5.50
   8  -2  10  113.29    8.80
  -8  -2 -10   88.39   10.00
  -8   2 -10  107.89    8.30
   8   2  10   96.09    7.70
  -8   2 -10  100.19    8.90
  -8   2 -10  101.19   11.20
  -8   2 -10  107.69    9.30
 -10  -2 -10    1.50    3.80
 -10  -2 -10    0.20    4.30
  10  -2  10   17.80    7.70
 -10  -2 -10   -1.70    8.60
 -10  -2 -10   15.10    6.10
 -10   2 -10    6.90    4.90
 -10   2 -10   10.50    7.10
 -10   2 -10   14.30    7.40
 -10   2 -10   19.80    6.80
  13  -3 -10   33.80   11.10
 -11  -3  10   23.10    4.40
  11  -3 -10   33.70    7.40
 -11  -3  10   24.20    9.30
  11  -3 -10   17.80    7.10
 -11   3  10   22.10    6.00
 -11   3  10   14.00    9.60
 -11   3  10   41.20    7.40
  11   3 -10   31.80    5.10
  -9  -3  10  121.29    7.00
   9  -3 -10  149.59   11.10
   9  -3 -10  133.99   10.40
  -9  -3  10  129.49   10.30
  -9   3  10  141.79   11.40
   9   3 -10  157.78    9.30
  -9   3  10  133.79    9.10
   9   3 -10  143.99    8.10
  -9   3  10  139.89    9.50
  -7  -3  10   25.50    4.10
  -7  -3  10   20.00    3.20
   7  -3 -10   30.10    5.50
   7  -3 -10   18.30    4.30
  -7  -3  10   22.60    4.90
  -7   3  10   21.40    4.90
  -7   3  10   21.90    4.30
  -7   3  10   15.40    4.20
   7   3 -10   19.60    4.10
   7   3 -10   24.60    4.30
   5  -3 -10   22.80    3.50
   5  -3 -10   15.70    4.10
  -5  -3  10   13.50    3.30
  -5  -3  10   21.00    2.80
  -5  -3  10   17.90    3.90
   5  -3 -10   15.70    3.70
   5   3 -10   19.00    3.60
   5   3 -10   19.30    3.70
  -5   3  10   13.60    4.20
  -5   3  10   20.50    4.30
  -3  -3  10   56.59    4.00
   3  -3 -10   46.20    4.50
   3  -3 -10   54.09    5.70
  -3  -3  10   45.30    4.50
   3  -3 -10   50.29    3.80
  -3  -3  10   54.59    5.40
   3   3 -10   46.80    5.10
  -3   3  10   43.00    4.30
   3   3 -10   50.39    5.10
  -3   3  10   43.30    4.90
  -3   3  10   44.20    4.80
   1  -3 -10   73.49    6.00
   1  -3 -10   76.19    3.70
   1  -3 -10   69.09    4.80
  -1  -3  10   71.69    5.90
  -1  -3  10   77.39    4.50
  -1  -3  10   68.99    4.20
   1   3 -10   69.09    4.60
  -1   3  10   72.79    4.50
   1   3 -10   74.39    6.10
   1   3 -10   69.29    4.10
  -1   3  10   79.69    5.90
   1   3 -10   63.89    4.80
  -1  -3 -10    1.50    2.20
   1  -3  10    0.10    1.90
  -1  -3 -10    0.30    1.70
  -1  -3 -10    1.70    2.90
   1  -3  10    1.00    2.90
   1  -3  10    0.80    1.80
  -1   3 -10    1.60    3.10
  -1   3 -10   -2.60    2.20
   1   3  10    1.70    2.00
   1   3  10    1.40    2.80
  -1   3 -10    1.20    2.50
  -1   3 -10    0.40    2.40
   3  -3  10   15.00    2.90
  -3  -3 -10   11.50    2.40
  -3  -3 -10   17.10    3.50
  -3  -3 -10    4.90    3.20
   3  -3  10    7.70    3.70
   3   3  10    8.60    3.30
  -3   3 -10    9.80    3.40
  -3   3 -10   10.20    3.10
   3   3  10   14.80    2.50
  -3   3 -10    6.40    3.70
  -3   3 -10    7.50    3.80
   5  -3  10   98.29    8.70
   5  -3  10  102.29    6.90
  -5  -3 -10  103.59    6.50
   5   3  10  102.29    5.80
  -5   3 -10  112.69    7.90
  -5   3 -10  108.19    7.40
  -5   3 -10   82.09    8.10
  -5   3 -10  101.49    7.60
  -7  -3 -10   66.39    7.80
  -7  -3 -10   65.29    5.50
   7  -3  10   54.19    6.10
   7  -3  10   59.99    7.70
  -7  -3 -10   73.09    5.30
  -7   3 -10   66.49    8.20
  -7   3 -10   53.09    7.70
  -7   3 -10   57.59    6.70
   7   3  10   57.09    6.00
  -7   3 -10   69.89    8.20
  -9  -3 -10   29.00    4.20
  -9  -3 -10   22.80    6.80
   9  -3  10   31.10   12.30
  -9  -3 -10   24.10    5.00
  -9  -3 -10   29.80    7.70
  -9   3 -10   30.30    6.30
  -9   3 -10   19.60    9.50
  -9   3 -10   33.40    7.40
  -9   3 -10   27.00    7.00
  -9   3 -10   33.50    8.00
  11  -3  10   49.99   10.80
 -11   3 -10   52.89    8.90
 -11   3 -10   42.60    8.30
  12  -4 -10   24.10    9.60
  12  -4 -10    6.20   10.00
  12  -4 -10   18.30    8.40
 -12   4  10   15.00    8.00
  10  -4 -10   25.60    6.40
 -10  -4  10   28.20    5.40
 -10  -4  10   21.30    8.00
  10  -4 -10   11.10    6.20
  10   4 -10   24.70    5.40
 -10   4  10   13.90    7.80
 -10   4  10   22.70    6.60
  10   4 -10   15.40    5.00
 -10   4  10   23.00    7.60
  -8  -4  10    3.00    3.80
   8  -4 -10   -3.30    4.20
  -8  -4  10    1.50    3.30
  -8  -4  10    2.90    5.30
   8  -4 -10    3.40    5.00
  -8   4  10    0.60    3.90
   8   4 -10   -1.30    3.90
   8   4 -10   -1.00    3.50
  -8   4  10   -1.10    4.40
  -8   4  10   -0.20    5.20
   6  -4 -10   97.49   12.20
  -6  -4  10   84.89    6.80
   6  -4 -10   84.19    7.90
   6  -4 -10   89.49    6.90
  -6  -4  10   85.79    6.00
   6   4 -10   74.69    5.40
   6   4 -10   86.19    6.60
  -6   4  10   81.49    7.90
  -6   4  10   76.39    6.70
  -6   4  10   89.69    6.10
   4  -4 -10   49.80    6.20
  -4  -4  10   62.89    6.30
   4  -4 -10   44.80    4.90
   4  -4 -10   55.19    5.60
  -4  -4  10   49.10    5.40
  -4  -4  10   45.60    4.50
  -4   4  10   63.09    6.10
  -4   4  10   51.09    6.50
  -4   4  10   47.00    5.40
   2  -4 -10  379.16   10.70
  -2  -4  10  381.06   10.70
   2  -4 -10  386.56   12.50
  -2  -4  10  390.76   13.00
   2  -4 -10  389.16   12.60
  -2  -4  10  369.96   10.50
  -2   4  10  374.16   10.70
   2   4 -10  372.16    9.60
   2   4 -10  367.96   11.50
  -2   4  10  358.96   12.20
  -2   4  10  394.16   12.70
   2   4 -10  378.96   12.80
   0  -4  10  165.18    6.70
   0  -4  10  175.08    8.90
   0  -4  10  162.38    5.40
   0  -4 -10  158.18    8.10
   0  -4 -10  178.88    8.10
   0  -4 -10  172.58    6.10
   0   4 -10  175.38    6.90
   0   4  10  171.38    6.30
   0   4 -10  165.48    6.20
   0   4 -10  174.98    8.60
   0   4 -10  170.58    7.40
   2  -4  10  129.09    6.50
  -2  -4 -10  124.39    7.80
  -2  -4 -10  125.09    5.00
  -2  -4 -10  121.49    7.00
   2  -4  10  134.19    8.30
  -2   4 -10  126.39    8.00
  -2   4 -10  126.69    7.00
   2   4  10  119.79    5.30
   2   4  10  119.69    7.50
  -2   4 -10  119.49    5.60
  -2   4 -10  125.89    7.20
  -4  -4 -10  255.37   10.20
  -4  -4 -10  257.97    7.80
   4  -4  10  247.78   10.00
   4  -4  10  254.37   11.50
  -4  -4 -10  276.67   13.70
  -4   4 -10  260.27   11.60
   4   4  10  249.48    8.00
  -4   4 -10  264.67   10.90
  -4   4 -10  261.47   10.90
  -4   4 -10  256.27    9.10
   4   4  10  250.77   10.80
  -6  -4 -10    6.70    4.00
  -6  -4 -10   10.50    4.80
  -6  -4 -10   10.60    3.10
   6  -4  10    8.20    4.40
   6  -4  10   16.10    6.00
  -6   4 -10    7.80    4.80
  -6   4 -10   15.30    5.40
  -6   4 -10    7.00    4.90
  -6   4 -10   13.10    5.50
   6   4  10    5.60    3.20
  -8  -4 -10    1.50    3.30
   8  -4  10    1.10    5.90
  -8  -4 -10    6.60    6.20
   8  -4  10   -0.60    6.40
  -8  -4 -10    3.30    3.40
  -8  -4 -10    1.10    3.80
  -8   4 -10    4.90    6.70
  -8   4 -10   -1.30    5.50
  -8   4 -10    2.90    7.70
  -8   4 -10    5.60    6.10
  -8   4 -10    1.90    6.00
  10  -4  10   62.39   10.10
 -10  -4 -10   66.99    8.30
 -10  -4 -10   69.09    7.00
 -10   4 -10   95.79   11.10
 -10   4 -10   55.59    9.70
 -10   4 -10  102.19   12.50
 -10   4 -10   75.29   10.10
 -11  -5  10   20.70   11.20
  11  -5 -10    3.90    7.50
  11  -5 -10   32.00    8.10
  11  -5 -10   29.30    8.90
 -11   5  10   14.10    8.30
 -11   5  10    7.80   11.80
  -9  -5  10    5.00    5.20
   9  -5 -10    2.00    6.00
  -9  -5  10   -6.30    7.00
  -9  -5  10   -4.80    3.60
   9  -5 -10   -5.60    5.70
   9   5 -10    2.10    4.70
  -9   5  10    5.40    7.70
   9   5 -10   14.10    9.20
  -9   5  10   -9.00    5.80
  -9   5  10   -0.70    5.70
  -7  -5  10   12.60    4.40
   7  -5 -10    8.40    4.60
   7  -5 -10   16.30    5.30
  -7  -5  10   13.20    3.50
  -7  -5  10   13.50    5.60
  -7   5  10   12.80    4.80
   7   5 -10   10.50    3.70
   7   5 -10    1.70    4.60
  -7   5  10    6.10    5.90
  -7   5  10   16.70    5.90
   5  -5 -10   98.09    8.00
  -5  -5  10   95.99    7.60
   5  -5 -10   91.19    7.00
   5  -5 -10  104.99    7.80
  -5  -5  10   94.79    5.50
  -5  -5  10  110.49    7.50
  -5   5  10  103.89    6.80
   5   5 -10  109.19    8.10
  -5   5  10  107.39    9.00
   5   5 -10  100.19    5.90
  -5   5  10  104.99    8.50
   3  -5 -10    4.40    3.50
  -3  -5  10   10.70    3.10
  -3  -5  10    8.70    3.30
  -3  -5  10    7.50    4.10
  -3   5  10    8.80    4.10
   3   5 -10   13.70    2.80
  -3   5  10    9.80    3.20
   3   5 -10   10.00    4.10
   3   5 -10    7.40    1.80
  -3   5  10    6.80    4.20
   1  -5 -10   10.00    3.60
  -1  -5  10   10.40    2.00
   1  -5 -10   11.80    2.70
  -1  -5  10    3.40    4.00
   1  -5 -10    7.60    4.20
  -1  -5  10    6.90    2.40
   1   5 -10    6.20    3.60
  -1   5  10    6.80    2.90
  -1   5  10    1.70    3.80
   1   5 -10    2.40    4.40
   1   5 -10    7.50    2.80
   1  -5  10  517.95   14.70
  -1  -5 -10  525.35   13.00
   1  -5  10  529.75   15.00
  -1  -5 -10  523.85   16.40
  -1  -5 -10  533.85   16.20
  -1   5 -10  556.34   15.50
   1   5  10  538.05   13.50
  -1   5 -10  543.75   15.60
  -1   5 -10  534.95   17.10
   1   5  10  528.45   16.30
  -3  -5 -10  826.12   22.60
  -3  -5 -10  810.02   27.60
   3  -5  10  839.72   21.60
   3  -5  10  831.62   23.90
   3  -5  10  839.22   22.40
   3   5  10  847.82   19.50
  -3   5 -10  827.92   23.80
  -3   5 -10  838.52   22.90
  -3   5 -10  876.51   22.50
  -3   5 -10  813.72   19.30
   3   5  10  868.21   23.00
  -5  -5 -10  129.89    5.10
   5  -5  10  130.39    8.50
  -5  -5 -10  129.79    9.00
  -5  -5 -10  136.39   10.00
  -5  -5 -10  121.29    8.50
   5  -5  10  136.29   10.60
   5  -5  10  130.49    9.50
  -5   5 -10  127.49    7.60
  -5   5 -10  123.99   10.40
  -5   5 -10  135.99   10.50
  -5   5 -10  134.29   10.10
   5   5  10  127.69    6.00
  -7  -5 -10   20.30    3.00
  -7  -5 -10   20.90    3.60
  -7  -5 -10   22.80    4.40
   7  -5  10   34.40    7.60
  -7  -5 -10   16.00    6.30
   7  -5  10   27.70    6.30
  -7   5 -10   19.60    5.70
  -7   5 -10   24.30    7.10
  -7   5 -10   14.80    7.60
  -7   5 -10   18.80    8.30
   7   5  10   19.70    3.90
  -9  -5 -10   16.80    3.30
  -9  -5 -10   22.30    7.70
   9  -5  10   32.20    9.60
  -9  -5 -10   24.30    3.90
  -9   5 -10   16.80    8.90
  -9   5 -10   18.90    8.30
  -9   5 -10   23.70    8.60
  -9   5 -10   11.40    8.20
 -10  -6  10    7.00    3.90
 -10  -6  10    7.00    5.70
  10  -6 -10   -0.30    7.10
  10  -6 -10   25.40    7.50
 -10  -6  10    8.80    9.30
  10  -6 -10   -1.00    7.90
  10   6 -10    3.80    7.10
 -10   6  10    7.30   10.10
  -8  -6  10   81.09    6.80
  -8  -6  10   79.89    7.40
   8  -6 -10   67.29    7.40
   8  -6 -10   49.80    7.50
  -8  -6  10   71.19    8.40
   8  -6 -10   58.39    8.00
   8   6 -10   72.59    7.50
  -8   6  10   56.69    7.50
   8   6 -10   60.09    7.30
  -8   6  10   54.99    9.10
  -8   6  10   76.39    9.70
   6  -6 -10   35.80    8.00
  -6  -6  10   44.60    6.20
  -6  -6  10   34.30    3.90
   6  -6 -10   31.80    4.80
   6  -6 -10   37.80    6.60
  -6   6  10   35.50    7.10
  -6   6  10   42.80    5.70
   6   6 -10   33.70    4.20
   6   6 -10   36.90    5.70
  -6   6  10   15.20    6.20
  -4  -6  10   14.50    3.50
   4  -6 -10   16.30    3.30
  -4  -6  10   30.30    5.80
   4  -6 -10   18.60    5.00
  -4  -6  10   16.50    3.40
   4  -6 -10   12.90    4.10
   4   6 -10    9.80    5.40
  -4   6  10    6.90    5.60
  -4   6  10   19.20    5.20
   4   6 -10   16.10    3.60
  -4   6  10   10.70    4.30
   2  -6 -10   90.49    8.20
  -2  -6  10   76.29    3.70
  -2  -6  10   92.39    8.60
  -2  -6  10   87.89    5.40
  -2  -6  10   76.99    5.90
   2  -6 -10   78.29    5.10
   2  -6 -10   78.49    8.20
   2   6 -10   85.89    6.00
   2   6 -10   83.19    9.00
   2   6 -10   77.29    5.30
  -2   6  10   95.09    8.90
  -2   6  10   86.49    7.70
  -2   6  10   80.99    6.00
   0  -6 -10   54.99    4.70
   0  -6  10   53.89    5.40
   0  -6 -10   65.59    7.90
   0  -6  10   62.89    6.10
   0  -6 -10   68.59    7.60
   0  -6  10   56.09    6.20
   0   6  10   59.19    4.90
   0   6 -10   60.99    7.10
   0   6  10   68.29    7.60
   0   6 -10   70.69    7.60
   0   6 -10   59.59    6.90
  -2  -6 -10   20.30    2.20
   2  -6  10   21.60    4.70
   2  -6  10   16.70    4.00
  -2  -6 -10   17.70    4.60
   2  -6  10   26.80    5.90
   2   6  10   21.40    2.80
   2   6  10   14.90    4.80
  -2   6 -10   29.70    6.80
  -2   6 -10   19.70    5.20
  -2   6 -10   21.80    4.90
   4  -6  10   12.40    5.50
   4  -6  10   16.40    5.20
  -4  -6 -10   25.10    5.00
   4  -6  10   14.40    5.60
  -4  -6 -10   26.40    5.60
  -4   6 -10   17.40    5.60
  -4   6 -10   20.30    6.70
  -4   6 -10   21.80    6.40
   4   6  10   18.60    3.00
  -6  -6 -10  129.79    8.60
   6  -6  10  134.49   10.50
  -6  -6 -10  134.59    9.80
   6  -6  10  107.39   13.00
  -6  -6 -10  125.49    9.90
  -6  -6 -10  129.79   11.50
   6  -6  10  122.19   11.30
  -6   6 -10  129.19    8.80
  -6   6 -10  158.08   13.20
  -6   6 -10  123.99   14.20
  -6   6 -10  120.79   13.00
  -8  -6 -10   24.20    4.60
  -8  -6 -10   12.90    6.50
  -8  -6 -10    8.40    6.70
   8  -6  10   -9.90    7.90
  -8   6 -10    6.90    7.30
   9  -7 -10   48.20    7.10
  -9  -7  10   49.70    9.70
  -9  -7  10   59.29    5.20
  -9  -7  10   48.30    7.90
   9  -7 -10   41.40    8.10
  -9   7  10   40.10   10.90
   9   7 -10   33.50    8.30
  -7  -7  10   19.00    3.60
   7  -7 -10   28.70    5.60
  -7  -7  10   18.40    7.10
  -7  -7  10   21.10    6.80
   7  -7 -10   23.20    6.60
   7  -7 -10   27.00    6.20
   7   7 -10   12.20    7.00
   7   7 -10   21.50    5.10
  -7   7  10   16.90    8.10
   5  -7 -10    7.60    5.60
  -5  -7  10   -0.80    3.50
  -5  -7  10    0.10    6.30
   5  -7 -10    6.60    4.00
   5  -7 -10   11.40    6.00
   5  -7 -10    8.00    7.10
  -5  -7  10    3.60    4.40
   5   7 -10    7.40    6.40
  -5   7  10   -2.20    5.20
  -5   7  10   -8.50    6.10
  -5   7  10   -6.00    6.90
   5   7 -10    0.00    4.00
   3  -7 -10  141.29   10.70
   3  -7 -10  126.59   10.40
  -3  -7  10  108.29   10.00
  -3  -7  10  136.29    7.30
   3  -7 -10  106.49    6.70
  -3   7  10  118.09   10.20
   3   7 -10  123.79    7.70
   3   7 -10  141.19   11.30
  -3   7  10  116.29   11.70
   3   7 -10  113.49    6.10
  -3   7  10  107.69    8.20
   1  -7 -10   36.10    6.50
  -1  -7  10   29.60    6.90
   1  -7 -10   30.40    6.20
  -1  -7  10   55.79    6.60
   1  -7 -10   30.40    3.50
  -1  -7  10   29.10    4.90
  -1   7  10   23.50    6.00
  -1   7  10   24.60    4.20
   1   7 -10   28.80    4.60
   1   7 -10   37.10    5.50
   1   7 -10   31.60    7.30
  -1  -7 -10   28.60    5.10
  -1  -7 -10   54.79    6.80
   1  -7  10   41.10    6.30
   1  -7  10   31.50    5.70
  -1  -7 -10   32.90    3.70
   1  -7  10   36.60    4.70
   1   7  10   36.30    6.40
   1   7  10   39.70    3.70
  -1   7 -10   35.10    7.80
  -1   7 -10   37.20    6.60
  -1   7 -10   36.90    6.60
   3  -7  10   11.50    5.70
  -3  -7 -10    9.00    5.30
  -3  -7 -10   13.60    5.30
   3  -7  10    8.50    4.80
  -3  -7 -10    6.90    5.20
   3  -7  10    8.90    5.70
   3   7  10    6.40    2.70
  -3   7 -10    5.20    6.10
  -3   7 -10   19.20    6.80
   3   7  10    9.50    6.50
  -3   7 -10   12.30    8.10
  -5  -7 -10   20.60    6.70
   5  -7  10    5.90    6.90
   5  -7  10   25.10    7.50
  -5  -7 -10   36.50    7.00
  -5  -7 -10   24.30    6.80
  -5   7 -10   21.40    8.40
  -5   7 -10   20.40    8.70
   7  -7  10   12.10    8.50
  -7  -7 -10   -7.30    7.20
   7  -7  10   -2.30    7.50
  -7  -7 -10   27.20    7.70
  -7  -7 -10    9.90    6.70
  -7   7 -10   12.20   10.90
  -6  -8  10   34.10    4.90
  -6  -8  10   20.90    5.60
   6  -8 -10   12.00    6.90
   6  -8 -10   39.60    7.60
  -6  -8  10   36.00    7.90
   6   8 -10   34.40    7.00
  -6   8  10   28.20    8.50
   6   8 -10   22.00    8.60
   4  -8 -10   -4.80    5.70
  -4  -8  10   -0.30    3.60
   4  -8 -10    3.10    6.30
   4  -8 -10   -0.30    6.50
  -4  -8  10   13.20    6.90
  -4   8  10   -1.10    6.90
   4   8 -10   -7.70    8.00
   4   8 -10    6.90    5.10
   2  -8 -10    9.90    5.80
   2  -8 -10   20.60    6.70
  -2  -8  10   16.10    4.70
  -2  -8  10   19.90    4.00
   2  -8 -10   16.50    6.10
  -2  -8  10   16.80    7.30
  -2   8  10   14.80    9.40
   2   8 -10    9.60    5.30
   2   8 -10   18.00    8.40
   2   8 -10    9.20    4.60
  -2   8  10   10.00    6.70
   0  -8 -10   22.00    6.60
   0  -8  10   12.60    7.60
   0  -8  10    7.20    6.30
   0  -8  10    7.80    4.50
   0  -8 -10   17.80    6.40
   0  -8 -10   10.70    6.00
   0   8 -10   10.60    6.50
   0   8  10   15.00    4.20
   0   8 -10    4.70    5.70
   0   8  10   10.90    7.00
  -2  -8 -10    3.60    5.90
   2  -8  10    1.40    4.50
  -2  -8 -10    7.60    6.80
   2  -8  10    2.50    6.80
   2  -8  10    4.80    7.00
  -2  -8 -10   11.30    8.30
   2   8  10    4.30    7.20
  -2   8 -10   -8.70    7.70
  -4  -8 -10   29.00    8.10
  -4  -8 -10   27.60    7.00
  -4  -8 -10   36.80    8.10
   4  -8  10   45.30    7.60
   4  -8  10   25.90    8.50
  -4   8 -10   25.00   10.40
  -3  -9  10    9.50    7.90
   3  -9 -10   27.30   17.20
   3  -9 -10    9.80    7.30
   3  -9 -10    8.40    7.70
  -3   9  10    5.60    7.80
  -1  -9  10    5.00    6.40
   1  -9 -10   10.30    7.90
  -1  -9  10   12.90    7.60
   1  -9 -10    3.30    8.10
   1  -9 -10   15.00    7.80
   1   9 -10   10.50    8.60
  -1   9  10   13.80    7.90
  -1  -9 -10   32.00    8.30
   1  -9  10   33.40    8.40
  -1  -9 -10   28.60    7.60
   1   9  10   22.50    8.30
  -1   9 -10   15.60    9.30
  12   0 -11    2.70   10.80
  12   0 -11   -3.90    7.90
 -12   0  11   -2.60    5.30
  12   0 -11   -4.40    6.90
 -12   0  11   -4.30    5.30
  10   0 -11   10.10    5.90
 -10   0  11   10.80    4.30
 -10   0  11    6.60    4.10
 -10   0  11    3.40    6.00
  10   0 -11    9.70    5.00
  10   0 -11    9.90    5.20
  -8   0  11   18.60    5.00
  -8   0  11   18.90    3.40
  -8   0  11   20.70    4.00
   8   0 -11   20.70    4.40
   8   0 -11   21.70    4.70
   8   0 -11   23.30    4.20
  -6   0  11  105.29    5.00
   6   0 -11   99.99    6.50
  -6   0  11   98.59    5.80
   6   0 -11  106.79    6.70
  -6   0  11  101.79    7.40
   6   0 -11  102.59    5.70
   4   0 -11  321.47    9.80
   4   0 -11  322.57   10.80
  -4   0  11  312.97   11.00
   4   0 -11  330.67    9.20
   4   0 -11  326.57   10.70
  -4   0  11  312.87    9.70
   2   0 -11  255.57    9.40
   2   0 -11  256.47    7.70
  -2   0  11  251.97    9.20
   2   0 -11  259.47    9.20
  -2   0  11  252.37    8.00
   2   0 -11  254.17    7.40
  -2   0  11  257.57    9.00
   0   0 -11 1103.29   26.80
   0   0  11 1137.49   27.00
   0   0  11 1130.49   26.40
   0   0 -11 1136.09   25.70
   0   0  11 1090.19   25.60
   0   0 -11 1126.09   26.60
  -2   0 -11 1509.95   33.70
  -2   0 -11 1489.35   34.70
   2   0  11 1515.85   34.70
   2   0  11 1550.24   34.60
  -2   0 -11 1492.65   34.60
   2   0  11 1474.75   33.70
  -4   0 -11  114.09    6.70
  -4   0 -11  113.09    7.20
   4   0  11  116.69    7.10
   4   0  11  116.09    6.90
   4   0  11  110.79    6.30
  -4   0 -11  118.09    6.20
   6   0  11  172.78    7.30
   6   0  11  177.48    8.90
  -6   0 -11  174.28   10.10
  -6   0 -11  182.98    9.10
  -6   0 -11  175.78    8.30
  -6   0 -11  185.88    9.70
  -8   0 -11   55.99    6.30
   8   0  11   40.60    5.90
   8   0  11   42.40    5.80
  -8   0 -11   35.70    4.50
  -8   0 -11   37.10    5.80
  -8   0 -11   35.00    7.30
 -10   0 -11   29.40    7.10
 -10   0 -11   34.90    5.80
 -10   0 -11   31.50    4.60
 -10   0 -11   34.90    6.40
 -13  -1  11    7.30    6.00
  13  -1 -11    2.00    8.30
  13  -1 -11   11.50    7.40
  13  -1 -11   15.70   10.50
 -13   1  11   -0.30    7.10
  13   1 -11    8.10   20.50
 -13   1  11    9.70    6.30
 -11  -1  11   46.70    6.30
  11  -1 -11   51.29    8.00
 -11  -1  11   53.69    9.20
 -11  -1  11   47.50    5.10
  11  -1 -11   45.30    7.70
  11  -1 -11   45.10    7.00
  11   1 -11   49.80    6.40
 -11   1  11   44.70    9.20
 -11   1  11   47.30    6.60
 -11   1  11   43.10    7.00
  11   1 -11   37.60    7.10
  11   1 -11   45.30    6.00
  -9  -1  11   30.50    3.80
   9  -1 -11   32.70    6.00
   9  -1 -11   26.00    5.10
  -9  -1  11   32.00    7.10
  -9  -1  11   29.00    4.30
   9  -1 -11   28.50    5.00
  -9   1  11   22.40    6.50
   9   1 -11   26.40    5.60
  -9   1  11   37.10    4.80
  -9   1  11   25.60    4.40
   9   1 -11   21.00    4.70
   9   1 -11   30.80    4.40
   7  -1 -11   50.79    6.80
   7  -1 -11   46.60    5.00
  -7  -1  11   38.60    5.50
  -7  -1  11   43.70    3.60
   7  -1 -11   47.70    5.00
  -7  -1  11   45.20    4.90
  -7   1  11   46.80    5.50
   7   1 -11   43.00    4.40
  -7   1  11   40.70    5.00
  -7   1  11   44.70    6.10
   7   1 -11   50.19    5.80
   7   1 -11   37.70    4.90
   5  -1 -11  109.29    6.20
   5  -1 -11  107.99    6.30
  -5  -1  11  112.29    5.60
  -5  -1  11  117.29    6.30
   5  -1 -11  110.39    6.60
  -5  -1  11  111.89    7.00
   5  -1 -11  110.99    6.80
  -5   1  11   92.99    9.30
   5   1 -11  109.39    6.60
   5   1 -11  105.59    4.80
  -5   1  11  116.79    5.50
   5   1 -11  118.09    6.30
  -5   1  11  120.19    6.00
   3  -1 -11   96.99    6.40
  -3  -1  11   91.59    5.70
  -3  -1  11   92.89    4.80
   3  -1 -11   95.89    5.20
  -3  -1  11   87.49    6.00
   3  -1 -11   94.29    5.10
   3  -1 -11   92.49    6.00
  -3   1  11   97.09    5.00
   3   1 -11   95.49    5.50
   3   1 -11   91.09    6.00
   3   1 -11   92.99    4.10
   3   1 -11   93.19    4.90
  -3   1  11   92.49    6.10
  -1  -1  11  306.67    9.10
   1  -1 -11  311.87    9.40
   1  -1 -11  313.37   10.00
   1  -1 -11  317.97   10.50
   1  -1 -11  314.07    9.10
  -1  -1  11  292.57   10.30
  -1  -1  11  298.17    9.60
  -1   1  11  309.17   10.30
   1   1 -11  306.27    9.90
  -1   1  11  301.77    9.00
   1   1 -11  314.67    9.10
   1   1 -11  296.87   10.30
  -1  -1 -11  683.93   17.90
  -1  -1 -11  682.63   16.60
   1  -1  11  667.83   17.00
   1  -1  11  674.93   18.10
   1  -1  11  654.13   16.80
  -1  -1 -11  683.63   17.70
  -1   1 -11  676.13   17.20
   1   1  11  683.73   17.70
   1   1  11  663.73   16.50
  -1   1 -11  687.73   16.90
  -1   1 -11  646.54   17.80
  -3  -1 -11  202.48    8.50
   3  -1  11  188.48    7.60
  -3  -1 -11  205.98    7.10
   3  -1  11  195.68    7.60
  -3  -1 -11  196.08    8.10
   3  -1  11  186.78    8.60
  -3   1 -11  191.18    8.50
  -3   1 -11  197.58    7.70
  -3   1 -11  195.88    8.30
  -3   1 -11  183.88    7.90
  -5  -1 -11  195.88    7.60
   5  -1  11  183.88    9.30
  -5  -1 -11  198.18    9.30
   5  -1  11  185.58    8.40
  -5  -1 -11  186.88    8.20
  -5   1 -11  198.38   10.30
  -5   1 -11  191.88   11.50
  -5   1 -11  189.68    9.20
   5   1  11  195.58    8.10
  -5   1 -11  195.68    8.50
  -7  -1 -11    5.80    5.10
  -7  -1 -11   10.00    3.80
  -7  -1 -11   18.00    5.10
  -7  -1 -11    9.70    3.10
   7  -1  11    3.00    4.80
   7  -1  11    9.10    3.50
  -7   1 -11   12.70    4.20
  -7   1 -11   16.20    4.10
  -7   1 -11   18.80    5.50
  -7   1 -11    6.00    6.00
   7   1  11   11.60    3.80
  -9  -1 -11    8.40    6.30
  -9  -1 -11    6.90    7.40
   9  -1  11   -2.80    5.10
  -9  -1 -11    5.00    5.10
  -9  -1 -11    6.60    3.70
   9  -1  11    8.90    6.30
  -9  -1 -11   13.60    4.20
  -9   1 -11    4.40    5.80
  -9   1 -11    3.90    5.30
  -9   1 -11   10.70    8.10
  -9   1 -11   11.10    5.80
   9   1  11    9.70    5.30
 -11  -1 -11   23.90    6.90
 -11  -1 -11   20.20    5.20
  11  -1  11   25.10    8.80
 -11   1 -11    6.60    5.90
 -11   1 -11   18.80    8.30
  12  -2 -11    9.20    7.30
  12  -2 -11   -2.70    7.00
  12  -2 -11   -2.10   10.30
 -12  -2  11   10.70    4.90
 -12  -2  11    2.30    3.90
 -12   2  11   -5.90    6.40
 -12   2  11    1.80    6.50
  12   2 -11    0.60   11.10
  12   2 -11   -1.70    5.00
 -10  -2  11   40.90    7.60
  10  -2 -11   38.30    6.90
 -10  -2  11   38.20    5.10
 -10  -2  11   44.20    3.90
  10  -2 -11   37.40    7.30
  10  -2 -11   44.60    6.90
 -10   2  11   49.99    6.60
  10   2 -11   44.10    6.50
  10   2 -11   50.49    5.90
 -10   2  11   25.90    8.00
 -10   2  11   43.70    6.30
   8  -2 -11   85.19    8.40
  -8  -2  11   76.39    3.80
  -8  -2  11   84.39    8.40
   8  -2 -11   78.39    7.90
  -8  -2  11   87.89    6.30
  -8   2  11   65.49    8.90
   8   2 -11   76.89    7.50
  -8   2  11   85.99    8.30
  -8   2  11   70.19    7.00
   8   2 -11   76.59    7.00
   6  -2 -11   61.29    6.40
   6  -2 -11   68.29    6.20
  -6  -2  11   70.49    7.00
  -6  -2  11   66.19    4.80
   6  -2 -11   65.79    6.20
  -6  -2  11   69.09    5.70
   6   2 -11   58.39    6.20
  -6   2  11   65.59    5.80
  -6   2  11   62.99    5.70
   6   2 -11   62.09    5.70
  -6   2  11   64.19    7.30
  -4  -2  11  292.57    9.00
  -4  -2  11  301.57   10.30
   4  -2 -11  285.17    9.50
  -4  -2  11  298.87   10.30
   4  -2 -11  289.87    9.80
   4  -2 -11  287.37   10.80
   4   2 -11  290.47    7.40
  -4   2  11  286.67   12.10
   4   2 -11  298.37    9.50
  -4   2  11  313.17    9.70
  -4   2  11  308.17   10.20
   4   2 -11  276.27   10.20
   4   2 -11  291.87   10.40
   2  -2 -11   84.99    5.30
   2  -2 -11   87.79    4.70
   2  -2 -11   87.89    6.10
  -2  -2  11   84.19    5.30
   2  -2 -11   77.69    6.10
  -2  -2  11   96.89    6.20
  -2  -2  11   88.09    4.70
   2   2 -11   83.29    6.20
   2   2 -11   91.59    5.30
  -2   2  11   90.89    6.20
  -2   2  11   90.29    4.80
   2   2 -11   86.69    5.20
   0  -2 -11  234.78    7.20
   0  -2 -11  231.18    9.20
   0  -2  11  226.48    7.90
   0  -2  11  233.48    9.00
   0  -2 -11  243.98    8.10
   0  -2  11  230.98    7.90
   0  -2 -11  239.18    9.30
   0   2 -11  229.48    7.90
   0   2  11  232.78    9.00
   0   2 -11  237.58    8.00
   0   2 -11  229.08    9.30
   0   2 -11  226.88    7.80
   0   2  11  239.98    7.60
  -2  -2 -11   89.69    6.00
  -2  -2 -11   95.49    4.00
   2  -2  11   92.49    6.50
  -2  -2 -11   90.49    6.10
   2  -2  11  104.99    5.30
  -2   2 -11   92.39    6.50
  -2   2 -11   85.49    5.70
   2   2  11   72.29    8.10
  -2   2 -11   88.49    5.70
  -2   2 -11   93.69    5.70
  -4  -2 -11   40.40    5.20
   4  -2  11   45.00    4.90
  -4  -2 -11   41.40    4.70
   4  -2  11   34.90    5.10
  -4  -2 -11   45.80    4.30
  -4   2 -11   48.20    5.10
   4   2  11   33.90    4.30
   4   2  11   37.00    4.20
  -4   2 -11   47.60    5.60
  -4   2 -11   41.40    4.70
  -6  -2 -11  294.57   10.00
   6  -2  11  272.17   11.90
   6  -2  11  268.07   11.10
  -6  -2 -11  275.37    9.50
  -6  -2 -11  292.87   11.70
  -6   2 -11  281.87   12.90
  -6   2 -11  297.57   11.90
  -6   2 -11  288.57   11.40
   6   2  11  286.27   10.10
  -6   2 -11  282.07   12.00
   8  -2  11   48.70    7.20
  -8  -2 -11   45.10    4.50
  -8  -2 -11   53.19    7.30
  -8  -2 -11   46.60    5.50
   8  -2  11   39.30    6.60
  -8  -2 -11   55.79    7.70
  -8   2 -11   48.70    6.50
  -8   2 -11   46.50    7.40
  -8   2 -11   50.49    8.30
  -8   2 -11   39.60    6.00
   8   2  11   46.60    5.60
 -10  -2 -11   19.80    7.10
  10  -2  11    4.40    8.30
 -10  -2 -11    4.20    4.10
 -10  -2 -11   -2.00    4.00
 -10   2 -11    0.10    7.00
 -10   2 -11    0.80    7.30
 -10   2 -11   -6.30    6.60
 -10   2 -11    0.90    5.60
 -11  -3  11   -4.50    4.20
 -11  -3  11   -5.10    8.30
  11  -3 -11    2.80    6.30
  11  -3 -11   -0.20    7.00
 -11   3  11    3.50    6.70
 -11   3  11    2.00    8.90
  11   3 -11    7.70    7.50
 -11   3  11   21.40    6.20
  11   3 -11    2.90    4.80
   9  -3 -11   24.40    5.90
  -9  -3  11   28.40    4.40
   9  -3 -11   40.70    7.90
  -9  -3  11   37.00    7.00
  -9   3  11   34.20    5.80
   9   3 -11   33.30    5.20
  -9   3  11   29.40    7.40
   9   3 -11   29.70    6.50
  -9   3  11   28.10    5.50
  -7  -3  11   90.49    6.70
  -7  -3  11   90.69    5.80
   7  -3 -11  103.39    8.00
   7  -3 -11   85.79    8.20
  -7  -3  11   87.69    8.50
  -7   3  11  103.29    7.00
   7   3 -11   96.99    7.00
  -7   3  11   98.79    8.70
  -7   3  11  103.59    7.50
   7   3 -11   79.49    9.40
  -5  -3  11  240.78    8.40
   5  -3 -11  253.77   10.20
  -5  -3  11  240.78    9.70
   5  -3 -11  257.07   10.60
   5  -3 -11  244.08    9.40
  -5  -3  11  247.08    9.80
  -5   3  11  246.28    9.70
  -5   3  11  247.58   10.80
  -5   3  11  245.68    9.20
   5   3 -11  246.78    9.70
   5   3 -11  251.37    9.20
   3  -3 -11  130.69    5.80
  -3  -3  11  118.79    6.30
   3  -3 -11  127.09    6.40
   3  -3 -11  121.99    7.30
  -3  -3  11  123.99    7.30
  -3  -3  11  116.39    5.60
   3   3 -11  128.69    7.00
   3   3 -11  123.79    6.50
  -3   3  11   92.99    9.50
   3   3 -11  113.19    3.90
  -1  -3  11   23.30    2.90
   1  -3 -11   26.00    2.70
   1  -3 -11   22.70    4.30
  -1  -3  11   16.90    2.60
  -1  -3  11   23.60    4.60
   1  -3 -11   17.60    3.30
   1   3 -11   21.10    2.80
   1   3 -11   17.00    3.20
   1   3 -11   22.20    3.60
  -1   3  11   29.70    4.30
   1  -3  11  123.69    6.00
   1  -3  11  127.39    7.50
  -1  -3 -11  121.39    5.40
  -1  -3 -11  131.29    7.50
  -1  -3 -11  125.59    7.30
  -1  -3 -11  124.69    6.80
   1  -3  11  122.09    5.30
  -1   3 -11  122.79    6.30
  -1   3 -11  115.79    6.00
  -1   3 -11  126.59    7.70
   1   3  11  109.49    7.00
  -1   3 -11  133.59    6.80
   1   3  11  132.39    5.60
  -3  -3 -11   24.30    4.50
   3  -3  11   18.50    3.40
   3  -3  11   22.10    4.80
  -3  -3 -11   28.60    4.90
  -3  -3 -11   29.90    3.30
  -3   3 -11   19.20    4.20
  -3   3 -11   24.70    4.40
   3   3  11   23.70    2.80
   3   3  11   22.90    4.20
  -3   3 -11   24.10    3.80
  -3   3 -11   18.50    3.80
  -5  -3 -11   23.60    2.80
   5  -3  11   32.20    4.60
  -5  -3 -11   18.50    4.00
  -5  -3 -11   32.60    4.80
   5  -3  11   27.70    5.80
  -5   3 -11   28.40    4.90
  -5   3 -11   35.90    5.40
  -5   3 -11   22.00    5.10
  -5   3 -11   36.20    5.40
   5   3  11   33.60    4.20
  -7  -3 -11  160.18   10.50
  -7  -3 -11  157.08    7.50
  -7  -3 -11  159.28    7.30
   7  -3  11  153.38   13.80
   7  -3  11  163.18    9.90
   7   3  11  159.08    8.10
  -7   3 -11  164.88   10.60
  -7   3 -11  152.38   12.10
  -7   3 -11  154.88   10.10
  -7   3 -11  149.19   11.70
   9  -3  11   30.20    9.10
  -9  -3 -11   44.20    5.00
  -9  -3 -11   30.50    8.10
  -9  -3 -11   43.00    4.70
  -9  -3 -11   47.60    6.10
   9  -3  11   23.50    7.20
  -9  -3 -11   41.30    6.70
  -9   3 -11   38.00    7.30
  -9   3 -11   35.90    7.20
  -9   3 -11   35.20    6.40
  -9   3 -11   27.60    7.90
  12  -4 -11   16.40    8.00
  12  -4 -11   39.30   10.50
  12  -4 -11   20.70    8.50
 -12   4  11   15.00    8.40
  10  -4 -11   39.80    7.80
 -10  -4  11   38.30    8.60
  10  -4 -11   40.90    6.90
 -10  -4  11   42.50    6.80
 -10   4  11   47.10   10.10
 -10   4  11   26.20    6.10
  10   4 -11   42.50    6.50
  10   4 -11   43.70    6.70
 -10   4  11   40.70    7.50
   8  -4 -11   -4.60    4.80
   8  -4 -11   -5.10    4.90
  -8  -4  11    0.60    4.20
  -8  -4  11   -1.20    5.30
  -8  -4  11    2.10    4.30
  -8   4  11    4.70    5.10
  -8   4  11   -2.40    4.20
  -8   4  11   -1.90    5.60
   6  -4 -11   12.70    4.60
  -6  -4  11   12.20    3.60
  -6  -4  11   21.10    4.80
  -6  -4  11   12.70    4.90
   6  -4 -11   21.20    4.90
  -6   4  11   12.80    5.00
  -6   4  11   23.40    4.60
   6   4 -11   14.70    4.20
  -6   4  11   16.80    3.90
   4  -4 -11   51.69    6.40
  -4  -4  11   45.70    5.40
  -4  -4  11   45.90    4.50
   4  -4 -11   50.39    5.80
   4  -4 -11   42.00    4.40
  -4  -4  11   44.00    5.20
  -4   4  11   44.50    5.30
  -4   4  11   45.80    4.60
  -4   4  11   53.09    5.90
   4   4 -11   47.50    4.60
   4   4 -11   59.39    6.50
   2  -4 -11   56.49    5.70
  -2  -4  11   56.49    4.40
  -2  -4  11   52.39    4.50
   2  -4 -11   47.90    4.50
  -2  -4  11   56.99    6.50
   2  -4 -11   53.79    6.40
  -2   4  11   59.89    4.70
  -2   4  11   56.49    6.40
   2   4 -11   54.39    5.90
   2   4 -11   52.19    3.70
   2   4 -11   56.69    6.50
   0  -4 -11   17.70    4.10
   0  -4  11   22.10    2.60
   0  -4  11   16.60    4.50
   0  -4 -11   16.10    3.70
   0  -4 -11   17.10    2.50
   0  -4  11   17.30    2.90
   0   4 -11   19.00    3.40
   0   4  11   17.80    4.20
   0   4  11   22.80    3.00
   0   4 -11   18.80    3.10
   0   4 -11   17.20    3.60
   0   4 -11   20.30    4.50
   2  -4  11   59.99    6.50
  -2  -4 -11   62.89    5.90
  -2  -4 -11   62.69    6.90
  -2  -4 -11   58.19    4.00
   2  -4  11   52.49    5.40
   2   4  11   60.59    6.70
  -2   4 -11   52.39    6.70
  -2   4 -11   52.09    5.30
   2   4  11   55.79    4.30
  -2   4 -11   59.89    6.70
  -2   4 -11   52.89    6.10
  -4  -4 -11  196.38   10.60
   4  -4  11  206.08   13.40
  -4  -4 -11  205.18    7.20
   4  -4  11  220.28    9.60
  -4  -4 -11  221.48   10.00
  -4   4 -11  227.18   10.30
  -4   4 -11  224.48    8.90
  -4   4 -11  213.18   10.40
   4   4  11  211.28    7.70
  -4   4 -11  216.68   10.90
   4   4  11  218.18   10.20
  -6  -4 -11   18.20    4.50
   6  -4  11   21.00    4.40
   6  -4  11   18.50    6.50
  -6  -4 -11   15.60    3.00
  -6  -4 -11    6.10    5.40
  -6   4 -11   26.10    5.40
  -6   4 -11   17.90    6.50
  -6   4 -11   17.10    5.50
   6   4  11   16.60    3.80
  -6   4 -11   18.80    5.70
   8  -4  11   15.00    6.60
   8  -4  11   28.20    8.20
  -8  -4 -11   14.10    3.50
  -8  -4 -11   14.60    4.50
  -8  -4 -11   12.80    6.00
  -8  -4 -11   13.60    3.80
  -8   4 -11   24.20    6.80
  -8   4 -11    4.40    8.70
  -8   4 -11   17.20    7.00
  -8   4 -11   17.20    8.60
   8   4  11   17.20    5.00
 -10  -4 -11   12.10    4.20
  10  -4  11    8.50   10.00
 -10   4 -11   17.90    8.30
 -10   4 -11   -9.80    9.60
 -10   4 -11  -14.10    8.40
 -10   4 -11   11.40    8.80
  11  -5 -11   13.50    7.80
  11  -5 -11   26.40    8.70
  11  -5 -11    6.00    8.30
 -11   5  11    6.90    8.70
  -9  -5  11   16.00    4.40
   9  -5 -11   16.30    6.30
   9  -5 -11   19.30    6.00
  -9  -5  11   28.50    7.80
  -9  -5  11   21.50    5.80
  -9   5  11   35.60    8.80
   9   5 -11   17.60    6.20
   9   5 -11   23.80    5.60
  -9   5  11   11.40    6.40
  -9   5  11   28.60    8.10
  -7  -5  11   38.80    6.20
  -7  -5  11   37.50    6.40
  -7  -5  11   33.60    4.20
   7  -5 -11   52.99    5.90
   7  -5 -11   33.70    6.10
   7   5 -11   37.40    5.60
   7   5 -11   42.40    5.00
  -7   5  11   42.60    7.10
  -7   5  11   49.60    7.00
  -7   5  11   45.20    5.70
   5  -5 -11    7.60    4.40
   5  -5 -11    0.20    4.60
  -5  -5  11    4.30    4.60
   5  -5 -11    5.90    3.50
  -5  -5  11    9.40    4.30
  -5  -5  11   10.10    3.10
  -5   5  11    2.00    4.50
   5   5 -11    9.60    4.60
   5   5 -11    7.00    3.00
  -5   5  11   11.30    4.60
  -5   5  11    8.20    3.50
  -3  -5  11   58.09    5.40
  -3  -5  11   61.59    5.10
   3  -5 -11   69.49    7.60
   3  -5 -11   62.99    4.70
   3  -5 -11   66.29    6.30
  -3  -5  11   67.49    7.60
   3   5 -11   59.99    6.30
  -3   5  11   62.19    5.60
  -3   5  11   69.99    7.30
  -3   5  11   66.39    7.50
   3   5 -11   63.09    3.40
  -1  -5  11   48.70    3.70
   1  -5 -11   48.10    5.20
   1  -5 -11   62.49    7.50
   1  -5 -11   49.70    5.60
  -1  -5  11   59.59    4.90
  -1   5  11   62.19    6.30
   1   5 -11   58.39    6.80
  -1   5  11   57.19    5.40
   1   5 -11   52.89    5.20
   1   5 -11   63.39    7.20
   1  -5  11   36.50    5.20
  -1  -5 -11   45.40    4.20
   1  -5  11   46.10    5.40
  -1  -5 -11   41.60    5.30
  -1  -5 -11   48.70    5.50
  -1   5 -11   40.90    5.00
  -1   5 -11   32.50    4.20
  -1   5 -11   46.50    6.30
   1   5  11   46.40    5.40
   1   5  11   44.10    4.40
  -1   5 -11   42.70    5.20
   3  -5  11   83.39    6.90
   3  -5  11   74.79    8.60
  -3  -5 -11   74.49    8.20
  -3  -5 -11   68.89    7.30
  -3  -5 -11   77.19    4.40
  -3   5 -11   76.59    5.60
  -3   5 -11   87.49    8.50
  -3   5 -11   77.99    8.60
  -3   5 -11   83.49    9.00
   3   5  11   81.49    5.10
   3   5  11   73.89    7.80
   5  -5  11   -1.80    4.30
  -5  -5 -11    1.30    4.30
   5  -5  11   -2.80    5.70
  -5  -5 -11   13.00    5.10
  -5  -5 -11    4.00    2.30
  -5  -5 -11    7.30    4.80
  -5   5 -11    8.60    5.60
  -5   5 -11   18.20    6.20
  -5   5 -11    4.90    4.60
   5   5  11   -1.10    3.20
  -5   5 -11    3.40    5.40
  -7  -5 -11   -0.60    3.10
   7  -5  11    1.70    7.50
   7  -5  11   -1.10    5.70
  -7  -5 -11   -4.60    5.00
  -7  -5 -11    6.50    3.00
  -7  -5 -11    6.30    5.70
  -7   5 -11   -3.00    6.20
  -7   5 -11    0.60    8.10
   7   5  11    4.60    4.20
  -7   5 -11   -7.20    6.40
  -7   5 -11   -9.10    7.10
  -9  -5 -11    8.60    4.00
  -9  -5 -11    2.30    3.70
  -9  -5 -11   -9.30    6.70
   9  -5  11    7.10    8.60
  -9   5 -11    9.60    9.10
  -9   5 -11    8.20    9.90
  -9   5 -11   -3.20    8.90
  -9   5 -11   -8.90    8.50
  10  -6 -11   24.20    7.40
 -10  -6  11    4.20    5.70
  10  -6 -11    4.30    7.60
  10  -6 -11   16.40    7.60
 -10  -6  11    8.00    9.60
 -10   6  11    2.10   10.60
  10   6 -11    7.80    7.50
  -8  -6  11   22.90    6.90
  -8  -6  11   30.60    4.60
   8  -6 -11   31.50    6.40
   8  -6 -11   25.30    5.60
  -8  -6  11   23.10    8.10
  -8   6  11   10.50    6.40
   8   6 -11   20.60    6.80
  -8   6  11   42.30    8.80
   8   6 -11   29.90    5.20
  -6  -6  11   57.59    7.00
   6  -6 -11   43.20    5.20
  -6  -6  11   53.99   10.50
  -6  -6  11   57.39    5.90
   6  -6 -11   59.79    7.60
   6  -6 -11   75.69    9.60
   6   6 -11   55.29    5.40
   6   6 -11   52.09    7.30
  -6   6  11   71.19    8.70
  -6   6  11   54.69    6.20
  -6   6  11   59.29    9.10
   4  -6 -11   66.09    8.30
  -4  -6  11   64.29    5.40
   4  -6 -11   67.59    6.20
  -4  -6  11   63.09    7.50
  -4  -6  11   72.19    6.30
   4  -6 -11   83.69    7.90
  -4   6  11   78.49    9.80
   4   6 -11   66.09    7.50
  -4   6  11   73.89    7.10
   4   6 -11   67.99    6.40
  -4   6  11   77.89    8.90
  -2  -6  11   74.29    6.60
  -2  -6  11   71.29    7.60
   2  -6 -11   83.69    7.90
  -2  -6  11   71.19    4.00
   2  -6 -11   74.29    4.70
   2  -6 -11   78.49    7.40
   2   6 -11   70.69    7.90
   2   6 -11   73.19    5.40
   2   6 -11   67.49    7.60
  -2   6  11   77.29    8.20
  -2   6  11   76.99    8.30
  -2   6  11   75.79    6.10
   0  -6 -11   48.70    4.70
   0  -6  11   34.40    4.30
   0  -6  11   48.80    5.30
   0  -6 -11   41.60    5.70
   0  -6 -11   57.39    6.40
   0   6  11   48.30    6.20
   0   6  11   47.10    4.20
   0   6 -11   49.99    5.60
   0   6 -11   35.70    6.20
   0   6 -11   35.80    5.90
   2  -6  11  179.48    9.70
   2  -6  11  177.08   10.10
  -2  -6 -11  162.88   10.30
  -2  -6 -11  160.88    5.80
  -2  -6 -11  177.88   10.10
   2  -6  11  177.68    8.80
   2   6  11  171.08    6.70
  -2   6 -11  171.58    9.40
   2   6  11  188.28   10.80
  -2   6 -11  174.98   10.40
  -2   6 -11  174.98   12.10
   4  -6  11   67.49    8.70
   4  -6  11   79.79    8.10
   4  -6  11   68.99    6.80
  -4  -6 -11   66.09    3.70
  -4  -6 -11   70.79    7.80
  -4  -6 -11   76.49    8.20
  -4   6 -11   63.59    8.20
  -4   6 -11   93.29   10.50
   4   6  11   78.49    5.30
  -4   6 -11   75.99    8.80
  -6  -6 -11   21.40    6.30
  -6  -6 -11   22.40    6.20
   6  -6  11   35.40    6.80
   6  -6  11   18.30    7.90
  -6  -6 -11   33.30    7.60
  -6   6 -11    4.60    8.80
  -6   6 -11   20.40    5.70
  -6   6 -11   12.10    7.80
  -6   6 -11   14.00    7.90
   6   6  11   19.00    3.90
  -8  -6 -11    6.40    7.10
   8  -6  11    0.30    8.60
  -8  -6 -11   12.10    6.20
  -8   6 -11    5.60    9.50
  -8   6 -11   -2.70   10.70
  -7  -7  11   22.60    6.80
   7  -7 -11   34.20    6.70
   7  -7 -11   22.30    6.20
  -7  -7  11   24.70    4.00
   7  -7 -11   21.70    5.50
  -7  -7  11   29.70    7.00
  -7   7  11   21.20    9.00
   7   7 -11   35.30    5.80
   7   7 -11   30.70    7.80
   5  -7 -11   27.90    4.90
   5  -7 -11   35.50    7.10
  -5  -7  11   32.20    4.60
  -5  -7  11   33.40    7.00
   5  -7 -11   31.30    6.90
  -5  -7  11   28.50    5.10
   5   7 -11   30.70    7.60
  -5   7  11   17.10    8.00
  -5   7  11   26.90    7.10
  -5   7  11   26.80    6.20
   5   7 -11   30.70    4.80
   3  -7 -11   97.49   10.40
   3  -7 -11   98.59    6.40
  -3  -7  11   98.19    6.90
   3  -7 -11   87.89   10.40
  -3  -7  11   93.79   10.90
  -3   7  11   90.09   10.60
   3   7 -11   88.29    7.70
   3   7 -11   90.19   11.70
  -3   7  11   87.39    8.10
  -3   7  11   98.09   12.10
   3   7 -11   79.59    5.60
  -1  -7  11  102.09   11.00
   1  -7 -11  129.89   10.30
   1  -7 -11  105.29    6.00
   1  -7 -11  106.59   10.10
  -1  -7  11  105.79    8.70
  -1  -7  11  112.19    7.60
   1   7 -11  108.39   11.60
  -1   7  11   99.49    7.30
   1   7 -11  105.29    8.00
  -1   7  11  114.09   10.40
   1   7 -11  110.29    8.50
   1  -7  11    6.60    4.20
   1  -7  11    0.30    6.00
  -1  -7 -11    2.10    5.30
  -1  -7 -11    1.30    5.00
  -1  -7 -11    4.60    2.40
   1  -7  11   10.10    5.40
  -1   7 -11    3.70    5.80
   1   7  11    8.60    5.70
  -1   7 -11    9.70    7.50
  -1   7 -11    8.30    6.40
   1   7  11   10.50    3.40
  -3  -7 -11   41.80    6.60
   3  -7  11   30.60    6.70
   3  -7  11   26.90    5.60
  -3  -7 -11   41.70    7.30
   3  -7  11   37.60    6.80
   3   7  11   36.20    3.80
   3   7  11   44.00    7.90
  -3   7 -11   32.20    7.60
  -3   7 -11   21.30    8.60
  -3   7 -11   37.90    7.60
  -5  -7 -11    0.00    5.90
  -5  -7 -11  -14.50    6.30
   5  -7  11   -3.70    6.50
   5  -7  11   -6.40    5.20
  -5  -7 -11    1.60    6.10
   5  -7  11   -6.80    6.70
  -5   7 -11    7.30    8.60
  -5   7 -11   -4.40    8.50
   6  -8 -11    8.90    8.10
  -6  -8  11   17.40    4.40
  -6  -8  11   11.70    7.90
  -6  -8  11   15.40    3.40
   6  -8 -11   24.20    7.50
   6  -8 -11   25.90    5.60
  -6   8  11   15.50    9.30
   6   8 -11   -5.00    8.90
  -4  -8  11  -12.00    7.40
  -4  -8  11   -4.50    4.00
   4  -8 -11  -12.90    6.00
   4  -8 -11   12.00    6.80
   4  -8 -11   11.50    4.50
   4  -8 -11    4.10    6.80
   4   8 -11    2.50    6.30
   4   8 -11    0.90    7.80
  -4   8  11    2.80   10.50
  -2  -8  11    8.90    7.00
  -2  -8  11   -4.70    4.20
  -2  -8  11    6.90    4.80
   2  -8 -11   -6.70    5.60
   2  -8 -11    6.00    6.50
   2  -8 -11    5.20    3.70
   2  -8 -11    7.40    7.10
   2   8 -11    5.00    5.20
   2   8 -11    0.60   10.70
   2   8 -11    3.50    5.60
  -2   8  11    1.60    6.90
   0  -8  11   10.60    6.10
   0  -8 -11    8.60    6.10
   0  -8  11    6.10    7.80
   0  -8 -11   10.20    6.50
   0  -8  11    7.10    6.50
   0  -8 -11   18.20    7.40
   0   8 -11    6.00    6.90
   0   8 -11   -0.80    5.70
   0   8  11    7.90    4.40
   0   8  11   10.80    7.50
  -2  -8 -11   28.30    7.70
  -2  -8 -11   16.60    7.10
   2  -8  11    9.40    5.10
   2  -8  11   17.60    8.00
   2  -8  11   21.70    7.60
  -2  -8 -11   27.50    6.40
   2   8  11   24.30    3.60
  -2   8 -11   18.10    9.80
  -2   8 -11   16.20    8.90
   2   8  11   22.10    8.20
  -4  -8 -11   27.70    7.10
   4  -8  11   -0.70    7.60
  -4  -8 -11   28.00    7.80
   4  -8  11   17.50    8.10
  -4  -8 -11    9.10    7.30
  -4   8 -11   13.90    9.50
  12   0 -12   65.99    9.70
 -12   0  12   55.29    7.00
  12   0 -12   41.40    8.60
 -12   0  12   57.09    6.90
  12   0 -12   54.39    8.10
  10   0 -12    7.00    5.30
  10   0 -12    7.40    5.10
 -10   0  12   11.90    6.80
 -10   0  12    8.80    4.10
 -10   0  12   10.40    4.20
  10   0 -12    0.60    6.00
  -8   0  12    3.20    3.70
  -8   0  12   -4.80    5.20
  -8   0  12   -1.60    2.90
   8   0 -12   -1.70    4.30
   8   0 -12   -1.10    3.90
   8   0 -12    1.60    3.30
  -6   0  12   54.29    6.50
   6   0 -12   52.89    4.90
   6   0 -12   53.59    5.00
   6   0 -12   51.49    6.40
   6   0 -12   49.90    6.20
  -6   0  12   43.40    4.10
  -6   0  12   52.99    5.30
  -4   0  12    4.90    3.40
   4   0 -12    2.00    2.00
  -4   0  12    0.90    2.30
   4   0 -12    0.30    2.90
   4   0 -12    0.20    2.10
   4   0 -12    1.20    2.70
   2   0 -12   44.60    3.60
   2   0 -12   43.90    5.10
  -2   0  12   39.50    4.20
  -2   0  12   40.40    5.20
   2   0 -12   39.30    3.90
  -2   0  12   45.40    4.10
   2   0 -12   41.50    5.30
   0   0 -12   46.00    5.00
   0   0 -12   49.10    4.10
   0   0  12   41.50    4.00
   0   0  12   41.30    4.80
   0   0  12   35.40    4.40
   0   0 -12   43.70    5.50
  -2   0 -12  188.48    8.70
   2   0  12  196.48    7.50
   2   0  12  190.28    8.00
  -2   0 -12  178.78    7.30
   2   0  12  180.68    8.30
  -2   0 -12  175.58    8.10
   4   0  12    0.90    3.80
   4   0  12    2.40    2.50
  -4   0 -12    4.70    3.40
  -4   0 -12   -0.10    2.70
   4   0  12    0.00    3.30
  -4   0 -12    1.20    3.50
  -6   0 -12   12.70    3.90
   6   0  12   19.20    5.00
  -6   0 -12   15.30    4.20
  -6   0 -12   17.50    5.10
  -6   0 -12   17.80    4.80
   6   0  12   17.10    4.40
  -8   0 -12   27.40    7.90
  -8   0 -12   44.10    5.60
  -8   0 -12   29.60    6.50
  -8   0 -12   39.80    5.10
   8   0  12   36.40    6.10
   8   0  12   33.60    5.50
 -10   0 -12   82.49    8.50
 -10   0 -12   97.39   10.20
 -10   0 -12  112.49    7.90
 -10   0 -12  115.09   12.70
  13  -1 -12   13.50    9.80
  13  -1 -12   -1.30    8.20
 -13  -1  12   10.60    5.30
  13  -1 -12   16.70    7.80
 -13   1  12   12.70    6.80
 -13   1  12    4.60    7.40
 -11  -1  12    6.70    4.00
  11  -1 -12   11.90    7.30
 -11  -1  12   16.30    8.10
 -11  -1  12   -3.30    4.50
  11  -1 -12    6.20    7.30
  11  -1 -12    6.20    6.40
  11   1 -12   18.00    7.70
  11   1 -12   13.70    5.30
 -11   1  12    9.80    8.60
 -11   1  12    5.30    5.30
   9  -1 -12   46.60    6.10
  -9  -1  12   34.90    4.60
  -9  -1  12   42.90    6.50
   9  -1 -12   36.20    6.00
   9  -1 -12   36.60    6.30
  -9  -1  12   41.90    4.00
  -9   1  12   47.30    5.90
   9   1 -12   51.09    5.10
   9   1 -12   36.10    6.30
  -9   1  12   63.49    7.50
  -9   1  12   34.60    7.00
   7  -1 -12   30.70    5.00
  -7  -1  12   32.50    3.50
   7  -1 -12   32.00    5.00
   7  -1 -12   25.00    4.30
  -7  -1  12   29.90    5.30
  -7  -1  12   26.70    3.80
  -7   1  12   29.90    4.00
  -7   1  12   33.30    5.70
   7   1 -12   35.90    5.00
   7   1 -12   29.80    3.70
  -7   1  12   34.30    4.50
   7   1 -12   32.40    4.70
   5  -1 -12  122.19    6.60
   5  -1 -12  120.89    7.00
  -5  -1  12  132.99    7.00
   5  -1 -12  123.09    7.50
  -5  -1  12  114.79    6.00
   5   1 -12  121.49    7.30
  -5   1  12  129.39    6.00
   5   1 -12  116.39    5.30
  -5   1  12  110.39    7.90
   5   1 -12  122.59    7.60
   5   1 -12  116.39    6.80
  -5   1  12  120.09    6.50
  -3  -1  12  293.67    9.20
   3  -1 -12  297.97   10.10
   3  -1 -12  294.97    9.30
  -3  -1  12  274.07    9.90
   3  -1 -12  293.37   10.60
   3  -1 -12  274.97    9.20
  -3  -1  12  279.67   10.40
   3   1 -12  279.17   10.30
   3   1 -12  287.27    9.20
  -3   1  12  271.87    9.00
  -3   1  12  282.57   10.50
   3   1 -12  275.47    9.90
   3   1 -12  279.67    8.10
  -1  -1  12  815.42   20.00
   1  -1 -12  831.92   20.10
  -1  -1  12  811.82   20.40
   1  -1 -12  811.92   21.30
   1  -1 -12  809.52   19.70
  -1  -1  12  829.22   21.30
   1  -1 -12  844.72   21.00
   1   1 -12  807.62   20.40
  -1   1  12  837.52   19.80
   1   1 -12  814.52   21.30
  -1   1  12  826.42   21.10
   1   1 -12  801.92   19.80
   1  -1  12  184.88    8.30
   1  -1  12  175.78    7.30
  -1  -1 -12  184.28    6.90
  -1  -1 -12  176.58    7.50
  -1  -1 -12  188.88    8.40
   1  -1  12  181.78    7.10
   1   1  12  182.88    6.80
  -1   1 -12  182.58    7.70
   1   1  12  170.88    7.90
  -1   1 -12  177.68    8.20
  -1   1 -12  179.08    7.30
   3  -1  12  327.87   10.80
   3  -1  12  344.87   12.00
  -3  -1 -12  344.87   12.00
   3  -1  12  329.17   10.70
  -3  -1 -12  336.17   11.40
  -3  -1 -12  338.17   10.30
   3   1  12  325.77   10.10
  -3   1 -12  323.57   11.30
  -3   1 -12  306.17   11.50
  -3   1 -12  323.07   11.30
  -3   1 -12  333.17   10.70
   3   1  12  305.07   11.20
  -5  -1 -12  349.57   14.20
   5  -1  12  380.86   12.50
  -5  -1 -12  385.56   12.40
   5  -1  12  399.86   13.80
  -5  -1 -12  370.86   14.90
  -5   1 -12  385.66   12.50
  -5   1 -12  387.66   13.60
   5   1  12  389.86   12.10
  -5   1 -12  358.96   14.00
   7  -1  12   77.99    9.10
   7  -1  12   65.79    7.00
  -7  -1 -12   74.69    8.40
  -7  -1 -12   67.79    7.60
  -7  -1 -12   60.09    6.00
  -7  -1 -12   63.69    6.50
  -7   1 -12   65.09    6.70
  -7   1 -12   70.79    7.90
   7   1  12   55.89    6.70
  -7   1 -12   61.89    7.20
  -7   1 -12   69.09    7.70
  -9  -1 -12   21.20    6.40
  -9  -1 -12    4.90    8.90
   9  -1  12    9.80    6.30
  -9  -1 -12   18.40    4.10
  -9  -1 -12   15.30    4.20
   9  -1  12   17.60    6.90
  -9   1 -12    3.40    6.70
  -9   1 -12    1.80   11.30
  -9   1 -12   12.50    5.20
   9   1  12    6.10    5.30
  -9   1 -12   16.60    5.90
  12  -2 -12   17.50    7.70
 -12  -2  12   -0.60    4.40
  12  -2 -12   -4.40    8.70
  12  -2 -12    1.20    7.70
 -12  -2  12    5.30    3.60
 -12   2  12   -5.30    6.70
 -12   2  12   -0.60    6.40
  12   2 -12    2.70    9.70
  12   2 -12    7.10    6.20
  10  -2 -12   80.49   10.40
 -10  -2  12   66.09    4.70
 -10  -2  12   88.59   10.50
  10  -2 -12   72.49    8.50
  10  -2 -12   80.19    8.20
 -10  -2  12   78.29    7.40
 -10   2  12   79.19    8.80
  10   2 -12   72.19    7.60
  10   2 -12   81.29    7.50
 -10   2  12   77.59    8.40
 -10   2  12   65.59    9.00
  -8  -2  12   60.09    7.20
   8  -2 -12   61.39    7.70
  -8  -2  12   57.69    5.90
   8  -2 -12   46.80    7.30
   8  -2 -12   78.89    7.50
   8   2 -12   64.99    7.30
  -8   2  12   62.99    7.50
  -8   2  12   60.79    6.90
  -8   2  12   65.19    7.30
   8   2 -12   66.69    6.40
  -6  -2  12   51.49    5.70
   6  -2 -12   65.59    6.50
   6  -2 -12   67.79    7.00
   6  -2 -12   57.09    6.80
  -6  -2  12   60.39    6.10
   6  -2 -12   60.59    6.50
  -6  -2  12   60.49    5.20
  -6   2  12   70.49    8.20
  -6   2  12   58.09    6.10
   6   2 -12   66.39    6.40
   6   2 -12   59.69    6.50
   4  -2 -12  188.68    9.10
  -4  -2  12  169.08    9.00
   4  -2 -12  177.78    9.00
  -4  -2  12  196.38    7.10
   4  -2 -12  175.78    7.80
  -4  -2  12  181.78    8.50
   4  -2 -12  187.78    7.60
  -4   2  12  184.48    9.20
   4   2 -12  167.08    8.40
  -4   2  12  184.78    7.80
  -4   2  12  178.98    7.50
   4   2 -12  184.58    8.60
   4   2 -12  183.38    7.70
   4   2 -12  174.48    5.50
  -2  -2  12   39.60    4.60
  -2  -2  12   33.80    4.00
   2  -2 -12   37.70    4.50
   2  -2 -12   37.90    4.70
   2  -2 -12   43.60    4.30
   2  -2 -12   41.20    4.60
  -2  -2  12   45.20    5.30
   2   2 -12   41.80    4.20
   2   2 -12   47.50    5.30
  -2   2  12   47.30    5.60
  -2   2  12   37.60    4.10
   2   2 -12   39.70    4.40
   0  -2  12  316.67   10.00
   0  -2 -12  322.87    9.20
   0  -2 -12  320.47   10.10
   0  -2 -12  320.17   11.40
   0  -2  12  329.07   10.00
   0  -2  12  326.27   11.00
   0  -2 -12  313.67   11.20
   0   2 -12  302.57   10.20
   0   2 -12  311.67    9.60
   0   2 -12  283.97   14.20
   0   2 -12  323.07   10.10
   0   2  12  326.67    9.60
  -2  -2 -12   83.19    7.30
  -2  -2 -12   76.19    6.10
   2  -2  12   82.39    5.60
  -2  -2 -12   74.49    4.60
   2  -2  12   74.99    6.70
   2  -2  12   70.29    5.10
  -2   2 -12   73.99    6.00
   2   2  12   72.39    4.80
  -2   2 -12   77.79    6.40
  -2   2 -12   75.49    6.20
  -2   2 -12   75.39    6.00
   2   2  12   69.69    6.40
   4  -2  12   91.49    6.70
  -4  -2 -12   77.09    7.50
  -4  -2 -12   79.79    5.40
  -4  -2 -12   80.79    6.70
   4  -2  12   92.59    7.80
  -4   2 -12   90.99    7.40
   4   2  12   88.29    5.70
  -4   2 -12   83.99    7.60
   4   2  12   93.79    7.20
  -4   2 -12   84.39    7.10
  -4   2 -12   91.69    6.80
  -6  -2 -12  421.96   12.90
  -6  -2 -12  392.06   12.40
  -6  -2 -12  411.86   14.50
   6  -2  12  436.66   15.30
   6  -2  12  429.56   14.20
  -6   2 -12  416.46   14.20
  -6   2 -12  412.76   15.60
  -6   2 -12  432.16   14.60
   6   2  12  412.16   13.00
  -6   2 -12  434.66   14.90
  -8  -2 -12  172.98   13.00
   8  -2  12  181.78   10.90
  -8  -2 -12  154.58   11.30
   8  -2  12  167.38   12.30
  -8  -2 -12  160.08    8.30
  -8  -2 -12  167.18    8.30
  -8   2 -12  173.88   10.90
  -8   2 -12  143.49   14.50
   8   2  12  164.88    9.90
  -8   2 -12  182.68   11.60
  -8   2 -12  180.68   10.40
  10  -2  12  113.59   13.60
 -10  -2 -12   80.59    7.80
 -10   2 -12  121.79   13.90
 -10   2 -12  111.69   13.90
 -10   2 -12   82.79    8.60
 -10   2 -12  106.79   10.60
  11  -3 -12    4.60    6.80
  11  -3 -12    4.80    7.20
 -11  -3  12   20.50    9.30
 -11  -3  12    6.70    4.20
  11   3 -12   -1.00    5.80
  11   3 -12    2.50    7.50
 -11   3  12    4.70    6.10
 -11   3  12    6.40    6.20
 -11   3  12    2.80   10.50
  -9  -3  12   13.10    4.00
   9  -3 -12   18.50    5.80
  -9  -3  12   14.40    6.40
   9  -3 -12   13.80    5.90
  -9   3  12   19.40    5.50
  -9   3  12   20.70    6.90
   9   3 -12   16.90    5.70
  -9   3  12   18.40    5.40
  -7  -3  12   60.99    6.50
  -7  -3  12   48.60    5.20
  -7  -3  12   55.59    6.70
   7  -3 -12   59.99    6.90
   7  -3 -12   70.59    6.60
   7  -3 -12   70.49    8.00
  -7   3  12   58.29    6.60
  -7   3  12   61.09    6.00
   7   3 -12   63.89    7.20
   7   3 -12   58.69    5.80
  -7   3  12   60.09    6.80
   5  -3 -12   67.29    6.00
  -5  -3  12   66.49    5.10
   5  -3 -12   59.09    6.60
  -5  -3  12   58.49    6.70
  -5  -3  12   66.19    6.50
   5  -3 -12   61.19    6.70
  -5   3  12   56.29    6.50
  -5   3  12   72.49    7.60
   5   3 -12   64.19    6.00
  -5   3  12   57.49    5.90
   5   3 -12   72.39    7.10
  -3  -3  12   68.99    5.40
  -3  -3  12   74.29    6.80
   3  -3 -12   79.99    6.50
  -3  -3  12   71.49    4.80
   3  -3 -12   65.39    5.70
   3  -3 -12   63.29    5.00
  -3   3  12   68.59    7.00
   3   3 -12   77.59    6.90
  -3   3  12   73.29    5.20
   3   3 -12   67.29    3.40
   3   3 -12   71.29    5.70
   3   3 -12   76.09    6.70
   1  -3 -12   40.60    4.20
  -1  -3  12   38.70    4.30
  -1  -3  12   34.60    3.70
   1  -3 -12   32.50    4.20
   1  -3 -12   38.90    4.70
  -1  -3  12   26.90    4.40
   1   3 -12   38.90    4.10
  -1   3  12   40.40    4.20
  -1   3  12   44.20    5.30
   1   3 -12   34.40    4.00
   1   3 -12   43.90    5.60
   1   3 -12   37.70    4.20
   1  -3  12   17.70    2.90
  -1  -3 -12    9.20    3.60
  -1  -3 -12    9.90    3.30
   1  -3  12   12.80    2.80
  -1  -3 -12   16.30    2.90
   1  -3  12   14.00    4.00
  -1   3 -12    9.80    4.20
  -1   3 -12   13.40    3.30
   1   3  12   10.60    3.90
  -1   3 -12   14.50    3.60
   1   3  12   16.20    2.90
  -1   3 -12   14.80    3.60
   3  -3  12  328.47   12.90
  -3  -3 -12  308.87   12.00
   3  -3  12  321.47   10.90
   3  -3  12  311.77    9.90
  -3  -3 -12  321.67    9.40
  -3  -3 -12  320.07   11.80
  -3   3 -12  340.27   12.30
   3   3  12  328.97   12.30
   3   3  12  320.37   10.00
  -3   3 -12  335.07   11.60
  -3   3 -12  329.77   12.20
  -3   3 -12  304.17   10.90
  -5  -3 -12  135.29    8.40
  -5  -3 -12  135.49    6.30
   5  -3  12  138.59   10.50
   5  -3  12  110.69    9.50
  -5  -3 -12  122.79    8.60
  -5   3 -12  130.59    8.50
  -5   3 -12  147.09    9.50
  -5   3 -12  137.79    9.80
   5   3  12  140.59    9.70
  -5   3 -12  143.79    8.90
   5   3  12  145.49    7.10
   7  -3  12   53.89    6.60
  -7  -3 -12   51.39    5.70
   7  -3  12   48.30    7.10
  -7  -3 -12   42.50    7.40
  -7  -3 -12   55.39    5.60
  -7   3 -12   60.89    8.80
  -7   3 -12   62.39    7.50
   7   3  12   52.19    5.30
  -7   3 -12   39.20    6.50
  -7   3 -12   53.29    6.70
  -9  -3 -12    7.20    3.90
  -9  -3 -12   18.10    3.50
  -9  -3 -12   14.90    7.10
   9  -3  12    7.40    8.50
   9  -3  12   14.00    6.70
  -9  -3 -12   11.40    7.10
  -9   3 -12    0.70    6.20
  -9   3 -12   20.30    8.00
  -9   3 -12   -1.80    6.30
  -9   3 -12   25.70    7.70
  12  -4 -12    7.10   10.20
  12  -4 -12   10.00    8.40
  12  -4 -12    1.80    7.70
 -12   4  12    3.50    7.80
 -10  -4  12   73.49   10.00
  10  -4 -12   78.89    9.40
  10  -4 -12   74.69    9.20
 -10  -4  12   86.19    8.90
 -10   4  12  100.19   12.40
  10   4 -12   75.69    9.50
 -10   4  12   71.19   10.70
 -10   4  12  108.19    9.80
   8  -4 -12   31.50    5.90
  -8  -4  12   37.80    4.80
   8  -4 -12   42.60    6.60
  -8  -4  12   36.60    5.50
  -8  -4  12   32.60    6.40
  -8   4  12   33.10    5.90
  -8   4  12   33.40    6.10
   8   4 -12   34.00    5.90
  -8   4  12   40.30    7.90
   6  -4 -12   14.70    5.80
  -6  -4  12   23.50    3.50
   6  -4 -12   16.70    4.10
  -6  -4  12   23.40    4.90
  -6  -4  12   20.40    4.30
   6  -4 -12   14.80    4.70
  -6   4  12   13.60    4.40
   6   4 -12   21.60    4.00
  -6   4  12   20.00    3.70
   6   4 -12   16.40    4.70
  -6   4  12   21.40    5.50
   4  -4 -12   59.59    7.30
  -4  -4  12   56.09    6.80
   4  -4 -12   46.70    5.20
  -4  -4  12   55.99    5.00
   4  -4 -12   68.59    6.70
  -4  -4  12   48.70    4.90
  -4   4  12   61.89    7.40
  -4   4  12   56.89    6.80
   4   4 -12   57.79    6.80
  -4   4  12   51.69    5.50
  -2  -4  12   40.80    4.10
   2  -4 -12   52.19    5.80
   2  -4 -12   44.10    4.10
   2  -4 -12   45.00    5.20
  -2  -4  12   51.09    6.50
  -2  -4  12   38.90    4.60
  -2   4  12   32.50    5.10
   2   4 -12   37.10    5.20
   2   4 -12   35.10    3.80
  -2   4  12   43.90    4.20
   2   4 -12   37.60    4.60
   0  -4  12  103.99    6.10
   0  -4  12   87.29    7.40
   0  -4 -12  101.79    7.60
   0  -4  12  101.49    4.90
   0  -4 -12  103.69    6.50
   0  -4 -12  103.79    5.00
   0   4 -12  109.69    8.20
   0   4 -12   98.29    6.90
   0   4  12  100.29    7.70
   0   4 -12   97.49    6.00
   0   4 -12  107.49    6.20
   0   4  12  105.09    5.60
  -2  -4 -12   26.20    4.30
  -2  -4 -12   11.30    5.80
   2  -4  12   19.10    3.70
   2  -4  12   21.30    2.80
  -2  -4 -12   25.50    4.50
  -2   4 -12   22.60    4.30
   2   4  12   18.70    3.10
  -2   4 -12   16.80    4.40
  -2   4 -12   14.10    3.80
  -2   4 -12   18.50    4.50
   2   4  12   26.10    4.80
  -4  -4 -12  182.98    7.00
   4  -4  12  200.98    9.30
   4  -4  12  199.88   11.70
  -4  -4 -12  165.58   10.10
  -4  -4 -12  174.88   11.20
  -4   4 -12  190.18   10.30
   4   4  12  192.28   10.30
   4   4  12  177.58    7.40
  -4   4 -12  190.58   10.30
  -4   4 -12  188.48    8.90
  -4   4 -12  194.48   10.70
  -6  -4 -12    7.30    4.50
  -6  -4 -12   -5.50    5.10
   6  -4  12   -4.30    6.10
  -6  -4 -12    1.10    2.80
   6  -4  12   -2.90    4.70
  -6   4 -12   -1.40    5.00
  -6   4 -12    2.90    5.50
   6   4  12   -2.30    3.50
  -6   4 -12    7.20    5.60
  -6   4 -12   -4.10    6.20
  -8  -4 -12    9.30    4.90
  -8  -4 -12    7.10    6.70
   8  -4  12   12.90    7.60
   8  -4  12   26.10    6.40
  -8  -4 -12   22.10    4.30
  -8  -4 -12   17.20    3.70
  -8   4 -12   15.60    7.80
  -8   4 -12   12.10    7.20
  -8   4 -12   -4.90    6.60
  11  -5 -12   16.50    7.70
  11  -5 -12   12.40    7.80
  11  -5 -12   26.00    8.50
  -9  -5  12   59.89    7.40
  -9  -5  12   64.59    9.20
   9  -5 -12   51.09    8.70
  -9  -5  12   48.40    5.40
   9  -5 -12   58.79    7.90
  -9   5  12   57.39    7.00
   9   5 -12   61.69    7.40
   9   5 -12   51.99    6.50
  -9   5  12   42.90    8.10
  -9   5  12   63.79    9.90
   7  -5 -12   23.00    5.10
  -7  -5  12   23.10    4.40
   7  -5 -12   22.00    6.20
  -7  -5  12   23.10    5.50
  -7  -5  12   33.30    6.40
   7  -5 -12   23.50    6.00
  -7   5  12   29.40    6.30
   7   5 -12   38.00    6.00
   7   5 -12   20.90    4.60
  -7   5  12   31.50    7.20
  -7   5  12   19.70    5.00
  -5  -5  12   79.59    8.60
   5  -5 -12   79.59    9.60
  -5  -5  12   75.39    7.40
  -5  -5  12   65.29    7.00
   5  -5 -12   59.49    7.00
   5  -5 -12   79.89    6.60
  -5   5  12   77.69    6.70
  -5   5  12   68.49    8.60
   5   5 -12   69.79    6.30
  -5   5  12   72.09    8.90
   5   5 -12   71.79    8.30
   3  -5 -12   43.90    4.80
  -3  -5  12   48.80    4.90
   3  -5 -12   47.50    5.70
  -3  -5  12   50.29   10.20
  -3  -5  12   45.00    5.10
   3  -5 -12   46.20    5.10
   3   5 -12   55.39    6.60
   3   5 -12   55.99    6.40
  -3   5  12   56.19    6.40
  -3   5  12   50.49    4.80
  -3   5  12   51.59    6.00
   1  -5 -12   12.60    3.70
  -1  -5  12   16.10    3.50
  -1  -5  12   17.40    2.70
   1  -5 -12   14.10    2.70
  -1  -5  12   16.10    5.20
   1  -5 -12   23.10    5.30
   1   5 -12   11.20    5.00
  -1   5  12   13.90    3.30
  -1   5  12   17.70    4.60
   1   5 -12   19.20    3.50
   1   5 -12   16.80    4.30
   1  -5  12   19.80    5.20
   1  -5  12   27.80    4.50
  -1  -5 -12   17.40    4.00
  -1  -5 -12   26.20    3.40
  -1   5 -12   20.60    3.50
  -1   5 -12   25.20    5.90
   1   5  12   24.10    3.30
  -1   5 -12   27.30    4.90
   1   5  12   33.20    5.40
  -1   5 -12   22.50    5.10
  -3  -5 -12  161.98    6.20
   3  -5  12  172.58    8.80
   3  -5  12  186.48   11.10
  -3  -5 -12  167.08   10.40
  -3  -5 -12  160.48   10.10
  -3   5 -12  172.48   11.10
  -3   5 -12  159.08   10.00
   3   5  12  176.58   10.00
  -3   5 -12  186.28   10.40
   3   5  12  179.08    7.10
  -3   5 -12  156.08    7.70
  -5  -5 -12   60.29    4.50
  -5  -5 -12   64.09    7.80
  -5  -5 -12   74.79    8.80
   5  -5  12   45.40    5.80
  -5  -5 -12   38.00    6.40
   5  -5  12   59.09    8.40
  -5   5 -12   55.59    7.50
  -5   5 -12   61.09    7.30
   5   5  12   52.49    5.90
  -5   5 -12   72.39    8.70
  -5   5 -12   68.19    8.00
  -7  -5 -12   17.10    6.40
  -7  -5 -12    2.80    3.30
   7  -5  12   -6.20    8.00
   7  -5  12    8.20    6.20
  -7  -5 -12    9.50    5.90
  -7  -5 -12    0.70    4.20
  -7   5 -12   10.00    8.80
  -7   5 -12   -7.10    9.90
  -7   5 -12   -4.00    7.20
  -7   5 -12    5.00    6.50
 -10  -6  12   16.20   11.00
  10  -6 -12    0.30    7.60
  10  -6 -12   -3.30    7.80
 -10  -6  12   35.60    7.60
  10  -6 -12   24.10    7.40
  10   6 -12   40.40    9.00
  -8  -6  12    7.60    7.00
   8  -6 -12    5.70    5.70
   8  -6 -12    7.80    5.70
  -8  -6  12   12.50    4.20
  -8  -6  12    6.90    7.00
   8   6 -12    0.20    5.50
  -8   6  12   -2.30    7.80
  -8   6  12   -1.40    6.50
   8   6 -12   -3.40    6.50
   6  -6 -12   28.20    6.50
  -6  -6  12   20.90    5.80
  -6  -6  12   32.40    4.20
   6  -6 -12   20.90    5.60
   6  -6 -12   28.60    5.60
  -6  -6  12   26.50    6.30
   6   6 -12   26.00    6.50
  -6   6  12   31.80    7.40
  -6   6  12   32.10    7.50
   6   6 -12   29.50    4.80
  -6   6  12   23.50    5.70
   4  -6 -12   -1.50    4.40
  -4  -6  12   -3.90    5.10
  -4  -6  12    8.30    3.50
   4  -6 -12    7.50    3.00
  -4  -6  12    3.80    3.60
   4  -6 -12    8.20    5.10
   4   6 -12    3.70    5.40
  -4   6  12    5.40    5.40
   4   6 -12    0.50    3.70
  -4   6  12    1.60    4.00
  -4   6  12    3.50    6.10
  -2  -6  12   33.40    3.80
  -2  -6  12   22.40    6.30
   2  -6 -12   19.20    6.30
  -2  -6  12   17.80    3.90
   2  -6 -12   25.20    4.80
   2  -6 -12   28.20    3.60
   2   6 -12   19.60    6.10
  -2   6  12   26.90    4.30
  -2   6  12   25.20    6.00
   2   6 -12   27.90    3.60
   0  -6  12   14.20    4.00
   0  -6 -12   12.20    5.40
   0  -6  12   25.80    5.90
   0  -6 -12   20.80    4.90
   0  -6 -12   19.50    3.30
   0   6 -12   16.30    4.80
   0   6 -12   17.00    4.80
   0   6  12   22.10    5.70
   0   6 -12   14.30    6.20
   0   6  12   15.00    3.70
  -2  -6 -12   53.39    4.20
   2  -6  12   71.59    7.50
   2  -6  12   54.89    7.70
  -2  -6 -12   67.09    7.90
  -2  -6 -12   54.79    6.60
   2   6  12   54.79    5.30
  -2   6 -12   71.79    6.70
   2   6  12   48.50    6.80
  -2   6 -12   57.29    6.80
  -2   6 -12   42.10    7.00
  -4  -6 -12   67.59    4.50
   4  -6  12   72.69    8.50
  -4  -6 -12   83.29    9.80
  -4  -6 -12   69.49    7.70
   4  -6  12   76.79    9.10
  -4   6 -12   62.19    8.40
  -4   6 -12   57.59    8.90
   4   6  12   69.59    5.80
   4   6  12   74.19    8.50
  -4   6 -12   78.99    8.00
  -6  -6 -12   25.90    2.90
  -6  -6 -12   20.90    7.00
  -6  -6 -12   34.80    7.30
   6  -6  12   38.30    8.60
  -6  -6 -12   30.40    5.90
   6  -6  12   26.90    9.10
  -6   6 -12   31.50    6.40
  -6   6 -12   24.90    8.60
  -6   6 -12   24.80    9.40
   6   6  12   21.60    4.20
  -7  -7  12    9.70    7.40
  -7  -7  12   19.00    4.10
   7  -7 -12   11.70    5.30
  -7  -7  12   12.30    7.10
   7  -7 -12   15.30    6.40
   7  -7 -12   15.90    6.80
   7   7 -12   10.00    6.90
   7   7 -12   17.20    7.90
  -7   7  12   10.40    8.80
   5  -7 -12   12.90    6.20
   5  -7 -12    5.60    6.90
  -5  -7  12    9.80    4.00
  -5  -7  12   10.90    4.90
  -5  -7  12   16.20    6.80
   5  -7 -12    4.20    4.30
   5   7 -12    3.70    4.90
  -5   7  12   14.30    7.10
   5   7 -12   -1.10    7.00
  -3  -7  12    2.30    4.10
   3  -7 -12    5.70    6.10
  -3  -7  12    8.90    7.10
   3  -7 -12    3.50    3.60
   3  -7 -12    1.60    5.80
  -3   7  12    0.50    4.50
   3   7 -12    9.60    7.70
   3   7 -12    5.80    3.20
   3   7 -12    9.90    5.00
  -3   7  12   -0.40    6.80
  -3   7  12    6.80    6.30
   1  -7 -12   30.60    6.60
  -1  -7  12   37.30    7.40
   1  -7 -12   41.20    6.90
   1  -7 -12   45.50    5.20
  -1  -7  12   45.40    5.80
   1   7 -12   37.30    8.10
  -1   7  12   36.80    5.00
  -1   7  12   36.20    6.80
   1   7 -12   50.29    6.10
  -1  -7 -12   43.80    6.70
  -1  -7 -12   59.19    4.60
   1  -7  12   49.50    8.10
   1  -7  12   60.39    6.00
  -1  -7 -12   57.39    8.00
  -1   7 -12   47.80    7.20
  -1   7 -12   45.60    9.40
   1   7  12   66.79    8.00
   1   7  12   54.19    6.10
  -1   7 -12   48.70    7.50
  -3  -7 -12   -2.60    5.90
   3  -7  12   -3.80    4.60
   3  -7  12   12.90    7.40
  -3  -7 -12    4.90    6.00
   3   7  12    8.20    7.20
   3   7  12    2.00    3.40
  -3   7 -12    1.70    7.60
  -3   7 -12   -3.90    7.20
   5  -7  12    3.10    5.70
  -5  -7 -12   18.00    6.50
  -5  -7 -12    4.20    6.60
  -5  -7 -12    4.20    6.70
   5  -7  12    3.10    8.60
   5   7  12    9.40    3.40
  -5   7 -12   19.70    9.60
  -5   7 -12    7.90    9.00
  -6  -8  12    3.20    3.80
  -6  -8  12   12.10    8.00
   6  -8 -12    5.30    8.30
  -6   8  12    3.80    8.90
   6   8 -12   -1.30    9.20
   4  -8 -12   12.70    7.60
  -4  -8  12   24.20    7.60
   4  -8 -12    2.20    4.30
  -4  -8  12   17.00    4.20
   4  -8 -12    6.30    6.20
   4  -8 -12   20.10    7.70
   4   8 -12    3.20   12.60
  -4   8  12    8.90    8.10
  -2  -8  12   14.40    4.50
   2  -8 -12    3.80    6.20
   2  -8 -12    6.80    3.50
   2  -8 -12    4.60    6.40
   2  -8 -12   -0.10    6.60
  -2  -8  12   -9.00    6.70
   2   8 -12   -5.30    7.00
  -2   8  12   -3.20    7.00
   2   8 -12    6.80    5.80
   0  -8  12   34.10    8.50
   0  -8 -12   26.30    3.50
   0  -8 -12   13.10    6.10
   0  -8 -12    7.60    8.10
   0  -8 -12   22.90    6.90
   0   8  12   13.80    7.90
   0   8 -12   13.40    7.70
   2  -8  12   -6.50    6.90
  -2  -8 -12    8.00    7.40
  -2  -8 -12    9.20    6.10
  -2  -8 -12   -6.10    6.90
   2  -8  12    3.90    7.50
   2   8  12    4.70    4.10
  -2   8 -12   11.00    9.10
   2   8  12  -10.50    8.00
  12   0 -13   18.90    7.40
 -12   0  13   15.60    6.80
  12   0 -13   11.30    7.80
  12   0 -13   16.30    9.20
 -12   0  13    5.40    5.60
 -10   0  13   40.70    5.90
  10   0 -13   49.10    6.00
 -10   0  13   36.80    7.80
 -10   0  13   45.10    5.30
  10   0 -13   43.60    7.40
  10   0 -13   44.80    6.60
   8   0 -13    4.90    4.80
  -8   0  13    5.30    3.70
  -8   0  13    1.80    3.00
  -8   0  13   -4.50    5.10
   8   0 -13    5.30    3.70
   8   0 -13    3.40    4.30
   6   0 -13   77.29    6.90
  -6   0  13   76.59    5.80
   6   0 -13   73.89    7.20
   6   0 -13   70.89    6.00
  -6   0  13   82.59    7.60
   6   0 -13   77.69    7.60
   4   0 -13   42.10    4.40
   4   0 -13   41.30    4.70
  -4   0  13   38.70    4.60
  -4   0  13   40.70    4.90
   4   0 -13   54.19    5.50
   2   0 -13   14.50    2.80
  -2   0  13   12.10    3.20
   2   0 -13   17.90    4.00
   2   0 -13   18.70    3.30
  -2   0  13   14.00    3.60
   2   0 -13   17.20    3.60
  -2   0  13   15.70    2.70
   0   0  13  749.23   18.70
   0   0 -13  753.12   20.20
   0   0 -13  749.82   19.80
   0   0 -13  756.42   18.70
   0   0  13  726.83   19.50
   0   0  13  734.23   19.60
  -2   0 -13  371.66   12.70
   2   0  13  384.06   11.60
  -2   0 -13  380.66   11.50
   2   0  13  390.36   12.90
  -2   0 -13  379.46   12.60
  -4   0 -13  524.75   18.00
  -4   0 -13  528.25   15.20
   4   0  13  536.85   16.40
   4   0  13  554.74   15.40
   4   0  13  526.95   16.00
  -4   0 -13  545.15   16.60
  -6   0 -13   48.20    5.10
  -6   0 -13   35.90    5.90
   6   0  13   35.70    4.90
  -6   0 -13   49.30    7.10
   6   0  13   40.90    6.00
  -6   0 -13   34.30    9.10
  -8   0 -13    6.40    7.90
   8   0  13   11.50    6.10
  -8   0 -13    7.30    5.70
  -8   0 -13    5.60    3.80
   8   0  13   -2.20    4.60
  -8   0 -13    8.70    6.00
 -10   0 -13   57.59    6.80
 -10   0 -13   52.39    7.10
 -10   0 -13   53.69    8.50
  13  -1 -13    9.20    9.10
  13  -1 -13   -5.90   11.70
  13  -1 -13   -2.10    7.80
 -13   1  13   -0.50    6.90
 -13   1  13   13.20    7.30
 -11  -1  13   38.00    9.10
  11  -1 -13   32.90    8.60
  11  -1 -13   38.20    8.50
 -11  -1  13   30.20    4.70
 -11  -1  13   38.00    5.50
  11  -1 -13   41.60    7.80
  11   1 -13   31.20    6.90
  11   1 -13   31.50    8.20
 -11   1  13   26.00    6.10
  11   1 -13   26.30    5.70
 -11   1  13   24.20    9.20
 -11   1  13   36.80    6.50
  -9  -1  13  116.29    6.00
   9  -1 -13  124.79   10.00
  -9  -1  13  106.59    7.60
  -9  -1  13  110.19   11.00
   9  -1 -13  113.09    8.80
   9  -1 -13  116.29   10.10
   9   1 -13  109.19    9.80
   9   1 -13  125.79    9.60
  -9   1  13  115.89   11.20
   9   1 -13  115.29    7.40
  -9   1  13  127.69    8.00
  -9   1  13  124.19    9.30
   7  -1 -13   59.49    5.90
  -7  -1  13   55.59    6.10
   7  -1 -13   60.59    7.70
  -7  -1  13   52.79    6.00
   7  -1 -13   56.79    5.70
   7   1 -13   52.19    5.90
   7   1 -13   45.70    5.00
  -7   1  13   59.69    5.70
  -7   1  13   39.20    6.00
  -7   1  13   52.09    5.20
   7   1 -13   47.10    5.50
  -5  -1  13  192.58    9.70
   5  -1 -13  188.68    9.70
  -5  -1  13  202.18    8.60
   5  -1 -13  182.28    9.10
  -5  -1  13  187.18    7.70
   5  -1 -13  184.58    8.50
   5  -1 -13  186.88    8.10
  -5   1  13  173.68    9.40
   5   1 -13  187.58    8.60
   5   1 -13  170.18   10.40
   5   1 -13  199.78    9.60
  -5   1  13  196.68    8.00
  -5   1  13  191.58    7.40
   5   1 -13  187.28    6.80
  -3  -1  13   13.70    3.30
   3  -1 -13   15.10    2.20
   3  -1 -13   12.20    3.10
  -3  -1  13   15.70    4.20
   3  -1 -13   12.00    3.70
   3  -1 -13   10.80    3.00
  -3  -1  13   10.50    2.50
   3   1 -13   14.60    3.40
  -3   1  13   10.60    3.90
   3   1 -13   14.30    2.70
   3   1 -13   12.30    3.10
  -3   1  13   13.10    2.90
  -1  -1  13   85.89    6.40
   1  -1 -13   92.89    7.00
  -1  -1  13  101.29    5.50
   1  -1 -13  106.09    6.90
   1  -1 -13   96.39    5.70
   1  -1 -13   92.89    5.40
  -1  -1  13  102.89    6.70
   1   1 -13  101.49    5.90
   1   1 -13  106.49    6.50
  -1   1  13  100.19    7.10
  -1   1  13   97.29    5.60
  -1  -1 -13  170.98    6.90
  -1  -1 -13  168.98    8.60
   1  -1  13  166.48    7.10
   1  -1  13  160.88    7.40
   1  -1  13  168.78    8.00
  -1  -1 -13  181.68    8.30
   1   1  13  147.89    6.80
   1   1  13  182.88    8.30
  -1   1 -13  168.28    7.80
  -1   1 -13  163.58    7.40
  -3  -1 -13   14.90    4.30
   3  -1  13   13.80    3.20
   3  -1  13   11.30    4.10
  -3  -1 -13   24.80    3.50
  -3  -1 -13   21.10    4.30
   3   1  13   19.00    3.20
  -3   1 -13   15.80    4.10
  -3   1 -13   24.70    4.00
   3   1  13   13.60    3.90
   5  -1  13   76.39    6.90
  -5  -1 -13   70.79    6.20
  -5  -1 -13   84.69    8.00
   5  -1  13   72.19    8.40
  -5  -1 -13   88.09    7.20
   5   1  13   90.29    6.30
  -5   1 -13   73.09    8.50
  -5   1 -13   73.19    7.20
  -5   1 -13   81.09    7.30
  -5   1 -13   77.19    9.00
   5   1  13   81.59    7.70
   7  -1  13   50.69    6.30
   7  -1  13   70.89    7.80
  -7  -1 -13   56.29    6.50
  -7  -1 -13   57.39    6.90
  -7  -1 -13   57.69    7.10
  -7  -1 -13   60.99    8.50
  -7   1 -13   71.39    7.80
  -7   1 -13   77.19    8.00
  -7   1 -13   61.99    8.30
  -7   1 -13   61.49    6.30
   7   1  13   64.69    6.60
   9  -1  13   40.90    7.60
   9  -1  13   34.40    8.30
  -9  -1 -13   22.50    6.80
  -9  -1 -13   18.40    4.30
  -9  -1 -13   24.40    4.80
  -9   1 -13   31.70    6.90
  -9   1 -13   13.80    7.50
  -9   1 -13   27.40    6.10
  12  -2 -13    2.90    9.70
  12  -2 -13   -2.70    8.20
 -12  -2  13   11.40    8.00
  12  -2 -13    4.70    8.70
 -12  -2  13   12.90    3.40
 -12   2  13    5.50    7.00
  12   2 -13   -0.60    9.50
 -12   2  13   16.60    7.30
  12   2 -13    7.80    6.80
 -10  -2  13  148.49   12.90
  10  -2 -13  113.29   10.60
 -10  -2  13  124.59    8.90
 -10  -2  13  126.29    5.40
  10  -2 -13  109.09   11.30
  10  -2 -13  127.49   12.10
  10   2 -13  118.09   11.60
 -10   2  13  113.59   13.40
 -10   2  13  128.09    9.90
  10   2 -13  106.79   10.30
 -10   2  13  131.29   10.10
   8  -2 -13   20.10    5.60
  -8  -2  13   13.70    5.50
   8  -2 -13    7.90    4.90
   8  -2 -13   15.70    5.40
  -8  -2  13   17.70    4.00
   8   2 -13   10.30    4.60
  -8   2  13   21.70    4.80
  -8   2  13   18.50    6.40
  -8   2  13   14.30    4.50
   8   2 -13   23.20    5.40
   6  -2 -13   95.89    8.00
   6  -2 -13   95.89    7.10
  -6  -2  13   87.09    8.10
  -6  -2  13   97.99    7.10
   6  -2 -13   99.89    8.40
  -6  -2  13   96.99    6.20
   6  -2 -13   92.59    7.30
   6   2 -13   98.69    7.20
  -6   2  13   93.59    8.00
  -6   2  13   97.79    6.90
   6   2 -13   88.09    7.50
  -6   2  13   97.39    9.30
  -4  -2  13    7.60    2.70
   4  -2 -13    7.30    2.90
  -4  -2  13    7.60    3.60
   4  -2 -13    9.10    3.50
   4  -2 -13    6.60    2.90
  -4  -2  13   11.60    3.80
   4  -2 -13   10.90    4.20
  -4   2  13    4.90    4.10
   4   2 -13    6.30    3.80
   4   2 -13    6.70    3.70
  -4   2  13   10.70    3.30
   4   2 -13    6.80    3.40
   4   2 -13    6.40    2.20
   2  -2 -13   51.79    6.30
   2  -2 -13   50.79    5.20
   2  -2 -13   53.29    6.10
   2  -2 -13   48.70    4.60
  -2  -2  13   54.39    5.40
  -2  -2  13   59.19    4.70
  -2  -2  13   46.40    5.90
  -2   2  13   52.99    5.70
   2   2 -13   45.30    5.70
   2   2 -13   50.09    5.50
   2   2 -13   49.90    5.70
  -2   2  13   46.00    4.90
   0  -2 -13  206.98    9.30
   0  -2  13  205.38    7.90
   0  -2  13  215.78    8.10
   0  -2 -13  201.18   10.90
   0  -2 -13  202.88    7.50
   0  -2  13  205.68    9.30
   0  -2 -13  202.68    8.30
   0   2  13  205.28    7.60
   0   2 -13  222.88    9.10
   0   2 -13  219.38    8.40
   0   2 -13  207.98    7.80
   0   2 -13  195.28    9.50
   0   2  13  202.98    9.40
   2  -2  13   18.20    3.50
  -2  -2 -13   16.30    4.50
  -2  -2 -13   17.70    3.10
   2  -2  13   19.40    4.90
   2  -2  13   11.30    2.70
  -2  -2 -13   20.00    4.10
  -2   2 -13   15.00    3.70
   2   2  13   16.90    4.30
  -2   2 -13   20.40    4.20
  -2   2 -13   18.40    3.70
   2   2  13   18.90    3.20
  -4  -2 -13  108.69    7.70
   4  -2  13  105.89    8.70
  -4  -2 -13  100.89    5.90
  -4  -2 -13  106.09    7.80
   4  -2  13  101.89    8.70
  -4   2 -13  118.39    8.30
  -4   2 -13  114.29    8.10
  -4   2 -13  121.99    8.00
   4   2  13  119.89    6.70
  -4   2 -13  118.59    8.60
   4   2  13  117.19    8.10
   6  -2  13    7.20    4.60
  -6  -2 -13   22.30    5.20
   6  -2  13   11.00    6.40
  -6  -2 -13    5.90    3.50
  -6  -2 -13   12.80    4.50
  -6   2 -13    0.50    5.30
  -6   2 -13   17.70    7.10
  -6   2 -13    8.80    4.80
   6   2  13   10.70    4.30
  -6   2 -13    6.50    5.90
   8  -2  13   16.20    5.80
  -8  -2 -13   14.50    4.80
  -8  -2 -13   35.60    6.90
  -8  -2 -13   22.30    4.10
  -8   2 -13   21.60    7.00
  -8   2 -13   12.80    6.20
  -8   2 -13    6.50    8.20
   8   2  13   10.00    5.40
  -8   2 -13   15.20    5.80
  10  -2  13    2.40    9.30
 -10  -2 -13   14.10    5.60
 -10  -2 -13    9.80    6.60
 -10   2 -13    0.70    7.60
 -10   2 -13   16.60    6.70
 -10   2 -13    4.60    6.50
 -10   2 -13   -1.30    7.90
  11  -3 -13    0.30    6.70
  11  -3 -13   10.10    8.10
 -11  -3  13    4.30    4.30
  11  -3 -13   -4.30    7.20
 -11  -3  13   -5.50    9.50
  11   3 -13   10.40    7.50
 -11   3  13   -4.00    6.80
  11   3 -13    0.60    6.70
 -11   3  13    0.90    6.00
   9  -3 -13    4.50    5.50
  -9  -3  13    4.60    6.40
   9  -3 -13   20.00    5.80
  -9  -3  13   16.80    4.20
  -9   3  13    6.80    6.90
  -9   3  13   14.20    5.70
   9   3 -13   15.00    5.20
   9   3 -13   12.60    5.90
  -9   3  13    8.90    5.70
  -7  -3  13   84.89    8.90
  -7  -3  13   84.09    7.60
   7  -3 -13   76.99    9.10
   7  -3 -13   91.49    8.70
   7  -3 -13   71.59   10.90
  -7  -3  13   75.29    6.10
  -7   3  13   88.59    7.50
  -7   3  13   74.29    8.00
  -7   3  13   78.79    6.90
   7   3 -13   67.99    7.50
   7   3 -13   85.29    8.10
   5  -3 -13    6.00    4.00
   5  -3 -13   11.50    3.60
  -5  -3  13    7.50    3.60
   5  -3 -13    3.00    3.50
  -5  -3  13    7.70    2.90
  -5   3  13    7.60    3.60
   5   3 -13    3.00    3.70
  -5   3  13    2.00    4.20
   5   3 -13    5.90    4.00
  -5   3  13   11.10    3.50
  -3  -3  13   36.50    4.70
  -3  -3  13   38.00    4.50
   3  -3 -13   36.40    4.40
   3  -3 -13   46.40    4.50
  -3  -3  13   41.90    5.30
   3  -3 -13   38.80    5.30
  -3   3  13   37.00    4.00
   3   3 -13   45.50    5.00
  -3   3  13   46.20    5.80
   3   3 -13   39.80    3.30
   3   3 -13   39.50    4.50
   3   3 -13   37.60    5.00
   1  -3 -13   30.80    4.80
  -1  -3  13   35.20    5.10
  -1  -3  13   31.60    3.90
   1  -3 -13   34.40    4.40
   1  -3 -13   41.80    4.90
  -1  -3  13   24.90    3.30
   1  -3 -13   29.90    3.40
   1   3 -13   30.50    5.80
  -1   3  13   42.90    5.20
   1   3 -13   35.30    3.70
   1   3 -13   31.20    4.30
   1   3 -13   31.70    4.40
  -1   3  13   30.60    3.60
  -1  -3 -13  517.35   16.10
  -1  -3 -13  477.85   13.60
   1  -3  13  521.75   13.80
   1  -3  13  515.95   14.60
  -1  -3 -13  516.65   15.40
   1  -3  13  518.95   16.40
  -1  -3 -13  518.85   16.10
   1   3  13  531.15   16.30
  -1   3 -13  520.65   15.00
   1   3  13  483.75   13.90
  -1   3 -13  543.35   15.50
  -1   3 -13  534.05   14.90
  -1   3 -13  522.65   16.50
   3  -3  13    1.80    3.10
  -3  -3 -13    7.40    4.80
  -3  -3 -13    1.20    2.30
  -3  -3 -13   -1.90    2.90
   3  -3  13   -2.80    3.50
   3  -3  13    2.00    4.20
  -3   3 -13    1.30    3.50
   3   3  13    4.60    2.80
  -3   3 -13    7.10    3.70
  -3   3 -13   -1.60    3.90
   3   3  13    2.60    4.20
  -3   3 -13    1.10    4.30
   5  -3  13   43.50    7.30
  -5  -3 -13   25.10    4.80
  -5  -3 -13   35.40    5.80
  -5  -3 -13   34.80    3.70
   5  -3  13   21.40    4.80
   5   3  13   27.60    4.00
   5   3  13   40.90    6.20
  -5   3 -13   28.30    5.20
  -5   3 -13   29.80    6.80
  -5   3 -13   37.50    5.70
  -5   3 -13   28.40    5.30
   7  -3  13   44.40    6.30
  -7  -3 -13   42.40    4.60
  -7  -3 -13   33.70    6.00
   7  -3  13   47.00    7.70
  -7  -3 -13   50.09    5.70
  -7   3 -13   43.70    8.50
  -7   3 -13   44.90    6.90
  -7   3 -13   47.10    9.20
  -7   3 -13   57.29    7.90
   7   3  13   39.00    5.50
  -9  -3 -13   45.60    5.90
  -9  -3 -13   33.40    4.90
  -9  -3 -13   36.70    7.30
   9  -3  13   13.60    8.50
   9  -3  13   49.99    8.90
  -9   3 -13   52.89    9.30
  -9   3 -13   47.30    8.10
  -9   3 -13   50.59    8.40
  10  -4 -13   71.99    9.10
 -10  -4  13   84.19   10.90
  10  -4 -13   65.79    8.60
 -10  -4  13   98.39    8.60
 -10   4  13   81.59   11.40
  10   4 -13   86.19    8.30
 -10   4  13   81.89    9.20
  10   4 -13   86.69    8.20
 -10   4  13   78.49    8.20
  -8  -4  13   18.40    6.40
   8  -4 -13   13.40    5.30
  -8  -4  13    2.80    3.70
  -8  -4  13    7.80    5.50
   8  -4 -13   11.10    5.30
  -8   4  13   10.60    7.10
   8   4 -13   14.10    5.00
  -8   4  13   17.10    5.80
   8   4 -13    8.90    5.10
  -8   4  13   16.10    5.30
  -6  -4  13   20.60    3.70
   6  -4 -13   16.30    5.40
  -6  -4  13   23.10    5.40
   6  -4 -13    8.90    4.20
  -6  -4  13   22.90    5.30
   6  -4 -13   20.30    5.40
  -6   4  13   33.20    5.60
  -6   4  13   19.90    5.90
   6   4 -13   17.00    4.90
  -6   4  13   18.90    4.10
   4  -4 -13   82.79    6.70
   4  -4 -13   75.59    7.90
  -4  -4  13   90.29    5.80
  -4  -4  13   85.59    7.80
   4  -4 -13   76.29    8.20
  -4  -4  13   77.59    7.20
  -4   4  13   88.19    7.60
   4   4 -13   79.79    8.10
  -4   4  13   82.99    8.00
  -4   4  13   77.79    6.00
   4   4 -13   91.39    7.20
  -2  -4  13    2.80    2.70
   2  -4 -13   -3.30    4.50
  -2  -4  13   -1.50    2.90
   2  -4 -13    1.50    3.70
   2  -4 -13    5.50    4.50
  -2  -4  13   -1.40    3.60
  -2   4  13    5.10    3.80
   2   4 -13    2.20    3.70
   2   4 -13   -0.30    2.40
   2   4 -13    5.50    4.50
  -2   4  13    4.40    2.90
   2   4 -13    3.40    3.70
   0  -4 -13    7.30    3.90
   0  -4  13    2.40    2.50
   0  -4  13    5.60    3.10
   0   4 -13    6.30    3.50
   0   4 -13    2.10    3.80
   0   4 -13    2.80    3.30
   0   4  13    5.20    4.20
   0   4 -13    0.90    3.80
   0   4  13    5.30    2.60
  -2  -4 -13  119.69    5.50
   2  -4  13  112.29    7.20
  -2  -4 -13  116.19    7.30
   2  -4  13  127.49    9.70
  -2  -4 -13  116.79    9.20
  -2  -4 -13  110.09    8.70
   2  -4  13  114.39    5.80
   2   4  13  118.19    8.70
  -2   4 -13  113.79    8.30
  -2   4 -13  115.49    8.40
  -2   4 -13  124.49    7.50
  -2   4 -13  123.39    9.30
   2   4  13  115.19    6.20
   4  -4  13  150.58    9.10
  -4  -4 -13  140.39    6.70
   4  -4  13  140.79   10.20
  -4  -4 -13  131.09    9.30
  -4  -4 -13  132.89   10.20
   4   4  13  134.89    7.20
  -4   4 -13  135.29    9.70
  -4   4 -13  145.39    8.70
   4   4  13  131.69   10.30
  -4   4 -13  133.29    9.90
  -4   4 -13  158.28   10.30
   6  -4  13   68.39    8.70
  -6  -4 -13   64.69    8.80
   6  -4  13   81.49    9.00
  -6  -4 -13   49.80    6.80
  -6  -4 -13   55.49    5.70
   6   4  13   50.89    5.60
  -6   4 -13   50.59    7.50
  -6   4 -13   62.39    7.20
  -6   4 -13   54.19    8.80
  -6   4 -13   51.79    7.60
  -8  -4 -13    7.00    3.50
  -8  -4 -13   -1.70    4.60
   8  -4  13   -0.40    6.90
  -8  -4 -13    7.10    4.70
   8  -4  13   -1.00    7.60
  -8  -4 -13    9.10    5.90
  -8   4 -13    1.00    7.30
  -8   4 -13    8.80    7.90
  -8   4 -13    0.10    7.50
  -9  -5  13   99.19    9.40
   9  -5 -13   97.69   11.70
  -9  -5  13  103.49   10.50
   9  -5 -13   97.79   11.40
   9   5 -13   90.19   11.20
  -9   5  13   98.99   11.20
   9   5 -13  109.69   10.50
  -9   5  13  109.99   12.00
  -9   5  13   95.29   10.50
   7  -5 -13   94.49   10.80
   7  -5 -13   90.59    9.70
  -7  -5  13   98.79    8.00
   7  -5 -13   85.59    8.90
  -7  -5  13  112.09   10.00
  -7  -5  13  107.59   12.10
   7   5 -13  104.29    8.00
   7   5 -13   90.89   10.10
  -7   5  13  106.29    9.20
  -7   5  13   99.69   10.80
  -7   5  13  105.99   10.50
   5  -5 -13   27.00    5.70
   5  -5 -13   22.60    4.40
   5  -5 -13   27.70    6.10
  -5  -5  13   30.00    5.70
  -5  -5  13   25.70    5.40
  -5  -5  13   28.40    4.20
  -5   5  13   25.50    5.80
  -5   5  13   30.10    5.10
   5   5 -13   21.40    5.80
  -5   5  13   29.90    6.40
  -3  -5  13   21.20    3.30
   3  -5 -13   15.80    3.70
  -3  -5  13    8.80    5.20
   3  -5 -13   27.00    5.80
  -3  -5  13   11.60    3.60
   3  -5 -13   20.30    3.40
   3   5 -13   16.30    2.60
  -3   5  13   26.80    5.30
  -3   5  13   14.90    4.00
   3   5 -13   17.00    4.90
  -1  -5  13   46.70    4.30
  -1  -5  13   58.09    5.80
   1  -5 -13   59.49    4.90
   1  -5 -13   53.49    6.30
   1  -5 -13   61.89    7.80
  -1  -5  13   52.49    6.50
   1   5 -13   50.79    5.70
   1   5 -13   52.79    6.50
  -1   5  13   53.49    6.10
   1   5 -13   53.09    5.50
  -1   5  13   60.69    5.60
   1  -5  13   33.10    3.10
  -1  -5 -13   35.10    5.40
   1  -5  13   34.60    4.30
  -1  -5 -13   34.70    3.70
   1  -5  13   29.10    5.90
  -1  -5 -13   41.70    6.20
   1   5  13   37.70    4.10
  -1   5 -13   31.80    4.10
  -1   5 -13   35.60    6.70
   1   5  13   43.70    6.30
  -1   5 -13   38.80    5.60
  -1   5 -13   31.60    5.50
  -3  -5 -13   74.29    7.60
   3  -5  13   53.19    5.90
  -3  -5 -13   60.99    5.00
  -3  -5 -13   62.39    7.00
  -3  -5 -13   53.99    6.70
   3  -5  13   79.59    9.70
  -3   5 -13   65.59    7.20
  -3   5 -13   70.09    7.70
   3   5  13   78.99    5.80
  -3   5 -13   58.09    7.10
  -3   5 -13   64.99    8.60
   3   5  13   74.09    9.10
   5  -5  13    4.10    5.90
  -5  -5 -13    8.00    3.10
  -5  -5 -13   16.80    5.60
  -5  -5 -13   11.60    5.10
   5  -5  13   10.30    7.10
  -5  -5 -13    8.60    5.80
   5   5  13   15.30    4.40
  -5   5 -13    4.40    6.20
  -5   5 -13    3.60    7.30
  -5   5 -13   14.70    5.20
  -5   5 -13   14.90    6.80
  -7  -5 -13    3.80    3.30
  -7  -5 -13   14.10    5.80
  -7  -5 -13   -2.60    6.40
   7  -5  13   -3.90    6.50
   7  -5  13   -2.40    8.10
  -7   5 -13    8.00    8.30
  -7   5 -13    6.70    8.60
  -7   5 -13    1.90    7.30
   8  -6 -13   11.80    6.30
  -8  -6  13    5.80    7.30
   8  -6 -13   15.50    5.60
  -8  -6  13   13.10    4.40
  -8  -6  13    5.20    6.70
   8   6 -13   10.00    6.60
   8   6 -13   14.30    7.50
  -8   6  13   20.30    9.30
   6  -6 -13   -3.60    5.50
   6  -6 -13    2.40    4.20
   6  -6 -13    1.10    5.70
  -6  -6  13    2.80    5.70
  -6  -6  13    2.30    5.30
  -6  -6  13   10.20    4.10
   6   6 -13   -4.20    6.30
  -6   6  13   -1.30    6.70
   6   6 -13   -0.90    4.90
  -6   6  13    2.90    6.70
  -6   6  13    7.20    5.10
   4  -6 -13   73.49    8.20
   4  -6 -13   51.19    5.60
   4  -6 -13   80.89    7.90
  -4  -6  13   61.19    7.50
  -4  -6  13   56.99    6.40
  -4  -6  13   67.69    6.20
  -4   6  13   52.19    7.60
   4   6 -13   54.29    7.40
  -4   6  13   60.09    7.90
   4   6 -13   66.39    7.10
  -4   6  13   72.79    7.90
  -2  -6  13  109.09    5.30
   2  -6 -13  102.29   10.30
   2  -6 -13   98.89    9.70
  -2  -6  13  124.59   11.40
  -2  -6  13  110.39    7.20
   2  -6 -13  106.99    6.40
   2   6 -13  105.59    6.40
  -2   6  13  112.99    7.80
   2   6 -13  115.99   11.10
   2   6 -13  121.19    9.00
  -2   6  13  120.59   10.80
   0  -6 -13   64.79    8.10
   0  -6  13   59.99    7.30
   0  -6 -13   59.79    5.30
   0  -6 -13   60.99    7.60
   0  -6  13   61.99    6.80
   0   6  13   69.89    6.40
   0   6  13   65.79    7.20
   0   6 -13   68.39    9.00
   0   6 -13   68.19    8.10
   0   6 -13   71.49    7.00
  -2  -6 -13   74.49    4.90
  -2  -6 -13   78.09    9.80
   2  -6  13   70.09    7.80
   2  -6  13   71.79    9.10
  -2  -6 -13   47.40    6.50
   2   6  13   75.09    5.90
  -2   6 -13   75.29    9.50
  -2   6 -13   72.19    7.90
  -2   6 -13   54.99    8.70
   2   6  13   78.09    9.70
  -4  -6 -13   12.40    6.50
   4  -6  13   24.70    5.90
   4  -6  13   10.90    6.60
  -4  -6 -13   16.60    6.20
  -4  -6 -13   11.50    5.60
  -4  -6 -13   18.30    2.90
  -4   6 -13   18.10    8.10
  -4   6 -13   16.70    8.10
   4   6  13   11.30    4.10
   4   6  13   17.20    7.40
  -4   6 -13   10.10    6.80
  -6  -6 -13    8.80    7.00
  -6  -6 -13   12.30    2.90
   6  -6  13    6.20    7.40
  -6  -6 -13    2.30    3.40
   6  -6  13    3.80    6.80
  -6  -6 -13    6.70    5.90
  -6   6 -13   16.40    9.50
  -6   6 -13   19.00    7.70
   7  -7 -13   32.40    7.30
  -7  -7  13   33.30    7.90
   7  -7 -13   30.20    8.10
   7  -7 -13   28.00    5.30
  -7  -7  13   19.50    4.40
  -7  -7  13   35.80    7.40
  -7   7  13   25.40   10.10
   7   7 -13   16.10    8.80
  -5  -7  13   31.20    7.40
   5  -7 -13   20.40    4.30
   5  -7 -13   19.90    6.10
  -5  -7  13   31.60    5.10
  -5  -7  13   25.30    5.40
   5  -7 -13   28.20    6.90
  -5   7  13   56.49    9.00
   5   7 -13   28.50    8.50
   5   7 -13   21.20    5.90
   3  -7 -13    4.40    5.60
   3  -7 -13   17.70    3.60
  -3  -7  13    4.20    6.80
  -3  -7  13    5.90    4.40
   3  -7 -13   14.10    6.20
   3   7 -13   11.10    3.60
   3   7 -13   13.30    7.80
   3   7 -13   19.60    5.20
  -3   7  13   16.30    7.00
  -3   7  13   15.30    5.40
  -1  -7  13   15.30    7.50
   1  -7 -13   19.80    6.50
   1  -7 -13   27.60    3.80
  -1  -7  13   29.10    5.00
   1  -7 -13   18.60    5.90
  -1   7  13   24.00    5.00
   1   7 -13   22.20    6.30
   1   7 -13   17.50    7.80
   1   7 -13   26.70    6.00
  -1   7  13   20.20    6.60
  -1  -7 -13    1.50    4.80
  -1  -7 -13    8.10    6.70
   1  -7  13   10.60    5.20
  -1  -7 -13   13.50    3.20
   1  -7  13   18.00    7.50
  -1   7 -13    2.30    6.40
   1   7  13    7.60    4.10
   1   7  13   12.90    7.40
  -1   7 -13    6.50    6.20
  -3  -7 -13   28.50    6.00
   3  -7  13   27.80    7.70
  -3  -7 -13   11.90    7.30
  -3  -7 -13   20.00    2.70
   3  -7  13   29.10    5.90
   3   7  13   13.40    7.60
  -3   7 -13   18.40    8.80
  -3   7 -13   13.80    9.30
   3   7  13   12.10    4.00
  -5  -7 -13   28.20    7.40
  -5  -7 -13   30.50    7.90
  -5  -7 -13   35.90    8.70
   5  -7  13   27.00    8.50
  -5   7 -13   19.10   11.60
   4  -8 -13   -0.30    7.20
   4  -8 -13   14.90    7.00
   4  -8 -13   16.20    4.60
   4  -8 -13   13.70    7.80
  -4  -8  13   25.40    7.90
  -4   8  13   14.70    8.90
   2  -8 -13   -4.80    3.60
   2  -8 -13    0.80    6.50
   2  -8 -13    6.50    7.20
  -2  -8  13   -0.40    7.50
  -2  -8  13   -1.10    7.20
  -2   8  13   -9.00    7.80
   2   8 -13   -0.90    6.70
   0  -8  13   12.10    8.90
   0  -8 -13    4.90    7.60
   0  -8 -13   11.40    3.60
   0  -8 -13   17.90    6.90
   0   8 -13   -6.00    7.20
   0   8  13    5.30    8.50
  -2  -8 -13    4.90    7.10
  -2  -8 -13    9.70    8.00
   2  -8  13    1.60    8.50
  -2  -8 -13    0.70    6.80
   2   8  13   28.90    9.20
  -2   8 -13   20.10    9.20
  12   0 -14   -3.50    6.80
 -12   0  14    4.30    5.70
  12   0 -14    2.30    8.80
  12   0 -14    2.30    8.00
 -12   0  14    0.60    6.70
  10   0 -14   -3.60    5.50
  10   0 -14    6.10    5.20
  10   0 -14    2.90    6.20
 -10   0  14    3.70    4.40
 -10   0  14    0.10    5.00
 -10   0  14   -5.80    7.40
  -8   0  14   79.59    9.40
  -8   0  14   74.49    5.70
   8   0 -14   77.69    8.50
   8   0 -14   72.19    6.90
   8   0 -14   95.69    8.80
  -8   0  14   78.09    7.10
   6   0 -14  216.48   10.40
   6   0 -14  231.28   10.10
   6   0 -14  207.88   10.90
  -6   0  14  228.38    9.20
  -6   0  14  221.98   10.90
   6   0 -14  219.98    8.70
   4   0 -14   48.20    4.80
  -4   0  14   55.19    6.80
   4   0 -14   54.19    6.00
  -4   0  14   58.69    5.10
   4   0 -14   54.49    5.00
   4   0 -14   56.29    5.90
   2   0 -14  216.38    8.20
  -2   0  14  192.38    9.20
  -2   0  14  218.38    8.10
   2   0 -14  211.58    7.90
   2   0 -14  205.78    9.20
   2   0 -14  194.98    9.70
   0   0 -14  121.89    7.50
   0   0  14  121.39    7.90
   0   0 -14  108.49    7.70
   0   0  14  111.69    7.30
   0   0 -14  117.89    6.50
  -2   0 -14  260.27    9.50
   2   0  14  254.17   10.80
  -2   0 -14  251.37   10.30
   2   0  14  250.07    9.40
  -2   0 -14  246.38   10.70
   2   0  14  254.57   10.10
   4   0  14 1254.87   30.50
  -4   0 -14 1314.47   31.80
  -4   0 -14 1290.77   32.10
   4   0  14 1288.47   31.80
   4   0  14 1240.48   31.20
  -4   0 -14 1281.87   30.60
  -6   0 -14  182.48   12.10
   6   0  14  183.78   10.90
   6   0  14  182.68    9.40
  -6   0 -14  190.18    9.60
  -6   0 -14  180.78   11.20
  -6   0 -14  187.88    9.10
  -8   0 -14  -10.40    7.70
   8   0  14    8.80    6.80
  -8   0 -14    3.50    4.20
  -8   0 -14   11.40    4.80
   8   0  14    4.10    5.70
  -8   0 -14   14.60    7.30
 -10   0 -14   14.40    5.30
 -10   0 -14   21.60    7.60
  11  -1 -14   56.09    9.10
 -11  -1  14   66.09    6.90
  11  -1 -14   53.89    8.70
 -11  -1  14   52.19    5.00
  11   1 -14   52.69    8.00
 -11   1  14   64.49    6.80
 -11   1  14   46.90    7.80
  11   1 -14   54.39    6.90
  11   1 -14   61.49    9.30
   9  -1 -14    3.70    5.40
   9  -1 -14    8.80    5.40
  -9  -1  14    2.70    3.60
   9  -1 -14    6.90    4.90
  -9  -1  14    2.40    2.70
  -9  -1  14    1.00    5.80
  -9   1  14    1.40    6.40
  -9   1  14    7.80    4.30
   9   1 -14    5.50    5.80
   9   1 -14    4.70    5.20
   9   1 -14    2.50    4.20
  -7  -1  14   15.20    3.90
  -7  -1  14   29.00    5.00
   7  -1 -14   12.60    4.90
   7  -1 -14   21.30    5.70
   7  -1 -14   23.90    5.20
   7  -1 -14   23.30    5.60
  -7   1  14   22.80    3.90
   7   1 -14   15.90    4.70
  -7   1  14   19.50    5.20
   7   1 -14   22.80    4.00
  -7   1  14   16.60    4.00
   7   1 -14   30.10    5.20
  -5  -1  14  196.68    8.20
  -5  -1  14  198.08    9.30
   5  -1 -14  194.28    8.40
   5  -1 -14  192.28    9.80
   5  -1 -14  193.38    8.80
   5  -1 -14  182.28    9.90
  -5  -1  14  189.18    9.80
   5   1 -14  192.28    7.10
  -5   1  14  188.18    8.60
  -5   1  14  176.18    9.80
   5   1 -14  195.28    9.80
   5   1 -14  202.08    9.80
   5   1 -14  182.98    9.10
   3  -1 -14  102.29    6.40
  -3  -1  14  109.79    6.00
  -3  -1  14  101.89    8.00
   3  -1 -14   92.39    7.30
   3  -1 -14  100.69    6.40
  -3  -1  14  109.39    7.10
   3  -1 -14  106.09    7.90
   3   1 -14   98.19    7.50
   3   1 -14   97.59    6.50
   3   1 -14  102.99    7.30
  -3   1  14  104.49    6.00
   3   1 -14  103.29    5.50
  -3   1  14  103.69    7.70
   1  -1 -14  276.57    9.20
  -1  -1  14  265.97    9.30
   1  -1 -14  266.57   10.80
  -1  -1  14  252.97    9.90
  -1  -1  14  244.58   10.40
   1  -1 -14  262.27   10.80
   1  -1 -14  263.17    9.40
   1   1 -14  257.17    9.60
   1   1 -14  267.37   10.90
   1   1 -14  271.27   10.30
  -1   1  14  266.27    9.20
  -1   1  14  268.87   10.70
   1  -1  14   27.60    3.80
   1  -1  14   26.10    4.00
  -1  -1 -14   26.20    5.20
   1  -1  14   23.50    4.70
  -1  -1 -14   29.30    3.70
  -1  -1 -14   23.00    4.80
   1   1  14   22.30    4.50
  -1   1 -14   23.50    3.70
  -1   1 -14   32.00    5.20
   1   1  14   17.10    3.20
  -1   1 -14   23.60    4.30
   3  -1  14   30.10    5.10
  -3  -1 -14   21.50    4.50
  -3  -1 -14   26.50    3.80
  -3  -1 -14   26.60    4.90
   3  -1  14   25.90    3.80
   3  -1  14   31.10    4.50
   3   1  14   27.30    4.80
  -3   1 -14   26.50    4.80
  -3   1 -14   28.90    5.30
  -3   1 -14   32.80    4.90
   3   1  14   28.00    3.50
  -5  -1 -14   51.69    5.70
  -5  -1 -14   48.90    6.40
   5  -1  14   55.09    5.50
  -5  -1 -14   52.69    5.80
   5  -1  14   64.99    7.30
  -5   1 -14   62.29    6.70
  -5   1 -14   56.29    7.50
  -5   1 -14   51.79    6.90
   5   1  14   61.69    6.20
   5   1  14   56.39    6.10
   7  -1  14   -2.30    6.30
  -7  -1 -14   -0.90    3.80
   7  -1  14   -2.70    4.80
  -7  -1 -14   -2.40    5.10
  -7  -1 -14   -2.90    6.70
  -7  -1 -14    5.90    4.50
  -7   1 -14    3.00    4.90
   7   1  14   -0.20    4.40
  -7   1 -14    3.10    6.60
  -7   1 -14    5.20    6.00
  -7   1 -14   -2.30    4.20
   9  -1  14   63.59    9.90
  -9  -1 -14   53.99    6.30
   9  -1  14   52.29   14.20
  -9  -1 -14   50.59    7.40
  -9  -1 -14   66.29    8.40
  -9   1 -14   80.29    9.70
  -9   1 -14   59.39    7.00
  -9   1 -14   72.29    9.80
  12  -2 -14    2.10    9.80
  12  -2 -14    8.30    8.20
  12  -2 -14   19.70    9.20
 -12   2  14   -5.10    7.20
 -12   2  14    7.60    7.30
  12   2 -14   10.60    7.80
 -10  -2  14    5.70    4.60
  10  -2 -14    5.90    6.40
 -10  -2  14    3.80    7.70
  10  -2 -14   10.50    6.80
 -10   2  14   16.30    5.70
[truncated: 145,623 more chars]
