# Supplementary material for: Total Synthesis and Late‐Stage C−H Oxidations of ent‐Trachylobane Natural Products
Source: Angew Chem Weinheim Bergstr Ger. 2021 Nov 27;134(3):e202113829. doi: 10.1002/ange.202113829 (PMC10947344; doi:10.1002/ange.202113829)
Supplement: Supplementary file 2 — Supporting Information [file ANGE-134-0-s001.cif]

 
data_l667
 
_audit_creation_method            'SHELXL-2014/7'
_shelx_SHELXL_version_number      '2014/7'
_chemical_name_systematic         ?
_chemical_name_common             ?
_chemical_melting_point           ?
_chemical_formula_moiety          ?
_chemical_formula_sum
 'C20 H30 O2' 
_chemical_formula_weight          302.44

loop_
 _atom_type_symbol
 _atom_type_description
 _atom_type_scat_dispersion_real
 _atom_type_scat_dispersion_imag
 _atom_type_scat_source
 'C'  'C'   0.0181   0.0091
 'International Tables Vol C Tables 4.2.6.8 and 6.1.1.4'
 'H'  'H'   0.0000   0.0000
 'International Tables Vol C Tables 4.2.6.8 and 6.1.1.4'
 'O'  'O'   0.0492   0.0322
 'International Tables Vol C Tables 4.2.6.8 and 6.1.1.4'
 
_space_group_crystal_system       triclinic
_space_group_IT_number            2
_space_group_name_H-M_alt         'P -1'
_space_group_name_Hall            '-P 1'
 
_shelx_space_group_comment
;
The symmetry employed for this shelxl refinement is uniquely defined
by the following loop, which should always be used as a source of
symmetry information in preference to the above space-group names.
They are only intended as comments.
;
 
loop_
 _space_group_symop_operation_xyz
 'x, y, z'
 '-x, -y, -z'
 
_cell_length_a                    6.7083(9)
_cell_length_b                    7.5468(10)
_cell_length_c                    18.0182(14)
_cell_angle_alpha                 90.223(8)
_cell_angle_beta                  93.343(9)
_cell_angle_gamma                 107.070(12)
_cell_volume                      870.31(19)
_cell_formula_units_Z             2
_cell_measurement_temperature     193(2)
_cell_measurement_reflns_used     1061
_cell_measurement_theta_min       10.6
_cell_measurement_theta_max       62.2
 
_exptl_crystal_description        plate
_exptl_crystal_colour             colourless
_exptl_crystal_density_meas       ?
_exptl_crystal_density_method     ?
_exptl_crystal_density_diffrn     1.154          
_exptl_crystal_F_000              332
_exptl_transmission_factor_min    ?
_exptl_transmission_factor_max    ?
_exptl_crystal_size_max           0.019
_exptl_crystal_size_mid           0.016
_exptl_crystal_size_min           0.009
_exptl_absorpt_coefficient_mu     0.557
_shelx_estimated_absorpt_T_min    0.989
_shelx_estimated_absorpt_T_max    0.995
_exptl_absorpt_correction_type    multi-scan
_exptl_absorpt_correction_T_min   0.931
_exptl_absorpt_correction_T_max   0.962
_exptl_absorpt_process_details    
;
  Empirical correction (ABSPACK) includes:
 - Absorption correction using spherical harmonics
 - Frame scaling
 CrysAlisPro 1.171.40.84a (Rigaku Oxford Diffraction, 2020)
 Analytical numeric absorption correction using a multifaceted 
 crystal model based on expressions derived by R.C. Clark  
 J.S. Reid. (Clark, R. C.  Reid, J. S. (1995). Acta Cryst. 
 A51, 887-897) Empirical absorption correction using spherical 
 harmonics, implemented in SCALE3 ABSPACK scaling algorithm.
;
_diffrn_ambient_temperature       193(2) 
_diffrn_radiation_wavelength      1.54184
_diffrn_radiation_type            CuK\a
_diffrn_source                    'fine-focus sealed X-ray tube'
_diffrn_measurement_device        'four-circle diffractometer'
_diffrn_measurement_device_type   'Xcalibur, Ruby, Gemini ultra'
_diffrn_detector                  'CCD plate'
_diffrn_detector_type             Ruby
_diffrn_detector_area_resol_mean  10.3575
_diffrn_measurement_method        '\w scans'
_diffrn_reflns_number             3974
_diffrn_reflns_av_unetI/netI      0.0604
_diffrn_reflns_av_R_equivalents   0.0371
_diffrn_reflns_limit_h_min        -7
_diffrn_reflns_limit_h_max        7
_diffrn_reflns_limit_k_min        -8
_diffrn_reflns_limit_k_max        8
_diffrn_reflns_limit_l_min        -20
_diffrn_reflns_limit_l_max        11
_diffrn_reflns_theta_min          2.457
_diffrn_reflns_theta_max          62.201
_diffrn_reflns_theta_full         62.201
_diffrn_measured_fraction_theta_max   0.960
_diffrn_measured_fraction_theta_full  0.960
_diffrn_reflns_Laue_measured_fraction_max    0.960
_diffrn_reflns_Laue_measured_fraction_full   0.960
_diffrn_reflns_point_group_measured_fraction_max   0.960
_diffrn_reflns_point_group_measured_fraction_full  0.960
_reflns_number_total              2639
_reflns_number_gt                 1851
_reflns_threshold_expression      'I > 2\s(I)'
_reflns_Friedel_coverage          0.000
_reflns_Friedel_fraction_max      .
_reflns_Friedel_fraction_full     .
 
_reflns_special_details
;
 Reflections were merged by SHELXL according to the crystal
 class for the calculation of statistics and refinement.
 
 _reflns_Friedel_fraction is defined as the number of unique
 Friedel pairs measured divided by the number that would be
 possible theoretically, ignoring centric projections and
 systematic absences.
;
 
_computing_data_collection        'CrysAlisPro 1.171.40.84a (Rigaku OD, 2020)'
_computing_cell_refinement        'CrysAlisPro 1.171.40.84a (Rigaku OD, 2020)'
_computing_data_reduction         'CrysAlisPro 1.171.40.84a (Rigaku OD, 2020)'
_computing_structure_solution     'SHELXTL-XT-2014/4 (Bruker AXS, 2014)' 
_computing_structure_refinement   'SHELXL-2014/7 (Sheldrick, 2014)'
_computing_molecular_graphics     ?
_computing_publication_material   ?
_refine_special_details           
;
 Hydrogens at C5, C6 and O2 were found and refined isotropically
 with bond restraints: C-H 99 pm and O-H 83 pm.
;
_refine_ls_structure_factor_coef  Fsqd
_refine_ls_matrix_type            full
_refine_ls_weighting_scheme       calc
_refine_ls_weighting_details
'w=1/[\s^2^(Fo^2^)+(0.0842P)^2^] where P=(Fo^2^+2Fc^2^)/3'
_atom_sites_solution_primary      ?
_atom_sites_solution_secondary    ?
_atom_sites_solution_hydrogens    mixed
_refine_ls_hydrogen_treatment     mixed
_refine_ls_extinction_method      'SHELXL-2014/7 (Sheldrick 2014'
_refine_ls_extinction_coef        0.0068(14)
_refine_ls_extinction_expression
 'Fc^*^=kFc[1+0.001xFc^2^\l^3^/sin(2\q)]^-1/4^'
_refine_ls_number_reflns          2639
_refine_ls_number_parameters      215
_refine_ls_number_restraints      3
_refine_ls_R_factor_all           0.0841
_refine_ls_R_factor_gt            0.0585
_refine_ls_wR_factor_ref          0.1750
_refine_ls_wR_factor_gt           0.1470
_refine_ls_goodness_of_fit_ref    1.043
_refine_ls_restrained_S_all       1.044
_refine_ls_shift/su_max           0.000
_refine_ls_shift/su_mean          0.000
 
loop_
 _atom_site_label
 _atom_site_type_symbol
 _atom_site_fract_x
 _atom_site_fract_y
 _atom_site_fract_z
 _atom_site_U_iso_or_equiv
 _atom_site_adp_type
 _atom_site_occupancy
 _atom_site_site_symmetry_order  
 _atom_site_calc_flag
 _atom_site_refinement_flags_posn
 _atom_site_refinement_flags_adp
 _atom_site_refinement_flags_occupancy
 _atom_site_disorder_assembly
 _atom_site_disorder_group
O1 O 0.3467(3) 0.1409(2) 0.50549(9) 0.0498(5) Uani 1 1 d . . . . .
H2O H 0.536(5) -0.043(5) 0.5618(17) 0.102(13) Uiso 1 1 d D . . . .
O2 O 0.4618(3) -0.0110(3) 0.59558(10) 0.0533(6) Uani 1 1 d D . . . .
C1 C 0.2153(5) 0.4644(4) 0.58651(14) 0.0555(8) Uani 1 1 d . . . . .
H1A H 0.1236 0.5388 0.5685 0.067 Uiso 1 1 calc R U . . .
H1B H 0.3233 0.4750 0.5502 0.067 Uiso 1 1 calc R U . . .
C2 C 0.3208(5) 0.5418(4) 0.66185(14) 0.0493(7) Uani 1 1 d . . . . .
H2A H 0.2122 0.5485 0.6958 0.059 Uiso 1 1 calc R U . . .
H2B H 0.4121 0.6696 0.6556 0.059 Uiso 1 1 calc R U . . .
C3 C 0.4524(4) 0.4249(3) 0.69798(13) 0.0389(6) Uani 1 1 d . . . . .
C4 C 0.5168(4) 0.5005(3) 0.77994(13) 0.0423(6) Uani 1 1 d . . . . .
H4 H 0.3826 0.5000 0.8015 0.051 Uiso 1 1 calc R U . . .
C5 C 0.6526(5) 0.7054(4) 0.78564(16) 0.0577(8) Uani 1 1 d . . . . .
H5A H 0.7041 0.7445 0.7361 0.069 Uiso 1 1 calc R U . . .
H5B H 0.5642 0.7832 0.7996 0.069 Uiso 1 1 calc R U . . .
C6 C 0.8360(6) 0.7398(4) 0.84106(19) 0.0729(10) Uani 1 1 d D . . . .
H6 H 0.927(5) 0.872(3) 0.8402(17) 0.093(11) Uiso 1 1 d D . . . .
C7 C 0.9504(5) 0.5963(5) 0.8535(2) 0.0730(9) Uani 1 1 d D . . . .
H7 H 1.105(3) 0.637(5) 0.8651(19) 0.102(12) Uiso 1 1 d D . . . .
C8 C 0.8420(5) 0.4066(4) 0.81989(17) 0.0626(8) Uani 1 1 d . . . . .
H8A H 0.8920 0.3102 0.8453 0.075 Uiso 1 1 calc R U . . .
H8B H 0.8647 0.4022 0.7662 0.075 Uiso 1 1 calc R U . . .
C9 C 0.6102(4) 0.3805(3) 0.83261(13) 0.0448(7) Uani 1 1 d . . . . .
C10 C 0.4730(5) 0.1810(4) 0.82817(14) 0.0519(7) Uani 1 1 d . . . . .
H10A H 0.3404 0.1728 0.8513 0.062 Uiso 1 1 calc R U . . .
H10B H 0.5441 0.1032 0.8570 0.062 Uiso 1 1 calc R U . . .
C11 C 0.4237(4) 0.1045(3) 0.74831(13) 0.0467(7) Uani 1 1 d . . . . .
H11A H 0.3324 -0.0251 0.7485 0.056 Uiso 1 1 calc R U . . .
H11B H 0.5549 0.1046 0.7258 0.056 Uiso 1 1 calc R U . . .
C12 C 0.3144(4) 0.2223(3) 0.70188(12) 0.0371(6) Uani 1 1 d . . . . .
H12 H 0.1971 0.2301 0.7322 0.045 Uiso 1 1 calc R U . . .
C13 C 0.2043(4) 0.1356(3) 0.62607(13) 0.0394(6) Uani 1 1 d . . . . .
C14 C 0.0870(4) 0.2635(4) 0.59099(15) 0.0501(7) Uani 1 1 d . . . . .
H14A H 0.0337 0.2162 0.5401 0.060 Uiso 1 1 calc R U . . .
H14B H -0.0354 0.2573 0.6202 0.060 Uiso 1 1 calc R U . . .
C15 C 0.8191(5) 0.6335(4) 0.91315(18) 0.0691(9) Uani 1 1 d . . . . .
C16 C 0.6275(5) 0.4661(4) 0.91174(14) 0.0558(8) Uani 1 1 d . . . . .
H16A H 0.5015 0.5035 0.9211 0.067 Uiso 1 1 calc R U . . .
H16B H 0.6447 0.3765 0.9498 0.067 Uiso 1 1 calc R U . . .
C17 C 0.6427(4) 0.4413(4) 0.65107(14) 0.0488(7) Uani 1 1 d . . . . .
H17A H 0.7026 0.3403 0.6632 0.073 Uiso 1 1 calc R U . . .
H17B H 0.7482 0.5607 0.6622 0.073 Uiso 1 1 calc R U . . .
H17C H 0.5979 0.4332 0.5981 0.073 Uiso 1 1 calc R U . . .
C18 C 0.9071(7) 0.7330(5) 0.98526(19) 0.0925(12) Uani 1 1 d . . . . .
H18A H 0.9307 0.6439 1.0216 0.139 Uiso 1 1 calc R U . . .
H18B H 0.8083 0.7932 1.0039 0.139 Uiso 1 1 calc R U . . .
H18C H 1.0399 0.8269 0.9774 0.139 Uiso 1 1 calc R U . . .
C19 C 0.0425(4) -0.0527(4) 0.63893(15) 0.0539(7) Uani 1 1 d . . . . .
H19A H -0.0354 -0.1010 0.5918 0.081 Uiso 1 1 calc R U . . .
H19B H -0.0544 -0.0363 0.6752 0.081 Uiso 1 1 calc R U . . .
H19C H 0.1146 -0.1404 0.6580 0.081 Uiso 1 1 calc R U . . .
C20 C 0.3484(4) 0.0913(3) 0.57121(13) 0.0377(6) Uani 1 1 d . . . . .
 
loop_
 _atom_site_aniso_label
 _atom_site_aniso_U_11
 _atom_site_aniso_U_22
 _atom_site_aniso_U_33
 _atom_site_aniso_U_23
 _atom_site_aniso_U_13
 _atom_site_aniso_U_12
O1 0.0611(12) 0.0620(12) 0.0387(11) 0.0005(8) 0.0077(8) 0.0367(10)
O2 0.0703(14) 0.0569(12) 0.0491(11) 0.0033(9) 0.0148(9) 0.0418(10)
C1 0.073(2) 0.0578(17) 0.0506(16) 0.0039(13) 0.0039(14) 0.0429(16)
C2 0.0656(18) 0.0419(15) 0.0503(16) 0.0033(12) 0.0084(13) 0.0305(13)
C3 0.0453(14) 0.0344(13) 0.0427(14) 0.0007(10) 0.0091(11) 0.0194(11)
C4 0.0512(16) 0.0385(14) 0.0425(14) -0.0030(11) 0.0107(11) 0.0201(12)
C5 0.073(2) 0.0360(15) 0.0634(18) -0.0049(13) 0.0104(15) 0.0138(14)
C6 0.073(2) 0.0512(19) 0.084(2) -0.0085(17) -0.0026(18) 0.0038(17)
C7 0.053(2) 0.078(2) 0.088(2) -0.0192(18) -0.0007(17) 0.0192(17)
C8 0.0606(19) 0.071(2) 0.0650(19) -0.0113(15) -0.0035(14) 0.0351(16)
C9 0.0566(17) 0.0393(14) 0.0427(14) -0.0063(11) 0.0029(12) 0.0206(12)
C10 0.074(2) 0.0418(15) 0.0446(15) 0.0025(11) 0.0017(13) 0.0245(14)
C11 0.0615(17) 0.0371(14) 0.0458(15) 0.0000(11) 0.0032(12) 0.0211(12)
C12 0.0402(14) 0.0361(13) 0.0406(13) -0.0014(10) 0.0110(10) 0.0182(11)
C13 0.0393(14) 0.0401(14) 0.0430(14) -0.0035(11) 0.0082(11) 0.0171(11)
C14 0.0472(16) 0.0621(18) 0.0525(16) -0.0060(13) 0.0055(12) 0.0336(14)
C15 0.072(2) 0.0624(19) 0.069(2) -0.0217(16) -0.0071(16) 0.0166(17)
C16 0.073(2) 0.0529(17) 0.0447(16) -0.0070(12) -0.0002(13) 0.0235(15)
C17 0.0498(16) 0.0459(15) 0.0529(16) 0.0004(12) 0.0163(12) 0.0152(12)
C18 0.107(3) 0.081(2) 0.080(2) -0.0320(19) -0.016(2) 0.017(2)
C19 0.0484(16) 0.0533(17) 0.0571(17) -0.0056(13) 0.0088(13) 0.0093(13)
C20 0.0402(14) 0.0327(13) 0.0442(15) -0.0014(10) 0.0044(11) 0.0165(11)
 
_geom_special_details
;
 All esds (except the esd in the dihedral angle between two l.s. planes)
 are estimated using the full covariance matrix.  The cell esds are taken
 into account individually in the estimation of esds in distances, angles
 and torsion angles; correlations between esds in cell parameters are only
 used when they are defined by crystal symmetry.  An approximate (isotropic)
 treatment of cell esds is used for estimating esds involving l.s. planes.
;
 
loop_
 _geom_bond_atom_site_label_1
 _geom_bond_atom_site_label_2
 _geom_bond_distance
 _geom_bond_site_symmetry_2
 _geom_bond_publ_flag
O1 C20 1.244(3) . ?
O2 C20 1.295(3) . ?
O2 H2O 0.884(18) . ?
C1 C14 1.513(4) . ?
C1 C2 1.524(4) . ?
C1 H1A 0.9900 . ?
C1 H1B 0.9900 . ?
C2 C3 1.542(3) . ?
C2 H2A 0.9900 . ?
C2 H2B 0.9900 . ?
C3 C12 1.542(3) . ?
C3 C17 1.547(3) . ?
C3 C4 1.571(3) . ?
C4 C9 1.544(4) . ?
C4 C5 1.547(4) . ?
C4 H4 1.0000 . ?
C5 C6 1.498(5) . ?
C5 H5A 0.9900 . ?
C5 H5B 0.9900 . ?
C6 C7 1.510(5) . ?
C6 C15 1.521(5) . ?
C6 H6 1.006(18) . ?
C7 C15 1.504(5) . ?
C7 C8 1.509(4) . ?
C7 H7 1.002(19) . ?
C8 C9 1.540(4) . ?
C8 H8A 0.9900 . ?
C8 H8B 0.9900 . ?
C9 C10 1.516(4) . ?
C9 C16 1.547(4) . ?
C10 C11 1.530(3) . ?
C10 H10A 0.9900 . ?
C10 H10B 0.9900 . ?
C11 C12 1.531(3) . ?
C11 H11A 0.9900 . ?
C11 H11B 0.9900 . ?
C12 C13 1.559(3) . ?
C12 H12 1.0000 . ?
C13 C20 1.523(3) . ?
C13 C14 1.531(3) . ?
C13 C19 1.542(3) . ?
C14 H14A 0.9900 . ?
C14 H14B 0.9900 . ?
C15 C18 1.498(4) . ?
C15 C16 1.514(4) . ?
C16 H16A 0.9900 . ?
C16 H16B 0.9900 . ?
C17 H17A 0.9800 . ?
C17 H17B 0.9800 . ?
C17 H17C 0.9800 . ?
C18 H18A 0.9800 . ?
C18 H18B 0.9800 . ?
C18 H18C 0.9800 . ?
C19 H19A 0.9800 . ?
C19 H19B 0.9800 . ?
C19 H19C 0.9800 . ?
 
loop_
 _geom_angle_atom_site_label_1
 _geom_angle_atom_site_label_2
 _geom_angle_atom_site_label_3
 _geom_angle
 _geom_angle_site_symmetry_1
 _geom_angle_site_symmetry_3
 _geom_angle_publ_flag
C20 O2 H2O 115(3) . . ?
C14 C1 C2 111.6(2) . . ?
C14 C1 H1A 109.3 . . ?
C2 C1 H1A 109.3 . . ?
C14 C1 H1B 109.3 . . ?
C2 C1 H1B 109.3 . . ?
H1A C1 H1B 108.0 . . ?
C1 C2 C3 113.4(2) . . ?
C1 C2 H2A 108.9 . . ?
C3 C2 H2A 108.9 . . ?
C1 C2 H2B 108.9 . . ?
C3 C2 H2B 108.9 . . ?
H2A C2 H2B 107.7 . . ?
C2 C3 C12 108.9(2) . . ?
C2 C3 C17 108.56(19) . . ?
C12 C3 C17 111.61(19) . . ?
C2 C3 C4 107.17(19) . . ?
C12 C3 C4 107.62(18) . . ?
C17 C3 C4 112.8(2) . . ?
C9 C4 C5 110.4(2) . . ?
C9 C4 C3 116.74(19) . . ?
C5 C4 C3 114.0(2) . . ?
C9 C4 H4 104.8 . . ?
C5 C4 H4 104.8 . . ?
C3 C4 H4 104.8 . . ?
C6 C5 C4 113.7(2) . . ?
C6 C5 H5A 108.8 . . ?
C4 C5 H5A 108.8 . . ?
C6 C5 H5B 108.8 . . ?
C4 C5 H5B 108.8 . . ?
H5A C5 H5B 107.7 . . ?
C5 C6 C7 120.9(3) . . ?
C5 C6 C15 120.7(3) . . ?
C7 C6 C15 59.5(2) . . ?
C5 C6 H6 112(2) . . ?
C7 C6 H6 115(2) . . ?
C15 C6 H6 119.9(19) . . ?
C15 C7 C8 108.0(3) . . ?
C15 C7 C6 60.6(2) . . ?
C8 C7 C6 115.5(3) . . ?
C15 C7 H7 116(2) . . ?
C8 C7 H7 121(2) . . ?
C6 C7 H7 120(2) . . ?
C7 C8 C9 103.3(2) . . ?
C7 C8 H8A 111.1 . . ?
C9 C8 H8A 111.1 . . ?
C7 C8 H8B 111.1 . . ?
C9 C8 H8B 111.1 . . ?
H8A C8 H8B 109.1 . . ?
C10 C9 C8 114.7(2) . . ?
C10 C9 C4 110.1(2) . . ?
C8 C9 C4 111.6(2) . . ?
C10 C9 C16 112.1(2) . . ?
C8 C9 C16 100.8(2) . . ?
C4 C9 C16 107.0(2) . . ?
C9 C10 C11 112.8(2) . . ?
C9 C10 H10A 109.0 . . ?
C11 C10 H10A 109.0 . . ?
C9 C10 H10B 109.0 . . ?
C11 C10 H10B 109.0 . . ?
H10A C10 H10B 107.8 . . ?
C10 C11 C12 110.5(2) . . ?
C10 C11 H11A 109.6 . . ?
C12 C11 H11A 109.6 . . ?
C10 C11 H11B 109.6 . . ?
C12 C11 H11B 109.6 . . ?
H11A C11 H11B 108.1 . . ?
C11 C12 C3 111.8(2) . . ?
C11 C12 C13 116.43(19) . . ?
C3 C12 C13 114.58(19) . . ?
C11 C12 H12 104.1 . . ?
C3 C12 H12 104.1 . . ?
C13 C12 H12 104.1 . . ?
C20 C13 C14 110.49(19) . . ?
C20 C13 C19 104.48(19) . . ?
C14 C13 C19 107.7(2) . . ?
C20 C13 C12 114.8(2) . . ?
C14 C13 C12 109.20(19) . . ?
C19 C13 C12 109.81(19) . . ?
C1 C14 C13 114.9(2) . . ?
C1 C14 H14A 108.5 . . ?
C13 C14 H14A 108.5 . . ?
C1 C14 H14B 108.5 . . ?
C13 C14 H14B 108.5 . . ?
H14A C14 H14B 107.5 . . ?
C18 C15 C7 124.0(3) . . ?
C18 C15 C16 120.0(3) . . ?
C7 C15 C16 105.6(2) . . ?
C18 C15 C6 120.2(3) . . ?
C7 C15 C6 59.9(2) . . ?
C16 C15 C6 112.6(2) . . ?
C15 C16 C9 104.9(2) . . ?
C15 C16 H16A 110.8 . . ?
C9 C16 H16A 110.8 . . ?
C15 C16 H16B 110.8 . . ?
C9 C16 H16B 110.8 . . ?
H16A C16 H16B 108.8 . . ?
C3 C17 H17A 109.5 . . ?
C3 C17 H17B 109.5 . . ?
H17A C17 H17B 109.5 . . ?
C3 C17 H17C 109.5 . . ?
H17A C17 H17C 109.5 . . ?
H17B C17 H17C 109.5 . . ?
C15 C18 H18A 109.5 . . ?
C15 C18 H18B 109.5 . . ?
H18A C18 H18B 109.5 . . ?
C15 C18 H18C 109.5 . . ?
H18A C18 H18C 109.5 . . ?
H18B C18 H18C 109.5 . . ?
C13 C19 H19A 109.5 . . ?
C13 C19 H19B 109.5 . . ?
H19A C19 H19B 109.5 . . ?
C13 C19 H19C 109.5 . . ?
H19A C19 H19C 109.5 . . ?
H19B C19 H19C 109.5 . . ?
O1 C20 O2 122.1(2) . . ?
O1 C20 C13 121.6(2) . . ?
O2 C20 C13 116.2(2) . . ?
 
loop_
 _geom_torsion_atom_site_label_1
 _geom_torsion_atom_site_label_2
 _geom_torsion_atom_site_label_3
 _geom_torsion_atom_site_label_4
 _geom_torsion
 _geom_torsion_site_symmetry_1
 _geom_torsion_site_symmetry_2
 _geom_torsion_site_symmetry_3
 _geom_torsion_site_symmetry_4
 _geom_torsion_publ_flag
C14 C1 C2 C3 53.9(3) . . . . ?
C1 C2 C3 C12 -54.0(3) . . . . ?
C1 C2 C3 C17 67.7(3) . . . . ?
C1 C2 C3 C4 -170.2(2) . . . . ?
C2 C3 C4 C9 167.6(2) . . . . ?
C12 C3 C4 C9 50.6(3) . . . . ?
C17 C3 C4 C9 -73.0(3) . . . . ?
C2 C3 C4 C5 -61.7(3) . . . . ?
C12 C3 C4 C5 -178.7(2) . . . . ?
C17 C3 C4 C5 57.8(3) . . . . ?
C9 C4 C5 C6 -1.4(3) . . . . ?
C3 C4 C5 C6 -135.2(3) . . . . ?
C4 C5 C6 C7 34.7(4) . . . . ?
C4 C5 C6 C15 -35.9(4) . . . . ?
C5 C6 C7 C15 -109.7(4) . . . . ?
C5 C6 C7 C8 -12.6(5) . . . . ?
C15 C6 C7 C8 97.1(3) . . . . ?
C15 C7 C8 C9 26.9(3) . . . . ?
C6 C7 C8 C9 -38.5(4) . . . . ?
C7 C8 C9 C10 -160.5(2) . . . . ?
C7 C8 C9 C4 73.5(3) . . . . ?
C7 C8 C9 C16 -39.8(3) . . . . ?
C5 C4 C9 C10 178.5(2) . . . . ?
C3 C4 C9 C10 -49.1(3) . . . . ?
C5 C4 C9 C8 -53.0(3) . . . . ?
C3 C4 C9 C8 79.4(3) . . . . ?
C5 C4 C9 C16 56.5(3) . . . . ?
C3 C4 C9 C16 -171.2(2) . . . . ?
C8 C9 C10 C11 -75.5(3) . . . . ?
C4 C9 C10 C11 51.3(3) . . . . ?
C16 C9 C10 C11 170.3(2) . . . . ?
C9 C10 C11 C12 -58.4(3) . . . . ?
C10 C11 C12 C3 60.7(3) . . . . ?
C10 C11 C12 C13 -165.0(2) . . . . ?
C2 C3 C12 C11 -170.77(18) . . . . ?
C17 C3 C12 C11 69.4(2) . . . . ?
C4 C3 C12 C11 -54.9(2) . . . . ?
C2 C3 C12 C13 54.0(2) . . . . ?
C17 C3 C12 C13 -65.8(3) . . . . ?
C4 C3 C12 C13 169.89(19) . . . . ?
C11 C12 C13 C20 -60.6(3) . . . . ?
C3 C12 C13 C20 72.5(3) . . . . ?
C11 C12 C13 C14 174.7(2) . . . . ?
C3 C12 C13 C14 -52.3(3) . . . . ?
C11 C12 C13 C19 56.8(3) . . . . ?
C3 C12 C13 C19 -170.1(2) . . . . ?
C2 C1 C14 C13 -52.6(3) . . . . ?
C20 C13 C14 C1 -76.4(3) . . . . ?
C19 C13 C14 C1 170.0(2) . . . . ?
C12 C13 C14 C1 50.8(3) . . . . ?
C8 C7 C15 C18 142.1(3) . . . . ?
C6 C7 C15 C18 -108.1(4) . . . . ?
C8 C7 C15 C16 -2.4(4) . . . . ?
C6 C7 C15 C16 107.4(3) . . . . ?
C8 C7 C15 C6 -109.7(3) . . . . ?
C5 C6 C15 C18 -135.7(3) . . . . ?
C7 C6 C15 C18 114.2(4) . . . . ?
C5 C6 C15 C7 110.1(3) . . . . ?
C5 C6 C15 C16 14.6(4) . . . . ?
C7 C6 C15 C16 -95.5(3) . . . . ?
C18 C15 C16 C9 -169.4(3) . . . . ?
C7 C15 C16 C9 -23.2(3) . . . . ?
C6 C15 C16 C9 40.2(3) . . . . ?
C10 C9 C16 C15 161.5(2) . . . . ?
C8 C9 C16 C15 39.0(3) . . . . ?
C4 C9 C16 C15 -77.8(3) . . . . ?
C14 C13 C20 O1 -6.8(3) . . . . ?
C19 C13 C20 O1 108.8(2) . . . . ?
C12 C13 C20 O1 -130.8(2) . . . . ?
C14 C13 C20 O2 177.7(2) . . . . ?
C19 C13 C20 O2 -66.8(3) . . . . ?
C12 C13 C20 O2 53.6(3) . . . . ?
 
loop_
 _geom_hbond_atom_site_label_D 
 _geom_hbond_atom_site_label_H 
 _geom_hbond_atom_site_label_A 
 _geom_hbond_distance_DH 
 _geom_hbond_distance_HA 
 _geom_hbond_distance_DA 
 _geom_hbond_angle_DHA 
 _geom_hbond_site_symmetry_A 
O2 H2O O1  0.884(18) 1.755(19) 2.632(2) 171(4) 2_656
 
_refine_diff_density_max    0.204
_refine_diff_density_min   -0.200
_refine_diff_density_rms    0.047

_shelx_res_file
;

    l667.res created by SHELXL-2014/7


TITL p_a.res in P-1
REM Old TITL Kahlenbergmessung

REM SHELXT solution in P-1
REM R1 0.204,  Rweak 0.006,  Alpha 0.032,  Orientation as input
REM Formula found by SHELXT:  C20 O2

CELL  1.54184   6.7083   7.5468  18.0182   90.223   93.343  107.070
ZERR    2.000   0.0009   0.0010   0.0014    0.008    0.009    0.012
LATT  1
SFAC C H O
UNIT 40 60 4
TEMP -80.150
SIZE 0.009 0.016 0.019
L.S. 10
OMIT -1 125
ACTA
CONF
EQIV $1 -x+1, -y, -z+1
HTAB O2 O1_$1
BOND $H
LIST 6
FMAP 2
PLAN 10
DFIX 0.83 0.02 O2 H2O
DFIX 0.99 0.02 C6 H6 C7 H7
WGHT    0.084200
EXTI    0.006774
FVAR       1.00895
O1    3    0.346739    0.140901    0.505488    11.00000    0.06109    0.06204 =
         0.03868    0.00048    0.00774    0.03674
H2O   2    0.535788   -0.043260    0.561805    11.00000    0.10195
O2    3    0.461823   -0.010968    0.595584    11.00000    0.07027    0.05686 =
         0.04911    0.00329    0.01484    0.04179
C1    1    0.215320    0.464439    0.586507    11.00000    0.07325    0.05776 =
         0.05064    0.00394    0.00386    0.04293
AFIX  23
H1A   2    0.123562    0.538828    0.568521    11.00000   -1.20000
H1B   2    0.323281    0.475038    0.550216    11.00000   -1.20000
AFIX   0
C2    1    0.320764    0.541806    0.661853    11.00000    0.06563    0.04189 =
         0.05034    0.00326    0.00840    0.03046
AFIX  23
H2A   2    0.212153    0.548542    0.695760    11.00000   -1.20000
H2B   2    0.412118    0.669569    0.655571    11.00000   -1.20000
AFIX   0
C3    1    0.452434    0.424940    0.697979    11.00000    0.04529    0.03440 =
         0.04268    0.00075    0.00906    0.01935
C4    1    0.516837    0.500524    0.779938    11.00000    0.05124    0.03852 =
         0.04247   -0.00295    0.01067    0.02006
AFIX  13
H4    2    0.382628    0.500014    0.801481    11.00000   -1.20000
AFIX   0
C5    1    0.652629    0.705412    0.785639    11.00000    0.07293    0.03599 =
         0.06336   -0.00487    0.01042    0.01379
AFIX  23
H5A   2    0.704101    0.744528    0.736136    11.00000   -1.20000
H5B   2    0.564248    0.783220    0.799588    11.00000   -1.20000
AFIX   0
C6    1    0.835960    0.739780    0.841062    11.00000    0.07316    0.05116 =
         0.08405   -0.00846   -0.00261    0.00383
H6    2    0.927487    0.871745    0.840166    11.00000    0.09324
C7    1    0.950426    0.596340    0.853493    11.00000    0.05314    0.07769 =
         0.08752   -0.01920   -0.00068    0.01924
H7    2    1.105249    0.636763    0.865120    11.00000    0.10220
C8    1    0.841953    0.406580    0.819894    11.00000    0.06062    0.07139 =
         0.06501   -0.01135   -0.00352    0.03514
AFIX  23
H8A   2    0.892029    0.310189    0.845326    11.00000   -1.20000
H8B   2    0.864672    0.402207    0.766204    11.00000   -1.20000
AFIX   0
C9    1    0.610165    0.380535    0.832613    11.00000    0.05661    0.03928 =
         0.04267   -0.00632    0.00285    0.02056
C10   1    0.473006    0.181012    0.828167    11.00000    0.07400    0.04179 =
         0.04456    0.00251    0.00166    0.02453
AFIX  23
H10A  2    0.340436    0.172795    0.851334    11.00000   -1.20000
H10B  2    0.544137    0.103179    0.856970    11.00000   -1.20000
AFIX   0
C11   1    0.423705    0.104471    0.748307    11.00000    0.06146    0.03712 =
         0.04583   -0.00004    0.00317    0.02115
AFIX  23
H11A  2    0.332429   -0.025118    0.748507    11.00000   -1.20000
H11B  2    0.554874    0.104580    0.725789    11.00000   -1.20000
AFIX   0
C12   1    0.314449    0.222276    0.701878    11.00000    0.04016    0.03608 =
         0.04061   -0.00141    0.01103    0.01815
AFIX  13
H12   2    0.197064    0.230066    0.732240    11.00000   -1.20000
AFIX   0
C13   1    0.204333    0.135582    0.626066    11.00000    0.03926    0.04006 =
         0.04303   -0.00352    0.00822    0.01713
C14   1    0.086983    0.263506    0.590987    11.00000    0.04717    0.06212 =
         0.05250   -0.00604    0.00548    0.03358
AFIX  23
H14A  2    0.033706    0.216172    0.540107    11.00000   -1.20000
H14B  2   -0.035359    0.257288    0.620167    11.00000   -1.20000
AFIX   0
C15   1    0.819144    0.633531    0.913147    11.00000    0.07211    0.06244 =
         0.06915   -0.02174   -0.00710    0.01662
C16   1    0.627541    0.466115    0.911737    11.00000    0.07257    0.05286 =
         0.04466   -0.00702   -0.00020    0.02354
AFIX  23
H16A  2    0.501455    0.503488    0.921144    11.00000   -1.20000
H16B  2    0.644660    0.376530    0.949777    11.00000   -1.20000
AFIX   0
C17   1    0.642713    0.441271    0.651069    11.00000    0.04980    0.04593 =
         0.05293    0.00038    0.01634    0.01518
AFIX 137
H17A  2    0.702594    0.340330    0.663235    11.00000   -1.50000
H17B  2    0.748223    0.560660    0.662155    11.00000   -1.50000
H17C  2    0.597860    0.433166    0.598100    11.00000   -1.50000
AFIX   0
C18   1    0.907100    0.732975    0.985264    11.00000    0.10732    0.08099 =
         0.07957   -0.03204   -0.01601    0.01736
AFIX 137
H18A  2    0.930726    0.643911    1.021642    11.00000   -1.50000
H18B  2    0.808278    0.793173    1.003915    11.00000   -1.50000
H18C  2    1.039851    0.826915    0.977426    11.00000   -1.50000
AFIX   0
C19   1    0.042529   -0.052688    0.638930    11.00000    0.04838    0.05330 =
         0.05713   -0.00559    0.00879    0.00932
AFIX 137
H19A  2   -0.035444   -0.100987    0.591836    11.00000   -1.50000
H19B  2   -0.054445   -0.036337    0.675153    11.00000   -1.50000
H19C  2    0.114631   -0.140409    0.657979    11.00000   -1.50000
AFIX   0
C20   1    0.348397    0.091299    0.571212    11.00000    0.04017    0.03265 =
         0.04419   -0.00135    0.00439    0.01651

HKLF 4

REM  p_a.res in P-1
REM R1 =  0.0585 for    1851 Fo > 4sig(Fo)  and  0.0841 for all    2639 data
REM    215 parameters refined using      3 restraints

END

WGHT      0.0842      0.0000

REM Highest difference peak  0.204,  deepest hole -0.200,  1-sigma level  0.047
Q1    1  -0.0459  0.2098  0.5479  11.00000  0.05    0.20
Q2    1   0.2498  0.1663  0.6522  11.00000  0.05    0.20
Q3    1   0.5462  0.4344  0.6764  11.00000  0.05    0.17
Q4    1  -0.1011  0.1727  0.5003  11.00000  0.05    0.16
Q5    1   0.4812  0.2837  0.5280  11.00000  0.05    0.16
Q6    1   0.4885  0.4350  0.7297  11.00000  0.05    0.16
Q7    1  -0.1553  0.0561  0.5044  11.00000  0.05    0.15
Q8    1   0.2498 -0.0809  0.7446  11.00000  0.05    0.15
Q9    1   0.1869  0.1998  0.6132  11.00000  0.05    0.15
Q10   1   0.6360  0.7764  0.7102  11.00000  0.05    0.14
;
_shelx_res_checksum   27013

_shelx_hkl_file
;
   0   0   1  917.26    9.93
   0   0   2 1087.40   15.44
   0   0   3   52.07    2.96
   0   0   3   53.59    4.29
   0   0   4 1464.62   26.14
   0   0   4 1469.25   15.07
   0   0   5 1079.02    8.54
   0   0   5 1036.03   25.45
   0   0   6  257.89   14.32
   0   0   7    4.02    2.33
   0   0   8    8.82    3.59
   0   0  -9  214.87   10.45
   0   0  -9  212.15   10.71
   0   0 -10  138.52    9.66
   0   0 -10  138.34    9.90
   0   0 -10  149.76    9.41
   0   0 -11   21.47    3.84
   0   0 -11   29.21    5.03
   0   0 -11   22.65    4.38
   0   0 -12  575.40   21.40
   0   0 -12  601.11   24.60
   0   0 -12  553.04   23.03
   0   0 -13   -0.81    0.93
   0   0 -13    0.53    1.55
   0   0 -14   76.29    8.50
   0   0 -14   79.72   10.25
   0   0 -14   74.80    9.35
   0   0 -15  111.02   12.56
   0   0 -15  110.37   10.39
   0   0 -15   97.20   11.27
   0   0 -16   40.08    7.71
   0   0 -16   49.95    7.13
   0   0 -17   12.11    3.03
   0   0 -17    9.24    3.82
   0   0 -18    3.81    3.20
   0   0 -19   -0.63    1.15
   0   1 -19   -2.50    2.02
   0   1 -18    4.54    2.60
   0   1 -17   39.72    7.76
   0   1 -16  392.66   24.45
   0   1 -15    9.25    2.74
   0   1 -15   12.53    4.45
   0   1 -14    3.42    3.02
   0   1 -14    5.79    2.43
   0   1 -14    4.52    2.21
   0   1 -13  133.11   10.92
   0   1 -13  122.21    9.76
   0   1 -13  123.06   12.37
   0   1 -12    0.39    0.85
   0   1 -12   -0.06    1.46
   0   1 -12   -0.39    0.86
   0   1 -11    8.86    3.34
   0   1 -11    7.54    2.13
   0   1 -11    3.85    1.84
   0   1 -10  139.12   10.96
   0   1 -10  140.29    8.38
   0   1 -10  139.52    9.37
   0   1  -9  101.18    7.30
   0   1  -9  102.08    6.61
   0  -1   9  108.26   12.69
   0   1  -9   98.17    8.74
   0  -1   8  110.47   11.56
   0   1  -8   90.94    7.72
   0  -1   7   56.11    4.16
   0  -1   7   67.47    8.33
   0  -1   6   11.20    1.85
   0  -1   5   82.43    5.12
   0   1  -4  706.32   13.75
   0   1  -3    2.98    0.97
   0   1  -2 3194.38   28.80
   0  -1   1 4402.07   37.36
   0  -1   0 1305.35   20.28
   0  -1  -1  372.18   11.18
   0  -1  -2   56.26    4.65
   0   1   2   57.10    4.35
   0   1   3   51.59    4.12
   0  -1  -4   24.79    3.90
   0  -1  -4   17.03    3.14
   0   1   4   21.10    2.74
   0  -1  -5  149.19    9.75
   0  -1  -5  161.66   10.49
   0  -1  -6  506.53   18.31
   0   1   7  106.53    5.10
   0  -1  -8 2014.85   33.73
   0  -1  -8 2090.63   35.09
   0  -1  -8 2097.55   27.26
   0  -1  -9  745.83   18.70
   0  -1  -9  752.80   23.39
   0  -1  -9  732.39   21.61
   0  -1 -10  176.52   12.28
   0  -1 -10  189.91   10.28
   0  -1 -10  166.98   10.98
   0  -1 -11    8.36    3.43
   0  -1 -11   11.70    3.28
   0  -1 -11   10.06    2.70
   0  -1 -12   13.09    3.25
   0  -1 -12   13.46    3.68
   0  -1 -12    8.77    3.17
   0  -1 -13    4.57    3.18
   0  -1 -13   -0.22    2.16
   0  -1 -13    0.54    1.09
   0  -1 -14    4.52    2.05
   0  -1 -14    4.97    2.52
   0  -1 -14    5.69    3.63
   0  -1 -15   44.79    7.32
   0  -1 -15   44.29    7.16
   0  -1 -15   38.40    7.88
   0  -1 -16    0.09    1.69
   0  -1 -16    0.95    1.61
   0  -1 -17    3.41    3.64
   0  -1 -17    2.97    1.82
   0  -1 -18   -2.49    2.45
   0  -1 -19    5.25    2.56
   0   2 -19   11.47    4.28
   0   2 -18    8.35    4.10
   0   2 -17    5.27    3.09
   0   2 -17   10.22    3.45
   0   2 -16   44.58    7.33
   0   2 -16   41.83    7.85
   0   2 -15    5.45    2.36
   0   2 -15    2.64    2.60
   0   2 -14   -0.20    1.68
   0   2 -14   -1.50    1.79
   0   2 -13   13.67    4.93
   0   2 -13   12.27    3.62
   0   2 -12   66.47    7.97
   0   2 -12   66.36    9.40
   0   2 -11    5.08    2.57
   0   2 -11    7.13    2.46
   0   2 -10    5.43    2.13
   0   2 -10    8.63    2.09
   0   2 -10    5.91    2.26
   0   2  -9    4.89    2.96
   0   2  -9    4.37    1.43
   0   2  -9    6.16    2.15
   0   2  -8    2.11    1.27
   0   2  -8    1.07    1.39
   0   2  -7   10.10    2.74
   0   2  -7    7.16    1.95
   0  -2   7    9.15    2.55
   0  -2   6  162.17   10.97
   0   2  -6  185.23   10.32
   0   2  -5   81.02    6.75
   0  -2   5   84.11    7.90
   0   2  -4  426.94   15.30
   0  -2   4  443.81   17.62
   0   2  -3  264.83   11.86
   0  -2   3  283.92   13.88
   0  -2   2  111.24    8.73
   0   2  -2  104.49    7.41
   0  -2   1 1355.77   30.27
   0  -2   0  555.13   19.65
   0  -2  -1  343.23   15.62
   0  -2  -2   11.00    3.12
   0  -2  -5  130.06   12.09
   0  -2  -6  819.34   29.41
   0  -2  -6  901.24   33.42
   0  -2  -7  709.44   20.57
   0   2   7  744.88   20.68
   0  -2  -7  643.54   30.41
   0  -2  -7  774.64   14.98
   0  -2  -7  678.81   21.43
   0  -2  -7  690.85   27.23
   0  -2  -8   99.11    8.29
   0  -2  -8  113.59   10.81
   0  -2  -8  107.76    6.31
   0  -2  -8  104.24    9.21
   0  -2  -9  380.91   18.71
   0  -2  -9  400.57   17.64
   0  -2  -9  403.91   13.09
   0  -2 -10    6.23    2.50
   0  -2 -10    5.78    1.82
   0  -2 -10    9.07    3.35
   0  -2 -11   16.27    4.51
   0  -2 -11   20.61    3.66
   0  -2 -11   17.73    4.55
   0  -2 -12    9.29    3.07
   0  -2 -12    9.27    4.31
   0  -2 -12    9.99    2.67
   0  -2 -13   45.52    8.83
   0  -2 -13   50.11    6.52
   0  -2 -13   51.60    7.65
   0  -2 -14    3.05    3.29
   0  -2 -14    8.04    2.71
   0  -2 -14    9.01    3.70
   0  -2 -15   20.01    4.70
   0  -2 -15   13.92    5.19
   0  -2 -16    4.71    2.30
   0  -2 -16   -4.14    3.47
   0  -2 -17   23.59    5.21
   0  -2 -17   27.28    7.68
   0  -2 -18   82.07    9.59
   0  -2 -19   -1.07    1.04
   0   3 -18    3.58    2.05
   0   3 -17    8.18    3.05
   0   3 -16   -2.81    2.11
   0   3 -15   43.29    7.60
   0   3 -15   35.74    8.05
   0   3 -14   53.53    8.21
   0   3 -14   54.63    9.56
   0   3 -13    2.23    2.44
   0   3 -13    1.30    2.00
   0   3 -12   40.48    8.21
   0   3 -12   40.81    6.61
   0   3 -11    6.97    3.88
   0   3 -11   11.90    3.49
   0   3 -10    0.12    1.20
   0   3 -10   -1.26    2.26
   0   3  -9   -0.64    1.45
   0   3  -9   -0.87    1.52
   0   3  -8   22.11    5.17
   0   3  -8   16.50    3.61
   0   3  -7   19.42    3.73
   0   3  -7   23.60    5.41
   0   3  -6  184.46   10.46
   0   3  -6  219.17   14.19
   0  -3   6  178.79   15.52
   0   3  -6  202.90   14.18
   0  -3   5   26.11    5.83
   0   3  -5   21.16    4.46
   0   3  -5   20.72    3.29
   0   3  -4    7.17    1.74
   0  -3   4    4.66    2.60
   0   3  -4    7.13    2.56
   0  -3   3   95.09   10.93
   0   3  -3  101.88    9.52
   0   3  -2   85.77    8.78
   0  -3   2   77.70    9.93
   0  -3   1   21.55    5.02
   0   3  -1   22.80    4.39
   0  -3   0  469.55   24.29
   0   3   0  481.96   20.47
   0   3   1 1030.51   30.14
   0  -3  -1  918.34   34.28
   0  -3  -2  179.34   15.33
   0   3   2  221.25   14.11
   0   3   3   37.96    5.94
   0   3   4  590.98   23.71
   0   3   4  581.72   17.69
   0   3   5  455.84   15.96
   0  -3  -5  473.77   29.62
   0   3   5  467.89   21.26
   0  -3  -5  446.27   18.05
   0  -3  -6    6.88    2.54
   0   3   6    1.56    1.27
   0  -3  -6    4.14    2.91
   0   3   6    4.93    1.80
   0  -3  -7  243.26   15.58
   0   3   7  284.27   12.82
   0  -3  -8    0.32    1.58
   0  -3  -8    1.31    0.79
   0  -3  -9   -2.05    2.34
   0  -3  -9    0.80    0.62
   0  -3 -10    5.75    3.47
   0  -3 -10    3.97    1.53
   0  -3 -11    5.08    1.72
   0  -3 -11    7.50    3.67
   0  -3 -12   17.95    3.55
   0  -3 -12   13.71    5.82
   0  -3 -13   43.59    5.99
   0  -3 -13   50.96   11.30
   0  -3 -14   -3.25    3.30
   0  -3 -14    0.46    1.74
   0  -3 -15   15.70    3.86
   0  -3 -15   24.16    7.05
   0  -3 -16   42.11    9.04
   0  -3 -16   24.96    4.85
   0  -3 -17   19.52    4.53
   0  -3 -17   30.51    7.54
   0  -3 -18   12.38    3.36
   0   4 -17   15.36    4.40
   0   4 -16  209.28   16.24
   0   4 -15   86.66   10.80
   0   4 -14   40.56    7.53
   0   4 -13    3.49    3.69
   0   4 -12    6.74    3.45
   0   4 -11   -5.50    3.08
   0   4 -10    0.32    1.91
   0   4  -9    3.29    2.34
   0   4  -8   27.57    5.17
   0   4  -7   89.82    6.33
   0   4  -7   76.98    8.04
   0   4  -6   39.88    4.14
   0   4  -6   34.54    5.21
   0   4  -5   40.52    4.86
   0   4  -5   38.06    5.04
   0   4  -4    9.44    2.69
   0   4  -4   10.17    2.48
   0   4  -3  228.02   12.45
   0   4  -3  240.11   11.72
   0   4  -2   13.87    3.15
   0   4  -2   12.63    2.53
   0   4  -1  312.62   15.24
   0   4   0   14.65    3.34
   0   4   1  586.95   20.33
   0   4   2    3.13    2.13
   0   4   3  161.46   11.23
   0  -4  -3  161.52   11.90
   0   4   4    3.22    1.60
   0  -4  -4   -0.67    2.20
   0   4   5  378.36   17.09
   0  -4  -5  401.73   20.82
   0   4   5  394.27   12.98
   0  -4  -6  250.04   17.33
   0   4   6  244.37   13.89
   0   4   6  293.85   11.28
   0  -4  -7    2.42    2.33
   0   4   7    0.25    0.90
   0  -4  -8   12.88    4.52
   0   4   8   13.71    3.34
   0  -4  -9  250.72   20.39
   0  -4  -9  250.77   11.59
   0  -4 -10  273.35   12.98
   0  -4 -10  285.81   22.90
   0  -4 -11  169.08   18.62
   0  -4 -11  172.86   10.72
   0  -4 -12   21.60    3.89
   0  -4 -12   14.87    7.03
   0  -4 -13    2.43    3.08
   0  -4 -13    3.89    2.20
   0  -4 -14   14.61    3.72
   0  -4 -14   17.86    6.70
   0  -4 -15   16.32    6.37
   0  -4 -15   10.05    2.99
   0  -4 -16   17.05    3.79
   0  -4 -16   35.92    8.64
   0  -4 -17    2.63    1.46
   0   5 -16    0.20    1.41
   0   5 -15   16.90    4.81
   0   5 -14   21.27    5.30
   0   5 -13   20.89    5.50
   0   5 -12    4.49    3.43
   0   5 -11    3.82    3.03
   0   5 -10    3.64    2.49
   0   5  -9    1.57    2.51
   0   5  -8   38.65    6.78
   0   5  -8   49.57    5.32
   0   5  -7  171.50   13.67
   0   5  -7  205.22   10.98
   0   5  -6  320.88   13.76
   0   5  -6  320.71   17.87
   0   5  -5  190.12   10.63
   0   5  -5  203.58   12.72
   0   5  -5  176.54   12.72
   0   5  -4  227.96   11.60
   0   5  -4  242.61   14.22
   0   5  -4  232.95   13.97
   0   5  -3    7.41    2.53
   0   5  -3    8.02    2.12
   0   5  -2   -1.14    1.41
   0   5  -2   -1.32    1.31
   0   5  -1   51.06    5.59
   0   5  -1   46.04    6.28
   0   5   0    5.20    1.90
   0   5   0    2.61    1.25
   0   5   1    3.72    1.76
   0   5   1    0.44    1.47
   0   5   2   21.78    3.60
   0   5   2   17.67    4.53
   0   5   3   14.44    3.96
   0   5   3   10.03    2.38
   0   5   4    5.69    1.80
   0   5   4    8.16    2.90
   0   5   5   15.06    2.95
   0   5   5   14.38    4.04
   0   5   6   15.41    2.96
   0  -5  -6   11.97    4.52
   0   5   6   13.33    3.73
   0   5   7    3.15    1.62
   0  -5  -7    7.15    3.86
   0   5   7    4.08    1.80
   0   5   8   82.66    9.01
   0  -5  -8   75.97   11.59
   0  -5  -9  710.20   36.86
   0  -5  -9  653.83   20.09
   0   5   9  754.61   25.82
   0  -5 -10   21.71    6.67
   0  -5 -10   23.82    4.00
   0  -5 -11   21.76    6.86
   0  -5 -11   19.12    3.58
   0  -5 -12   -1.04    1.07
   0  -5 -12   -3.39    2.72
   0  -5 -13    5.42    3.98
   0  -5 -13    6.54    2.36
   0  -5 -14   35.76    5.23
   0  -5 -15    1.00    0.99
   0   6 -14    0.74    1.14
   0   6 -13    0.97    1.50
   0   6 -12   -2.30    2.04
   0   6 -11    4.00    2.53
   0   6 -10    6.37    3.51
   0   6  -9    1.64    1.44
   0   6  -8    2.94    1.31
   0   6  -8   -0.13    1.42
   0   6  -7  384.03   16.29
   0   6  -7  351.89   20.84
   0   6  -6    0.43    1.76
   0   6  -6    0.55    0.95
   0   6  -5   35.34    5.15
   0   6  -4    6.72    2.64
   0   6  -3   42.63    6.86
   0   6  -3   38.06    5.40
   0   6  -2   14.73    3.44
   0   6  -2   16.14    4.17
   0   6  -1    1.20    2.05
   0   6  -1    2.44    1.80
   0   6   0   33.03    5.21
   0   6   0   32.49    5.93
   0   6   1    0.36    2.06
   0   6   1    0.99    1.65
   0   6   2  130.66   12.28
   0   6   2  144.90   10.44
   0   6   3  258.76   17.17
   0   6   3  238.60   13.40
   0   6   4    2.96    1.66
   0   6   4    1.11    1.63
   0   6   5    5.98    2.34
   0   6   5    0.77    2.06
   0   6   6   11.20    2.77
   0   6   6   17.28    4.50
   0   6   7    7.04    2.08
   0   6   7    6.02    2.66
   0  -6  -8   30.64    4.38
   0   6   8   28.78    5.57
   0  -6  -9   -1.31    1.28
   0  -6 -10   37.99    4.98
   0  -6 -11   -0.89    1.00
   0  -6 -12    3.21    1.48
   0  -6 -13   -0.15    0.56
   0   7  -7    5.68    2.02
   0   7  -6   26.97    4.39
   0   7  -5    8.25    2.42
   0   7  -4    3.78    1.91
   0   7  -3    2.41    1.61
   0   7  -2   32.79    5.13
   0   7  -1    0.61    1.17
   0   7   0   15.64    3.65
   0   7   1   64.67    7.42
   0   7   2   81.56    8.02
   0   7   3   15.30    3.84
   0   7   4    1.72    1.77
   0   7   5    0.64    1.10
   0   7   6    5.45    2.05
   0  -7  -7    0.64    0.96
   0  -7  -8   13.43    2.84
   0  -7  -9    3.66    1.49
   0   8  -4    1.21    1.43
   0   8  -3    6.00    2.14
   0   8  -2    0.81    1.06
   0   8  -1   18.95    3.79
   0   8   0    4.45    1.74
   0   8   1    4.14    1.84
   0   8   2    2.66    1.44
   0   8   3   18.44    3.49
   1  -8  -5   -0.39    0.43
  -1   8   5    2.27    1.27
  -1   8   4   14.38    3.14
  -1   8   3    6.22    2.08
  -1   8   2    7.35    2.34
  -1   8   1   14.49    3.31
  -1   8   0   -0.89    1.09
  -1   8  -1   -2.86    1.59
  -1   8  -2   11.06    2.91
  -1   8  -3    1.43    1.22
  -1   8  -4    0.00    1.01
  -1   8  -5   26.10    4.10
  -1   8  -6   35.26    4.62
  -1   7   9   -1.32    1.27
  -1   7   8    0.90    1.97
   1  -7  -8    2.97    1.31
  -1   7   7   30.19    5.65
   1  -7  -7   27.74    3.86
  -1   7   6    8.41    3.22
  -1   7   6    7.62    2.35
  -1   7   5  116.21   11.79
  -1   7   5  126.93    9.62
  -1   7   4    1.74    1.30
  -1   7   4    1.66    1.65
  -1   7   3  200.48   15.95
  -1   7   3  198.78   12.47
  -1   7   2    1.33    2.33
  -1   7   2    5.05    2.33
  -1   7   1  125.42   12.26
  -1   7   1  133.15   10.40
  -1   7   0   61.26    7.03
  -1   7   0   58.09    8.27
  -1   7  -1   -0.97    1.63
  -1   7  -1    2.90    1.64
  -1   7  -2    0.73    1.86
  -1   7  -2    2.14    1.93
  -1   7  -3   12.61    3.33
  -1   7  -3    6.32    2.89
  -1   7  -4   24.72    4.37
  -1   7  -5    7.09    2.20
  -1   7  -6    6.76    2.28
  -1   7  -7    1.32    0.91
  -1   7  -8   20.28    4.92
  -1   7  -9    1.64    1.51
  -1   7 -10   23.40    5.09
  -1   7 -11    6.11    2.88
   1  -6 -13   -0.93    2.08
   1  -6 -12    1.50    3.18
   1  -6 -11   45.94    9.39
  -1   6  10    1.07    1.10
   1  -6 -10    2.38    2.56
   1  -6 -10    1.94    1.15
  -1   6   9   12.14    3.54
   1  -6  -9   14.14    2.91
   1  -6  -9   10.05    4.55
   1  -6  -8   67.85    6.17
  -1   6   8   67.52    9.50
  -1   6   7   29.26    4.35
  -1   6   7   24.18    5.38
  -1   6   6   75.27    7.02
  -1   6   6   66.83    9.08
  -1   6   5   59.15    8.75
  -1   6   5   58.35    6.45
  -1   6   4   43.88    7.31
  -1   6   3  203.20   16.10
  -1   6   2   65.77    9.36
  -1   6   1    1.70    2.88
  -1   6   0  188.98   14.69
  -1   6  -1   53.09    7.87
  -1   6  -2    1.64    2.24
  -1   6  -3  254.32   16.13
  -1   6  -4   17.21    4.33
  -1   6  -5 1020.04   26.36
  -1   6  -5  973.03   31.03
  -1   6  -6   43.25    6.92
  -1   6  -6   48.17    5.70
  -1   6  -7   67.29    8.73
  -1   6  -7   67.41    6.60
  -1   6  -8   17.64    4.75
  -1   6  -8   17.86    3.31
  -1   6  -9  109.07   11.63
  -1   6 -10   72.14    9.72
  -1   6 -11   16.11    4.51
  -1   6 -12   10.07    3.63
  -1   6 -13   -5.96    2.86
  -1   6 -14   -0.83    1.35
   1  -5 -16    1.25    2.46
   1  -5 -15    1.35    3.72
   1  -5 -14   15.58    5.79
   1  -5 -13  102.28   14.33
   1  -5 -12    3.42    3.38
   1  -5 -12    2.16    1.56
   1  -5 -11  225.40   20.95
   1  -5 -11  234.95   12.36
   1  -5 -10   35.80    8.05
  -1   5  10   53.35    7.15
   1  -5 -10   34.40    4.54
   1  -5  -9   35.98    4.41
   1  -5  -9   32.03    7.23
  -1   5   9   32.39    6.01
   1  -5  -8    0.30    1.73
  -1   5   8    1.66    1.18
   1  -5  -7   36.34    7.11
  -1   5   7   33.75    6.12
  -1   5   6   43.91    6.90
   1  -5  -6   44.37    7.64
   1  -5  -5   37.12    6.49
  -1   5   5   30.28    5.70
  -1   5   4   13.52    4.21
  -1   5   3    2.56    1.86
  -1   5   2   56.62    7.72
  -1   5   1   85.28    9.17
  -1   5   0    8.66    2.79
  -1   5  -1   38.56    6.03
  -1   5  -2   53.18    6.84
  -1   5  -3  309.83   14.42
  -1   5  -3  293.73   16.08
  -1   5  -4  811.66   25.88
  -1   5  -4  814.61   24.47
  -1   5  -5    3.36    1.78
  -1   5  -5    8.53    2.51
  -1   5  -6  147.59   11.52
  -1   5  -7   71.11    8.24
  -1   5  -8   45.29    7.13
  -1   5  -8   59.10    5.48
  -1   5  -9   61.51    8.40
  -1   5 -10    7.00    3.26
  -1   5 -11   10.05    3.84
  -1   5 -12   13.35    4.37
  -1   5 -13   57.14    8.68
  -1   5 -14   83.44   10.22
  -1   5 -15    5.67    2.87
  -1   5 -16   -0.62    1.23
   1  -4 -18    6.59    3.40
   1  -4 -17   -2.34    2.70
   1  -4 -16   10.37    5.51
   1  -4 -15   -2.00    3.81
   1  -4 -14    7.91    4.62
   1  -4 -13   87.34    8.09
   1  -4 -13   91.69   13.78
   1  -4 -12   36.33    4.95
   1  -4 -12   35.24    8.60
   1  -4 -11  125.65    8.70
   1  -4 -11  100.13   12.56
   1  -4 -10  103.34   12.25
   1  -4 -10  119.39    7.96
   1  -4  -9   47.11    4.71
  -1   4   9   54.20    6.66
   1  -4  -9   52.55    8.28
   1  -4  -8    3.17    1.23
   1  -4  -8    5.78    2.57
  -1   4   8    2.35    1.65
   1  -4  -7    9.52    3.55
  -1   4   7   11.28    3.07
   1  -4  -6   52.98    6.84
  -1   4   6   52.51    6.68
   1  -4  -5   -1.93    1.81
  -1   4   5   -1.07    1.53
   1  -4  -4   21.26    3.79
  -1   4   4   18.46    3.99
   1  -4  -3   12.23    2.73
  -1   4   3    9.81    3.14
  -1   4   2   69.59    7.48
  -1   4   1   39.34    5.63
  -1   4   0   31.46    4.84
  -1   4  -1   14.50    3.21
  -1   4  -2   15.47    2.50
  -1   4  -2   15.80    3.43
  -1   4  -3    0.42    0.76
  -1   4  -3   -0.90    0.38
  -1   4  -4   40.60    5.10
  -1   4  -4   43.18    4.73
  -1   4  -5    5.75    1.99
  -1   4  -5    3.98    1.67
  -1   4  -6   74.68    6.89
  -1   4  -7    6.46    3.05
  -1   4  -8   -0.36    1.54
  -1   4  -9   -0.40    1.23
  -1   4  -9    1.00    2.25
  -1   4 -10   49.90    9.05
  -1   4 -10   34.92    5.92
  -1   4 -11    1.35    1.87
  -1   4 -11    2.11    3.87
  -1   4 -12  175.59   18.54
  -1   4 -12  178.91   14.51
  -1   4 -13   15.19    4.84
  -1   4 -14   35.38    6.84
  -1   4 -15    5.02    2.69
  -1   4 -16    5.15    2.65
  -1   4 -17    2.13    1.39
   1  -3 -19   49.50    8.68
   1  -3 -18    6.86    4.75
   1  -3 -17   35.80    7.99
   1  -3 -16   54.28   10.33
   1  -3 -15   91.09   11.13
   1  -3 -15   63.03   11.30
   1  -3 -14   57.27   10.43
   1  -3 -14   73.76   10.60
   1  -3 -14   60.01    7.07
   1  -3 -13    1.82    3.40
   1  -3 -13    1.22    3.23
   1  -3 -13    4.57    1.98
   1  -3 -12    5.39    2.85
   1  -3 -12    9.12    2.33
   1  -3 -12   13.59    4.04
   1  -3 -11   31.41    6.11
   1  -3 -11   35.46    4.53
   1  -3 -11   31.04    6.19
   1  -3 -10    2.41    1.64
   1  -3 -10    5.21    1.67
   1  -3  -9    3.01    1.22
   1  -3  -9    5.44    2.53
   1  -3  -9    2.69    2.10
   1  -3  -8  103.46    9.21
   1  -3  -8  111.92    9.57
  -1   3   8  122.74    9.04
   1  -3  -8  120.02    6.54
  -1   3   7    2.34    1.27
   1  -3  -7    1.57    1.21
   1  -3  -7    2.27    1.26
   1  -3  -6    1.56    1.54
   1  -3  -6    0.05    0.66
  -1   3   6    1.57    1.30
  -1   3   6   -0.27    0.68
   1  -3  -6    0.20    1.36
   1  -3  -5  428.10   15.72
  -1   3   5  413.05   18.53
  -1   3   5  403.54   15.86
   1  -3  -5  388.97   21.24
   1  -3  -4   30.93    5.78
  -1   3   4   38.05    5.58
  -1   3   3  347.93   16.76
   1  -3  -3  297.43   17.74
  -1   3   2  267.81   14.70
   1  -3  -2  257.97   16.34
  -1   3   1   81.47    8.08
   1  -3  -1   80.37    9.05
  -1   3   0   12.43    3.28
  -1   3  -1    2.69    1.30
  -1   3  -2   54.80    6.85
  -1   3  -3  104.67    9.64
  -1   3  -4  284.49   14.97
  -1   3  -4  286.29   10.14
  -1   3  -5  173.62   12.62
  -1   3  -5  169.28    8.41
  -1   3  -6  120.05    7.66
  -1   3  -6  126.31   11.29
  -1   3  -7  571.37   24.94
   1  -3   7  604.47   27.55
  -1   3  -8   28.98    6.14
  -1   3  -8   26.55    4.24
  -1   3  -9   13.83    3.36
  -1   3  -9   13.29    4.48
  -1   3 -10    0.12    1.87
  -1   3 -10    2.11    1.74
  -1   3 -11   29.85    6.90
  -1   3 -11   30.16    5.20
  -1   3 -12    4.96    3.57
  -1   3 -12   10.15    3.56
  -1   3 -13   15.06    5.62
  -1   3 -13   12.95    3.97
  -1   3 -14   20.82    5.07
  -1   3 -14   23.16    6.85
  -1   3 -15   28.37    5.91
  -1   3 -15   30.02    7.47
  -1   3 -16   34.15    6.33
  -1   3 -16   39.34    9.04
  -1   3 -17   10.58    3.45
  -1   3 -17    8.34    3.96
  -1   3 -18    5.29    3.07
   1  -2 -19   12.16    4.77
   1  -2 -18   31.80    7.36
   1  -2 -17    9.41    3.42
   1  -2 -17    5.53    3.12
   1  -2 -16  162.79   14.32
   1  -2 -16  172.51   17.16
   1  -2 -15  119.27   11.13
   1  -2 -15  115.80   11.96
   1  -2 -15  124.26   14.27
   1  -2 -14   71.89   10.29
   1  -2 -14   83.66   10.15
   1  -2 -14   86.30    8.88
   1  -2 -13  154.29   11.08
   1  -2 -13  151.35   13.93
   1  -2 -13  149.22   13.30
   1  -2 -12   29.79    5.85
   1  -2 -12   32.39    4.75
   1  -2 -12   24.24    5.33
   1  -2 -11  280.18   16.73
   1  -2 -11  309.46   13.55
   1  -2 -11  286.85   16.77
   1  -2 -10  526.16   15.96
   1  -2 -10  517.61   20.63
   1  -2 -10  518.17   21.50
   1  -2  -9  452.94   13.54
   1  -2  -9  455.90   17.71
   1  -2  -9  450.18   18.68
   1  -2  -8    3.81    1.61
   1  -2  -8    6.09    3.05
   1  -2  -8    6.45    2.06
   1  -2  -7  139.42   14.10
   1  -2  -7  166.69    9.23
   1  -2  -7  150.90    9.36
   1  -2  -6  591.84   19.51
   1  -2  -6  610.52   28.67
  -1   2   5  640.75   17.66
   1  -2  -5  575.58   27.36
   1  -2  -5  636.30   19.78
  -1   2   4  868.68   20.81
   1  -2  -4  958.73   24.11
  -1   2   3  129.97    8.17
  -1   2   2    1.06    0.98
  -1   2   1  866.08   21.00
   1  -2  -1  801.34   20.60
   1  -2   0    2.35    1.20
   1  -2   1    0.72    1.26
   1  -2   2  706.08   20.50
   1  -2   3  766.71   22.20
   1  -2   4  617.81   20.06
   1  -2   5    0.47    0.83
   1  -2   6 2442.87   40.80
  -1   2  -7  182.35   11.96
  -1   2  -7  186.16    8.50
  -1   2  -8   26.16    5.29
  -1   2  -8   23.07    3.38
  -1   2  -9   62.09    5.92
  -1   2  -9   69.48    8.59
  -1   2 -10    2.63    1.54
  -1   2 -10    2.63    2.73
  -1   2 -11    0.98    0.97
  -1   2 -11    0.38    1.78
  -1   2 -12   16.25    4.65
  -1   2 -12   11.00    3.17
  -1   2 -13    3.40    2.16
  -1   2 -13    9.85    3.22
  -1   2 -14   46.19    8.85
  -1   2 -14   52.94    7.27
  -1   2 -15   96.61   12.77
  -1   2 -15  106.42   10.57
  -1   2 -16  102.15   13.22
  -1   2 -16  117.50   11.17
  -1   2 -17    5.45    3.41
  -1   2 -18    1.61    2.14
  -1   2 -19    8.29    3.42
   1  -1 -19   -4.33    2.17
   1  -1 -18    6.83    3.09
   1  -1 -17   66.30   10.28
   1  -1 -17   58.92    8.45
   1  -1 -16   24.49    5.44
   1  -1 -16   21.42    5.07
   1  -1 -16   14.39    4.98
   1  -1 -15  146.48   13.05
   1  -1 -15  149.76   13.01
   1  -1 -15  162.06   14.99
   1  -1 -14   -1.19    1.92
   1  -1 -14    1.07    2.40
   1  -1 -14    0.66    1.84
   1  -1 -13    4.92    2.03
   1  -1 -13    4.85    1.73
   1  -1 -13    5.05    2.73
   1  -1 -12  284.63   15.07
   1  -1 -12  270.75   16.15
   1  -1 -12  280.88   16.11
   1  -1 -11  154.33   11.46
   1  -1 -11  148.35    9.89
   1  -1 -11  150.38   10.74
   1  -1 -10  799.32   20.86
   1  -1 -10  852.93   23.36
   1  -1 -10  824.36   24.31
   1  -1  -9    3.61    1.18
   1  -1  -9    2.03    0.95
   1  -1  -9    3.29    1.68
   1  -1  -8   24.73    3.27
   1  -1  -8   19.83    3.06
   1  -1  -7 1313.74   38.24
   1  -1  -6  227.77   15.33
   1  -1  -5   10.36    1.55
   1  -1  -5    6.66    3.25
   1  -1  -4   13.30    1.75
   1  -1  -4    9.83    3.48
   1  -1  -3  237.83    8.12
   1  -1  -2 2985.72   30.38
   1  -1  -1 3729.45   35.75
   1  -1   5  738.12   18.94
   1  -1   6   48.43    5.00
   1  -1   7  183.70   11.11
   1  -1   7  167.70    9.26
  -1   1  -8   28.83    3.92
  -1   1  -8   24.33    3.98
   1  -1   8   28.27    4.86
   1  -1   8   23.23    3.56
  -1   1  -9  323.39   16.21
  -1   1  -9  342.48   12.28
  -1   1 -10   91.86    9.05
  -1   1 -10   91.06    6.97
  -1   1 -11   28.39    5.62
  -1   1 -11   32.77    4.55
  -1   1 -12   15.27    4.27
  -1   1 -12   14.77    3.24
  -1   1 -13  179.99   15.13
  -1   1 -13  204.72   12.62
  -1   1 -14  557.89   27.79
  -1   1 -15   45.59    8.22
  -1   1 -16   61.55    9.78
  -1   1 -17   14.27    4.61
  -1   1 -18   11.29    4.55
  -1   1 -19   10.14    3.70
  -1   1 -20    1.16    1.42
   1   0 -19    2.44    1.52
   1   0 -18    4.45    2.55
   1   0 -17   71.84    8.85
   1   0 -16   59.34    8.65
   1   0 -16   62.53    8.26
   1   0 -15   33.56    6.56
   1   0 -15   43.73    7.01
   1   0 -14   42.12    6.94
   1   0 -14   45.05    6.81
   1   0 -14   49.62    7.34
   1   0 -13   13.13    3.66
   1   0 -13   11.50    3.83
   1   0 -13    9.19    2.97
   1   0 -12    9.61    2.73
   1   0 -12   10.93    3.41
   1   0 -12   10.79    3.42
   1   0 -12   10.11    2.81
   1   0 -11    8.24    2.32
   1   0 -11    8.96    2.75
   1   0 -11    9.75    2.75
   1   0 -11   10.83    2.74
   1   0 -10  371.68   16.15
   1   0 -10  345.08   13.48
   1   0 -10  348.83   14.58
   1   0 -10  357.25   15.59
   1   0  -9   17.39    2.96
   1   0  -9   23.22    3.76
  -1   0   9   15.01    5.73
   1   0  -9   22.60    3.22
   1   0  -8    5.22    1.47
  -1   0   8    2.79    1.60
  -1   0   7  597.95   28.88
  -1   0   6  612.10   27.03
   1   0  -5    7.02    0.95
  -1   0   5    5.58    2.45
  -1   0   4  576.04   21.69
   1   0  -3   21.47    3.29
  -1   0   3   22.91    4.14
  -1   0   2 9999.00   73.85
   1   0  -2 9893.30   83.45
  -1   0   1  400.19   13.07
  -1   0   0 1671.15   23.10
  -1   0  -1  434.08    9.80
   1   0   4  454.65   22.91
   1   0   5  671.70   27.61
   1   0   6   -4.38    2.45
   1   0   7    2.56    2.23
  -1   0  -8  690.49   18.11
  -1   0  -9   -1.05    0.60
  -1   0  -9   -0.20    1.01
  -1   0  -9   -2.16    1.16
  -1   0 -10    0.05    0.91
  -1   0 -10   -0.16    0.92
  -1   0 -10    0.72    0.61
  -1   0 -10    2.63    1.16
  -1   0 -11  155.45   10.10
  -1   0 -11  144.64   10.78
  -1   0 -11  158.02   13.64
  -1   0 -11  175.87   10.64
  -1   0 -12  138.84   13.50
  -1   0 -12  137.45   10.00
  -1   0 -12  123.94   10.64
  -1   0 -13   -1.24    1.85
  -1   0 -13    5.03    3.03
  -1   0 -13    2.44    1.55
  -1   0 -14   45.22    7.35
  -1   0 -14   43.84    6.17
  -1   0 -14   39.81    8.04
  -1   0 -15    2.72    2.80
  -1   0 -16   14.03    4.99
  -1   0 -17   18.68    5.53
  -1   0 -18   19.09    5.13
  -1   0 -19    1.37    1.73
   1   1 -17    5.11    2.18
   1   1 -17    4.02    2.52
   1   1 -16   42.46    7.91
   1   1 -16   49.76    7.04
   1   1 -15    1.26    2.55
   1   1 -15   -0.80    1.32
   1   1 -15    0.19    1.27
   1   1 -14   -3.47    2.45
   1   1 -14   -0.15    1.08
   1   1 -14    0.57    1.72
   1   1 -13   20.89    4.58
   1   1 -13   15.82    3.84
   1   1 -13   17.51    5.15
   1   1 -12  137.32   12.41
   1   1 -12  147.35   10.44
   1   1 -12  156.24   12.04
   1   1 -11   98.74   10.16
   1   1 -11  111.53    9.73
   1   1 -11  118.64    8.72
   1   1 -10   96.46    8.45
   1   1 -10   95.17    7.28
   1   1 -10   89.79    9.14
   1   1  -9  583.82   21.57
   1   1  -9  582.13   20.00
   1   1  -9  588.24   16.90
  -1  -1   8   16.24    5.40
   1   1  -8   17.43    2.72
   1   1  -8   10.65    2.50
  -1  -1   7  221.98   17.62
   1   1  -7  202.25    7.25
   1   1  -6    7.30    1.54
  -1  -1   6    3.17    2.47
  -1  -1   6    9.50    3.80
  -1  -1   5  328.51   17.18
   1   1  -4   38.52    4.36
  -1  -1   4   35.74    5.65
  -1  -1   3  471.80   21.00
   1   1  -3  512.20   16.59
  -1  -1   2  294.56   16.75
   1   1  -2  272.01   13.35
  -1  -1   1   57.50    7.79
  -1  -1   0 1937.27   45.56
  -1  -1  -1  224.84   15.88
  -1  -1  -2  734.69   30.43
  -1  -1  -3 1510.81   45.54
  -1  -1  -5    7.20    1.38
   1   1   6 1368.17   35.33
   1   1   7 2434.22   47.19
  -1  -1  -7 2467.46   28.57
  -1  -1  -7 2374.71   44.51
  -1  -1  -8  781.41   21.04
  -1  -1  -8  744.17   17.97
  -1  -1  -8  739.83   26.50
  -1  -1  -9  263.54   11.55
  -1  -1  -9  249.91   12.42
  -1  -1  -9  253.34   12.82
  -1  -1  -9  243.41   16.22
  -1  -1 -10  343.47   14.78
  -1  -1 -10  342.43   15.70
  -1  -1 -10  384.20   21.55
  -1  -1 -10  378.94   15.34
  -1  -1 -11  223.64   12.60
  -1  -1 -11  223.65   13.30
  -1  -1 -11  206.45   16.98
  -1  -1 -12   64.24    7.25
  -1  -1 -12   71.31   10.62
  -1  -1 -13    0.43    2.57
  -1  -1 -13    0.79    1.56
  -1  -1 -14   10.41    3.64
  -1  -1 -14    6.46    3.58
  -1  -1 -15    3.50    3.39
  -1  -1 -15   -1.72    2.11
  -1  -1 -16    6.20    2.92
  -1  -1 -17    5.90    2.54
  -1  -1 -18    0.14    2.13
  -1  -1 -19    1.37    2.28
   1   2 -17    8.80    3.39
   1   2 -16    9.02    3.57
   1   2 -16    8.93    3.71
   1   2 -15   -1.05    1.84
   1   2 -15   -1.65    1.38
   1   2 -14    2.07    2.34
   1   2 -14    7.11    3.13
   1   2 -14    1.23    1.25
   1   2 -13   18.63    3.73
   1   2 -13   15.88    5.08
   1   2 -13   16.75    4.85
   1   2 -12   53.98    7.91
   1   2 -12   59.62    6.39
   1   2 -12   53.86    8.66
   1   2 -11   29.06    6.09
   1   2 -11   29.98    4.33
   1   2 -11   26.87    5.36
   1   2 -10  117.10    8.05
   1   2 -10  120.96   11.69
   1   2 -10  112.03   10.15
   1   2  -9   47.74    7.08
   1   2  -9   38.63    5.71
   1   2  -9   48.70    5.02
   1   2  -8   96.95    9.32
   1   2  -8   96.90    8.40
   1   2  -7    1.27    0.92
   1   2  -7    3.90    1.95
   1   2  -7    1.46    0.80
  -1  -2   6    5.60    2.95
   1   2  -6    4.73    1.61
   1   2  -6    0.79    0.96
  -1  -2   5   44.82    7.97
  -1  -2   4   75.60   10.14
  -1  -2   3  272.96   19.39
   1   2  -2  161.53   11.84
  -1  -2   2  158.92   14.83
  -1  -2   1  429.48   24.80
   1   2  -1  448.51   20.35
  -1  -2   0 3843.44   74.56
   1   2   0 3875.54   60.88
  -1  -2  -1  580.60   29.47
   1   2   1  594.40   24.50
   1   2   2    7.06    2.74
  -1  -2  -2    6.14    3.73
  -1  -2  -3   41.79    8.41
   1   2   3   46.63    7.18
  -1  -2  -4    4.49    3.10
   1   2   4    1.16    1.64
  -1  -2  -5  298.70   25.33
   1   2   5  351.27   19.99
  -1  -2  -5  312.25   16.08
   1   2   6    3.40    1.59
  -1  -2  -6    5.06    1.90
  -1  -2  -6    4.36    2.00
   1   2   7   -1.45    1.39
  -1  -2  -7    2.48    0.96
  -1  -2  -7    4.87    3.22
  -1  -2  -8    0.69    1.94
  -1  -2  -8   -0.07    0.49
  -1  -2  -9    6.75    2.08
  -1  -2  -9   10.22    4.51
  -1  -2 -10    8.20    2.29
  -1  -2 -10   10.20    5.15
  -1  -2 -11   10.05    2.89
  -1  -2 -11    7.68    4.09
  -1  -2 -12  246.42   14.06
  -1  -2 -12  247.97   21.34
  -1  -2 -13    0.52    1.44
  -1  -2 -13   -3.52    3.61
  -1  -2 -14   14.16    6.55
  -1  -2 -14   11.32    3.59
  -1  -2 -15   19.42    7.11
  -1  -2 -15   20.82    4.91
  -1  -2 -16   19.07    4.88
  -1  -2 -17    0.47    1.32
  -1  -2 -18   10.22    3.58
  -1  -2 -19    3.36    1.96
   1   3 -18    4.60    2.63
   1   3 -17   31.14    6.29
   1   3 -16   69.23    9.79
   1   3 -15    0.14    1.63
   1   3 -14   16.20    4.99
   1   3 -13   -2.11    2.76
   1   3 -13    0.83    0.99
   1   3 -12   -1.96    1.54
   1   3 -12    0.19    1.90
   1   3 -11   23.29    3.93
   1   3 -11   13.58    4.07
   1   3 -10   18.06    3.30
   1   3 -10   16.67    4.43
   1   3  -9    4.84    2.65
   1   3  -8   14.42    3.71
   1   3  -7  107.37    6.71
   1   3  -7  104.85    9.31
   1   3  -6  385.65   12.54
   1   3  -6  350.43   16.34
   1   3  -5   65.01    5.20
   1   3  -5   61.55    6.75
   1   3  -4    0.63    0.77
   1   3  -4    2.26    1.38
   1   3  -3   11.88    2.66
   1   3  -3   12.52    2.30
   1   3  -2 1121.45   24.37
   1   3  -2 1093.28   20.10
   1   3  -1 3452.42   42.13
   1   3  -1 3478.07   35.39
   1   3   0 1246.31   25.63
   1   3   0 1241.19   21.24
   1   3   1  401.36   14.88
   1   3   1  405.67   12.07
   1   3   2  170.80    9.56
   1   3   2  170.25    7.88
  -1  -3  -3  105.72    9.87
   1   3   3  112.03    7.91
   1   3   3  109.26    6.41
   1   3   4   43.40    4.08
  -1  -3  -4   45.41    6.77
   1   3   4   46.15    5.19
   1   3   5    8.12    1.78
   1   3   5    5.85    2.12
  -1  -3  -5    6.18    2.93
   1   3   6  624.37   18.98
   1   3   6  658.25   15.85
  -1  -3  -6  583.51   26.97
  -1  -3  -7   32.23    6.62
   1   3   7   42.13    4.82
  -1  -3  -8    4.90    3.03
  -1  -3  -8    7.16    1.96
  -1  -3  -9    6.11    3.82
  -1  -3  -9    9.85    2.37
  -1  -3 -10   -0.11    2.44
  -1  -3 -10   -0.15    0.77
  -1  -3 -11  125.09   16.22
  -1  -3 -11  119.75    9.25
  -1  -3 -12   44.31    6.18
  -1  -3 -12   28.22    8.89
  -1  -3 -13   13.13    3.40
  -1  -3 -13    9.78    6.48
  -1  -3 -14    0.27    1.38
  -1  -3 -15   40.30    6.38
  -1  -3 -16    4.39    2.59
  -1  -3 -17    0.44    0.95
  -1  -3 -18   30.00    5.50
   1   4 -17   36.94    6.71
   1   4 -16   66.92    9.18
   1   4 -15   48.72    8.32
   1   4 -14    3.75    1.84
   1   4 -13   15.72    5.43
   1   4 -12   33.50    7.12
   1   4 -11    8.93    3.95
   1   4 -10    0.82    2.61
   1   4 -10    1.49    1.05
   1   4  -9    1.57    2.20
   1   4  -8    9.09    2.37
   1   4  -8    2.80    1.54
   1   4  -7   26.48    3.77
   1   4  -7   22.79    4.82
   1   4  -6  174.66    9.64
   1   4  -6  160.88   12.35
   1   4  -5    5.65    1.81
   1   4  -5    4.69    2.29
   1   4  -4   35.75    5.37
   1   4  -4   34.17    4.24
   1   4  -3    2.36    1.01
   1   4  -3    0.39    0.73
   1   4  -2    8.11    2.02
   1   4  -2    6.53    2.18
   1   4  -1  269.77   11.73
   1   4  -1  277.06   14.21
   1   4   0   34.98    5.32
   1   4   0   37.81    4.40
   1   4   1    4.12    1.82
   1   4   1    3.15    1.77
   1   4   2  118.33    9.77
   1   4   2  122.80    7.94
   1   4   3   -0.97    1.06
   1   4   3    0.00    1.06
   1   4   4   97.36    8.63
   1   4   4   90.48    6.87
   1   4   5   88.75    8.29
   1   4   5   92.04    6.89
   1   4   6   -0.38    0.78
  -1  -4  -6   -0.76    2.39
   1   4   6    1.02    1.56
  -1  -4  -7  265.83   21.06
   1   4   7  288.10   12.41
   1   4   7  324.56   15.70
  -1  -4  -8  108.91   14.03
  -1  -4  -8  127.31    8.55
  -1  -4  -9  630.98   35.00
  -1  -4  -9  656.86   20.29
  -1  -4 -10    6.16    3.61
  -1  -4 -10    1.77    1.44
  -1  -4 -11    1.62    1.16
  -1  -4 -12   13.59    3.28
  -1  -4 -13    3.56    1.72
  -1  -4 -14    2.42    1.66
  -1  -4 -15    4.21    2.38
  -1  -4 -16    7.50    2.62
   1   5 -16   -1.80    1.50
   1   5 -15    4.62    2.83
   1   5 -14   34.19    6.63
   1   5 -13   41.75    7.69
   1   5 -12   34.12    7.17
   1   5 -11    6.45    3.48
   1   5 -10   34.82    7.34
   1   5  -9  153.50   14.72
   1   5  -8   47.48    8.20
   1   5  -8   51.79    6.00
   1   5  -7  345.54   20.78
   1   5  -7  345.61   15.50
   1   5  -6    3.35    2.20
   1   5  -6    4.20    1.89
   1   5  -5   84.84    9.70
   1   5  -5   89.75    7.90
   1   5  -4   42.90    6.54
   1   5  -4   59.25    6.40
   1   5  -3    9.57    2.85
   1   5  -2   37.69    5.25
   1   5  -1   14.61    3.37
   1   5   0   17.06    3.56
   1   5   1   10.75    2.87
   1   5   1    9.55    3.09
   1   5   2   28.23    4.47
   1   5   2   29.44    5.55
   1   5   3   82.12    8.98
   1   5   3   77.61    7.34
   1   5   4   -1.01    0.96
   1   5   4    3.67    2.85
   1   5   5   15.50    3.31
   1   5   6   21.77    3.90
   1   5   7  416.12   16.67
  -1  -5  -8   89.74    7.58
  -1  -5  -9   16.89    3.52
  -1  -5 -10    8.81    2.56
  -1  -5 -11   41.98    5.60
  -1  -5 -12   27.36    4.66
  -1  -5 -13    0.94    1.08
  -1  -5 -14   -1.52    1.22
   1   6 -13   10.60    3.44
   1   6 -12   -2.51    1.98
   1   6 -11   -2.36    2.01
   1   6 -10   -1.49    1.65
   1   6  -9   18.97    5.04
   1   6  -8    2.48    1.46
   1   6  -8   -1.84    1.78
   1   6  -7   10.83    4.11
   1   6  -7    5.00    1.72
   1   6  -6    8.52    2.68
   1   6  -5    4.95    2.18
   1   6  -4   23.77    4.54
   1   6  -3   -0.34    1.25
   1   6  -2    3.23    2.15
   1   6  -1   13.64    3.75
   1   6   0    1.51    1.93
   1   6   1   25.98    4.80
   1   6   2    0.59    1.37
   1   6   3    0.37    1.65
   1   6   4   19.19    4.03
   1   6   5    2.01    1.01
   1   6   6    0.25    1.08
  -1  -6  -7   12.64    2.84
  -1  -6  -8    4.23    1.74
  -1  -6  -9    4.82    2.03
  -1  -6 -10    6.12    2.07
  -1  -6 -11   -0.76    0.93
  -1  -6 -12    1.80    0.99
   1   7  -7    5.84    2.14
   1   7  -6    0.15    0.81
   1   7  -5   -0.99    1.09
   1   7  -4   -0.97    1.73
   1   7  -3    0.22    0.91
   1   7  -2   -1.79    1.57
   1   7  -1    6.29    2.29
   1   7   0   15.67    3.70
   1   7   1    0.77    1.13
   1   7   2    1.72    1.77
   1   7   3    2.54    1.80
   1   7   4   -1.78    1.13
   1   7   5    2.59    1.48
  -1  -7  -6    7.31    2.15
  -1  -7  -7    0.35    0.91
  -1  -7  -8    6.91    2.08
  -2   8   7   53.29    6.61
  -2   8   6   71.84    8.05
  -2   8   6   68.38    6.17
  -2   8   5  108.91   10.34
  -2   8   5   94.79    7.60
  -2   8   4   10.59    2.65
  -2   8   4    7.00    2.73
  -2   8   3   -1.43    1.02
  -2   8   3   -1.45    1.27
  -2   8   2   -0.46    0.91
  -2   8   2   -1.02    1.88
  -2   8   1    2.32    1.61
  -2   8   1    2.00    1.36
  -2   8   0   -2.68    1.57
  -2   8   0    1.66    1.80
  -2   8  -1    8.49    2.56
  -2   8  -1    7.95    3.43
  -2   8  -2    0.33    1.02
  -2   8  -2   -3.27    1.67
  -2   8  -3   -0.49    0.88
  -2   8  -4    1.15    1.41
  -2   8  -5    6.66    2.06
  -2   8  -6   23.30    3.71
  -2   7  10    2.46    1.61
  -2   7   9   15.65    3.96
  -2   7   8   13.26    3.77
  -2   7   7  254.99   17.38
  -2   7   7  283.51   13.38
  -2   7   6  107.97    8.58
  -2   7   6  100.10   11.44
  -2   7   5  182.22   15.81
  -2   7   5  199.07   12.04
  -2   7   4   -0.78    2.82
  -2   7   3   18.45    5.16
  -2   7   2   61.65    9.08
  -2   7   1   35.35    6.78
  -2   7   0    4.88    2.68
  -2   7  -1   11.43    3.92
  -2   7  -2   25.90    5.43
  -2   7  -3  119.78   11.37
  -2   7  -4    1.10    0.91
  -2   7  -5    2.25    1.52
  -2   7  -6   34.98    4.81
  -2   7  -7    2.50    1.76
  -2   7  -7    2.22    1.36
  -2   7  -8   20.94    4.71
  -2   7  -9    0.52    0.92
  -2   7 -10   53.37    7.38
  -2   7 -11    2.13    1.66
   2  -6 -14   18.24    5.29
   2  -6 -13   13.04    4.77
   2  -6 -12    5.74    3.51
   2  -6 -11   30.46    7.44
  -2   6  10    6.44    3.00
   2  -6 -10    5.40    3.17
  -2   6   9    4.65    2.14
   2  -6  -9    9.90    4.11
   2  -6  -8   18.05    5.15
  -2   6   8   23.19    5.24
  -2   6   7   24.72    5.64
  -2   6   6   -0.35    2.74
  -2   6   5   20.69    5.41
  -2   6   4   22.68    5.64
  -2   6   3   49.38    8.28
  -2   6   2    4.39    3.44
  -2   6   1   48.52    7.90
  -2   6   0   -0.21    2.15
  -2   6  -1  113.06   11.44
  -2   6  -2    0.21    1.28
  -2   6  -3  620.99   25.86
  -2   6  -4  160.15   12.63
  -2   6  -4  159.47   11.79
  -2   6  -5   59.66    7.43
  -2   6  -5   72.25    8.40
  -2   6  -6   46.42    6.59
  -2   6  -7    4.04    2.41
  -2   6  -8   -1.84    1.14
  -2   6  -8    5.59    2.60
  -2   6  -9    9.69    3.66
  -2   6 -10   31.47    5.91
  -2   6 -11   20.02    4.80
  -2   6 -12    2.12    1.64
  -2   6 -13    9.02    3.23
  -2   6 -14   -2.17    1.73
   2  -5 -16   -3.97    2.88
   2  -5 -15   11.70    4.96
   2  -5 -14   -0.71    2.83
   2  -5 -13   91.85   12.94
   2  -5 -12   20.61    6.01
   2  -5 -11    0.68    2.91
   2  -5 -10    1.20    2.30
  -2   5  10    1.67    1.61
   2  -5  -9  117.19   13.13
  -2   5   9  102.31   10.89
   2  -5  -8    0.63    1.23
  -2   5   8    1.17    1.65
   2  -5  -7    5.52    2.84
  -2   5   7    5.86    3.00
   2  -5  -6   68.08    8.33
  -2   5   6   60.69    8.58
  -2   5   5    3.33    2.49
   2  -5  -5    2.43    1.39
  -2   5   4   36.82    6.77
  -2   5   3   49.13    7.67
  -2   5   2  135.00   12.17
  -2   5   1   37.40    6.44
  -2   5   0  246.90   15.77
  -2   5  -1  240.94   15.41
  -2   5  -1  251.58   11.50
  -2   5  -2  169.12   12.63
  -2   5  -2  205.50   10.87
  -2   5  -3   -1.60    1.34
  -2   5  -3   -0.80    2.00
  -2   5  -4  226.25   12.61
  -2   5  -4  223.76   13.74
  -2   5  -5   75.08    7.77
  -2   5  -5   71.45    7.34
  -2   5  -6   21.46    4.34
  -2   5  -7    4.35    2.36
  -2   5  -8   22.91    4.57
  -2   5  -9   -0.21    1.85
  -2   5 -10   17.61    4.49
  -2   5 -11  230.77   16.42
  -2   5 -12  290.42   18.53
  -2   5 -13    2.89    1.53
  -2   5 -14    2.42    2.08
  -2   5 -15    7.78    3.02
  -2   5 -16   28.24    5.36
   2  -4 -18   14.34    4.87
   2  -4 -17   -1.15    2.15
   2  -4 -16   30.17    7.60
   2  -4 -15   12.73    5.31
   2  -4 -14   -1.36    3.22
   2  -4 -13    2.89    3.35
   2  -4 -13   -5.57    4.03
   2  -4 -12   29.60    6.87
   2  -4 -12   28.08    6.27
   2  -4 -11    2.80    3.08
   2  -4 -11   -1.96    2.16
   2  -4 -10  273.25   18.29
  -2   4  10  284.06   16.61
   2  -4 -10  276.93   17.71
  -2   4   9   10.23    3.36
   2  -4  -9    9.41    3.35
   2  -4  -9   10.31    3.58
   2  -4  -8  141.45   11.47
   2  -4  -8  143.16   11.71
  -2   4   8  143.32   12.14
   2  -4  -7   -0.55    1.63
  -2   4   7    2.95    2.41
   2  -4  -7    0.22    1.46
  -2   4   6    1.04    1.99
   2  -4  -6   -0.05    1.08
   2  -4  -6    1.22    1.09
   2  -4  -5    0.67    0.96
   2  -4  -5   -0.26    0.74
  -2   4   5    0.73    1.46
   2  -4  -4   27.73    4.14
  -2   4   4   17.55    4.04
   2  -4  -3   71.22    6.16
  -2   4   3   57.82    7.15
  -2   4   2  319.61   16.51
  -2   4   1  115.72   10.24
  -2   4   0    4.71    1.27
  -2   4   0    1.78    1.64
  -2   4  -1    0.88    0.55
  -2   4  -1    3.73    2.31
  -2   4  -2   64.55    7.09
  -2   4  -2   66.85    5.16
  -2   4  -3   -0.32    1.03
  -2   4  -3    2.39    1.30
  -2   4  -4   20.94    3.71
  -2   4  -4   19.27    3.00
  -2   4  -5  168.91    9.58
  -2   4  -6    5.79    1.69
  -2   4  -6    4.41    2.56
  -2   4  -7   18.75    3.59
  -2   4  -7   18.05    4.87
  -2   4  -8   52.68    8.66
  -2   4  -8   55.27    6.52
  -2   4  -9  210.63   18.26
  -2   4  -9  196.14   12.78
  -2   4 -10  228.95   20.00
  -2   4 -10  220.28   14.26
  -2   4 -11   27.72    7.12
  -2   4 -11   36.97    6.23
  -2   4 -12   -0.34    1.91
  -2   4 -12    0.18    3.04
  -2   4 -13   35.92    6.47
  -2   4 -13   25.61    7.34
  -2   4 -14    9.22    4.60
  -2   4 -14    7.16    2.72
  -2   4 -15   -0.59    2.11
  -2   4 -15    3.09    2.36
  -2   4 -16    0.14    1.30
  -2   4 -17    6.76    2.90
   2  -3 -18    4.70    3.32
   2  -3 -17   -0.03    2.12
   2  -3 -17   11.60    4.35
   2  -3 -16    0.89    2.27
   2  -3 -16    2.82    3.25
   2  -3 -15    5.38    3.12
   2  -3 -15    7.28    3.55
   2  -3 -14   58.43    9.88
   2  -3 -14   54.69    8.75
   2  -3 -13    4.01    2.95
   2  -3 -13    2.88    3.08
   2  -3 -12    2.13    2.31
   2  -3 -12    1.33    3.16
   2  -3 -11    4.55    3.27
   2  -3 -11    4.20    2.51
   2  -3 -10    5.48    2.50
   2  -3 -10    4.44    2.27
   2  -3  -9  146.08   11.16
   2  -3  -9  125.81   10.96
  -2   3   9  128.15   10.46
  -2   3   8   -0.97    1.23
   2  -3  -8    0.63    1.52
   2  -3  -8    1.01    1.14
   2  -3  -7  166.42   11.18
  -2   3   7  170.89   11.81
  -2   3   6   27.28    4.68
   2  -3  -6   18.55    4.89
   2  -3  -6   22.31    3.89
   2  -3  -5   38.91    4.69
  -2   3   5   35.74    5.21
  -2   3   4   -0.34    1.03
  -2   3   3  388.13   16.30
   2  -3  -2   27.13    5.21
  -2   3   2   34.75    4.69
   2  -3  -1  582.94   24.45
   2  -3   0  104.13   10.36
   2  -3   1  145.51   12.57
   2  -3   2   11.47    3.73
   2  -3   3 1017.31   34.27
  -2   3  -3  979.07   18.23
  -2   3  -4 3854.31   37.34
  -2   3  -4 3715.54   55.12
  -2   3  -5  171.67   12.80
  -2   3  -5  178.35    8.69
  -2   3  -6   69.42    8.15
  -2   3  -6   69.34    5.88
  -2   3  -7    6.31    1.91
  -2   3  -7    8.25    3.42
  -2   3  -8   49.89    7.97
  -2   3  -8   49.61    5.61
  -2   3  -9   12.08    3.77
  -2   3  -9   13.32    2.96
  -2   3 -10    1.67    1.53
  -2   3 -10    2.39    2.33
  -2   3 -11   25.51    4.84
  -2   3 -11   33.86    7.47
  -2   3 -12    6.56    4.61
  -2   3 -12    6.07    2.76
  -2   3 -13   -1.40    2.46
  -2   3 -13   16.49    8.51
  -2   3 -14    5.64    2.93
  -2   3 -14    6.24    3.46
  -2   3 -15   19.69    6.06
  -2   3 -15   27.14    5.56
  -2   3 -16  106.34   13.36
  -2   3 -16  116.35   10.81
  -2   3 -17    0.76    1.85
  -2   3 -18    6.38    3.18
   2  -2 -19   -8.26    3.34
   2  -2 -19    6.39    2.65
   2  -2 -18   -5.25    3.04
   2  -2 -18   -1.31    1.78
   2  -2 -17    2.31    1.62
   2  -2 -17   11.20    4.18
   2  -2 -16    7.98    3.53
   2  -2 -16   15.05    4.10
   2  -2 -15   13.93    4.50
   2  -2 -15   14.99    4.43
   2  -2 -14  178.39   15.23
   2  -2 -14  155.65   13.96
   2  -2 -13  348.80   19.89
   2  -2 -13  357.22   21.05
   2  -2 -12  830.44   30.46
   2  -2 -12  783.84   27.67
   2  -2 -11  134.18   10.77
   2  -2 -11  136.03   11.90
   2  -2 -10  460.01   19.08
   2  -2 -10  402.28   19.20
   2  -2  -9    2.02    1.54
   2  -2  -8   79.65    7.42
  -2   2   8   84.54    7.49
   2  -2  -7    6.31    1.99
  -2   2   7    6.40    1.96
   2  -2  -6  130.85    8.07
   2  -2  -5  363.40   15.13
   2  -2  -5  410.41   25.28
   2  -2  -4  613.88   20.33
   2  -2  -4  676.95   31.57
   2  -2  -3   66.02    6.81
   2  -2  -3   59.50    9.10
   2  -2  -2  613.21   21.16
   2  -2  -1   19.61    3.98
   2  -2   0  586.03   21.51
   2  -2   1  143.57   10.95
   2  -2   2 1753.41   38.76
   2  -2   3  636.71   23.68
   2  -2   4 1330.31   34.78
  -2   2  -5    1.87    0.96
   2  -2   5    1.15    1.16
  -2   2  -6  151.75   10.73
   2  -2   6  188.66   13.65
  -2   2  -6  166.06    7.66
  -2   2  -6  169.66   10.39
  -2   2  -7   27.15    4.41
  -2   2  -7   25.31    4.75
   2  -2   7   32.90    6.06
  -2   2  -7   35.57    3.88
  -2   2  -8   60.41    6.76
  -2   2  -8   52.91    5.01
  -2   2  -8   54.21    7.15
  -2   2  -9   -0.46    1.67
  -2   2  -9    1.87    1.06
  -2   2  -9    3.35    1.42
  -2   2 -10    0.99    1.23
  -2   2 -10   -1.39    1.83
  -2   2 -11   12.58    4.20
  -2   2 -11   14.29    3.17
  -2   2 -12  405.16   24.10
  -2   2 -12  399.65   17.48
  -2   2 -13   46.55    8.57
  -2   2 -13   51.37    6.61
  -2   2 -14  119.36   14.17
  -2   2 -14  120.40   10.55
  -2   2 -15   52.96    7.01
  -2   2 -15   41.71    9.05
  -2   2 -16    6.64    3.17
  -2   2 -17    9.22    3.74
  -2   2 -18    7.29    3.45
  -2   2 -19    0.19    1.32
   2  -1 -19   -2.39    1.77
   2  -1 -18    9.73    3.36
   2  -1 -17    5.98    2.97
   2  -1 -17    3.48    2.68
   2  -1 -16  180.13   15.37
   2  -1 -16  188.37   15.57
   2  -1 -15  250.01   17.67
   2  -1 -15  250.62   17.40
   2  -1 -14  182.20   14.01
   2  -1 -14  167.48   14.07
   2  -1 -13   75.57    9.04
   2  -1 -13   73.06    8.27
   2  -1 -12  261.18   14.57
   2  -1 -12  244.26   15.10
   2  -1 -11    5.60    2.32
   2  -1 -11   11.29    2.86
   2  -1 -10   36.21    5.17
   2  -1 -10   41.53    5.72
   2  -1  -9  151.82    9.91
   2  -1  -9  159.62   10.76
   2  -1  -8    9.28    2.43
   2  -1  -7    5.53    1.74
   2  -1  -7    2.58    1.23
   2  -1  -6  147.50    7.75
   2  -1  -6  166.04   15.13
   2  -1  -6  125.36   11.42
   2  -1  -5 2615.80   35.48
   2  -1  -5 2571.36   57.92
   2  -1  -4 5001.83   75.67
   2  -1  -3 1288.60   37.51
   2  -1  -2  788.76   28.65
   2  -1  -1  169.43   12.93
   2  -1   0  295.66   16.06
   2  -1   1   82.83    7.99
   2  -1   2  139.03    9.25
   2  -1   3  325.23   12.96
   2  -1   5   25.67    2.70
  -2   1  -6   36.81    5.15
  -2   1  -7  358.03   14.53
  -2   1  -7  395.09   11.40
  -2   1  -7  372.06   16.72
  -2   1  -8   12.53    2.20
  -2   1  -8   13.20    3.06
  -2   1  -8   14.46    3.44
  -2   1  -9   49.87    6.25
  -2   1  -9   44.50    6.15
  -2   1  -9   42.58    4.43
  -2   1 -10   62.89    7.66
  -2   1 -10   65.55    7.45
  -2   1 -10   70.12    5.99
  -2   1 -11  309.28   18.02
  -2   1 -11  329.00   16.80
  -2   1 -11  334.53   14.00
  -2   1 -12  286.04   18.23
  -2   1 -12  299.47   16.49
  -2   1 -12  299.77   13.97
  -2   1 -13  191.54   16.12
  -2   1 -14   37.67    7.51
  -2   1 -15   37.88    7.84
  -2   1 -16   48.14    8.56
  -2   1 -17   43.18    8.01
  -2   1 -18    2.73    2.32
  -2   1 -19   -0.01    1.97
   2   0 -19    3.44    1.92
   2   0 -18    0.82    1.52
   2   0 -17   88.90   10.14
   2   0 -16   26.20    5.20
   2   0 -15    3.04    2.35
   2   0 -14    3.23    1.36
   2   0 -14    3.59    2.00
   2   0 -14    3.35    1.39
   2   0 -13  149.81   11.03
   2   0 -13  156.41   13.23
   2   0 -13  147.71   11.91
   2   0 -12   20.39    4.30
   2   0 -12   17.34    3.53
   2   0 -12   12.89    3.65
   2   0 -11   42.85    5.35
   2   0 -11   35.96    5.30
   2   0 -11   43.58    6.47
   2   0 -10    1.82    1.31
   2   0 -10    2.44    1.67
   2   0  -9   19.44    4.08
   2   0  -9   16.44    3.18
   2   0  -8  305.10   12.49
   2   0  -8  304.97   15.17
   2   0  -7  565.85   19.55
   2   0  -7  565.15   14.86
  -2   0   6  668.82   34.18
   2   0  -5  628.77   24.71
  -2   0   5  572.77   29.30
   2   0  -4    9.27    3.65
  -2   0   4    3.34    2.35
  -2   0   3  283.44   17.73
   2   0  -3  274.69   19.03
   2   0  -2    1.18    1.96
  -2   0   2    1.57    1.57
  -2   0   1  305.97   16.02
   2   0  -1  348.76   23.97
  -2   0   0  173.43   11.13
   2   0   0  209.59   19.25
   2   0   1   10.81    4.15
   2   0   2  415.24   28.72
   2   0   3    4.33    4.02
   2   0   4    0.42    2.21
   2   0   5  186.76   20.16
  -2   0  -6  331.13   11.23
   2   0   6  347.40   27.66
  -2   0  -7   23.38    3.30
   2   0   7   29.85    7.87
  -2   0  -7   16.66    3.77
  -2   0  -8   76.53    6.64
  -2   0  -8   77.84    8.23
  -2   0  -9    2.56    1.49
  -2   0  -9    2.16    1.57
  -2   0 -10    3.10    1.82
  -2   0 -10    6.55    2.29
  -2   0 -11    0.30    1.29
  -2   0 -11    2.92    1.75
  -2   0 -12   -0.37    1.65
  -2   0 -12    1.64    1.71
  -2   0 -13    0.10    2.29
  -2   0 -13   -0.45    0.95
  -2   0 -14   10.21    4.10
  -2   0 -15   12.89    4.64
  -2   0 -16    0.59    2.01
  -2   0 -17    6.54    3.35
  -2   0 -18    1.02    1.58
  -2   0 -19   -0.28    1.23
   2   1 -19    4.68    2.00
   2   1 -18   12.89    3.72
   2   1 -17   30.36    5.57
   2   1 -16   -1.41    1.94
   2   1 -16    5.65    2.86
   2   1 -15   50.18    7.14
   2   1 -15   59.89    8.93
   2   1 -14   15.06    4.71
   2   1 -14   19.73    4.83
   2   1 -13   90.45    9.01
   2   1 -13   94.49   11.21
   2   1 -12   28.55    5.87
   2   1 -12   31.76    5.13
   2   1 -11    7.95    3.28
   2   1 -11    6.35    2.27
   2   1 -10   75.07    8.74
   2   1 -10   80.18    7.39
   2   1  -9    2.33    1.81
   2   1  -9    2.61    1.64
   2   1  -8    0.60    1.42
   2   1  -7  281.59   14.55
   2   1  -6   17.20    3.79
   2   1  -6   22.26    3.66
  -2  -1   5  117.97   13.42
   2   1  -5  100.55    9.62
   2   1  -5  106.65    8.23
  -2  -1   4    4.69    2.53
   2   1  -4    0.76    1.39
  -2  -1   3  206.98   15.55
  -2  -1   2  671.44   25.74
  -2  -1   1  518.27   21.30
  -2  -1   0  119.08    9.49
  -2  -1  -1  979.49   24.87
  -2  -1  -2   83.60    6.63
  -2  -1  -3  237.90    9.31
  -2  -1  -5  172.15    7.25
  -2  -1  -6   49.37    4.27
  -2  -1  -7    1.79    0.82
  -2  -1  -8   59.33    5.46
  -2  -1  -8   35.42    6.00
  -2  -1  -9   -0.49    1.21
  -2  -1  -9    0.06    0.98
  -2  -1 -10    4.29    2.08
  -2  -1 -10    3.20    1.48
  -2  -1 -11    1.74    1.73
  -2  -1 -11    2.85    1.71
  -2  -1 -12   14.49    4.03
  -2  -1 -12    9.28    3.42
  -2  -1 -13  111.11   10.92
  -2  -1 -14   -0.81    2.52
  -2  -1 -15   18.47    4.68
  -2  -1 -16   25.84    5.75
  -2  -1 -17    2.48    2.13
  -2  -1 -18    0.06    1.29
  -2  -1 -19    3.28    1.95
   2   2 -18    2.96    2.58
   2   2 -17    1.70    1.36
   2   2 -17    3.26    1.81
   2   2 -16    1.22    1.71
   2   2 -16    3.62    1.97
   2   2 -15   50.54    8.73
   2   2 -15   43.44    6.30
   2   2 -14   19.24    5.63
   2   2 -14   18.25    4.21
   2   2 -13   10.01    4.15
   2   2 -13    8.26    2.69
   2   2 -12    7.18    3.65
   2   2 -12   11.74    3.28
   2   2 -11    6.06    2.81
   2   2 -11    2.53    1.31
   2   2 -10   28.78    6.00
   2   2 -10   33.86    5.02
   2   2  -9  139.32   12.13
   2   2  -8   12.67    3.83
   2   2  -7  100.54    9.76
   2   2  -7  116.94    7.58
   2   2  -6   32.59    5.21
   2   2  -6   36.88    4.22
   2   2  -5   13.72    3.50
   2   2  -5   22.28    5.29
   2   2  -5   18.23    3.05
   2   2  -4    3.07    2.11
   2   2  -4    3.05    1.31
   2   2  -4    3.02    1.22
  -2  -2   4    0.73    1.74
   2   2  -3    8.18    3.54
   2   2  -3    1.24    1.27
  -2  -2   3    2.93    3.26
   2   2  -3    2.69    1.27
   2   2  -2  730.43   17.26
   2   2  -2  784.25   33.47
  -2  -2   1    3.50    3.07
   2   2  -1    4.60    1.33
  -2  -2   0 1730.77   68.92
   2   2   0 1768.25   26.84
   2   2   1  146.36    7.68
   2   2   2  529.76   14.80
   2   2   3   42.09    4.27
   2   2   4   -0.17    0.57
   2   2   5  289.06   11.31
  -2  -2  -6   39.09    3.90
   2   2   6   33.86    3.91
  -2  -2  -7    3.43    1.44
  -2  -2  -8  104.59    7.26
  -2  -2  -9   21.73    3.51
  -2  -2  -9   16.36    4.09
  -2  -2 -10   27.98    4.33
  -2  -2 -11   90.27    8.56
  -2  -2 -12  103.72    9.80
  -2  -2 -13   22.25    4.92
  -2  -2 -14  115.84   11.10
  -2  -2 -15   11.34    3.44
  -2  -2 -16    1.71    1.94
  -2  -2 -17    3.27    1.83
  -2  -2 -18    2.14    1.65
   2   3 -17   -1.50    1.61
   2   3 -16   50.19    8.14
   2   3 -15    6.64    3.43
   2   3 -15    8.03    2.58
   2   3 -14    0.26    0.96
   2   3 -14   -0.35    1.94
   2   3 -13   24.90    6.31
   2   3 -13   24.91    4.43
   2   3 -12   29.40    6.45
   2   3 -12   44.99    6.09
   2   3 -11   65.35    9.74
   2   3 -11   54.52    6.56
   2   3 -10    4.00    3.43
   2   3 -10    5.43    2.45
   2   3  -9   33.83    6.69
   2   3  -8   35.99    6.57
   2   3  -8   39.17    4.78
   2   3  -7    0.58    0.59
   2   3  -7    2.10    2.16
   2   3  -6   47.71    6.97
   2   3  -6   59.74    5.86
   2   3  -5    1.52    1.26
   2   3  -5    1.68    1.43
   2   3  -4  122.85   10.36
   2   3  -4  134.71    8.58
   2   3  -3  900.67   21.73
   2   3  -3  848.61   26.14
   2   3  -2  166.17   11.12
   2   3  -2  150.20    8.82
   2   3  -1  429.36   14.82
   2   3  -1  393.59   16.54
   2   3   0   66.62    5.83
   2   3   1  487.08   15.74
   2   3   2  280.06   11.96
   2   3   3  184.15    9.95
   2   3   4  107.95    7.64
   2   3   5  196.55   10.47
   2   3   6   72.04    6.40
  -2  -3  -7  463.66   15.27
  -2  -3  -8   26.75    4.01
  -2  -3  -9   41.49    5.14
  -2  -3 -10   20.20    3.71
  -2  -3 -11   -0.77    1.91
  -2  -3 -12    1.10    1.42
  -2  -3 -13   30.08    5.45
  -2  -3 -14    0.78    3.05
  -2  -3 -15   10.02    3.20
  -2  -3 -16   12.54    3.58
  -2  -3 -17   20.60    4.39
   2   4 -16   25.27    5.62
   2   4 -15    5.23    2.86
   2   4 -14   61.28    9.35
   2   4 -13    9.29    4.20
   2   4 -13    5.32    1.80
   2   4 -12    1.94    1.67
   2   4 -12    1.34    2.21
   2   4 -11   -2.33    3.14
   2   4 -11   -0.05    0.87
   2   4 -10   21.64    5.88
   2   4 -10   27.12    4.56
   2   4  -9  100.67   12.46
   2   4  -8   78.10   10.57
   2   4  -8   74.81    7.35
   2   4  -7   10.02    4.06
   2   4  -7   11.58    2.98
   2   4  -6   50.68    7.92
   2   4  -6   52.26    6.09
   2   4  -5    6.84    2.68
   2   4  -5    3.66    1.30
   2   4  -4   11.12    2.80
   2   4  -4   15.47    3.95
   2   4  -3   16.52    3.50
   2   4  -3    6.23    2.11
   2   4  -2    0.03    1.00
   2   4  -1   47.61    5.69
   2   4   0   75.59    7.10
   2   4   1   40.78    5.28
   2   4   2  104.91    8.45
   2   4   3   24.47    4.07
   2   4   4  147.00   10.06
   2   4   5  433.68   17.46
   2   4   6  126.21    9.37
  -2  -4  -7  621.78   19.37
   2   4   7  560.91   19.74
  -2  -4  -8    1.42    1.30
  -2  -4  -9    9.14    2.57
  -2  -4 -10    1.52    1.34
  -2  -4 -11    0.89    1.21
  -2  -4 -12    3.25    1.79
  -2  -4 -13    3.56    1.88
  -2  -4 -14   -1.80    1.52
  -2  -4 -15    9.69    2.99
   2   5 -14   -2.52    1.88
   2   5 -13    1.14    1.31
   2   5 -12   34.69    6.80
   2   5 -11   42.64    7.73
   2   5 -10   -0.35    2.37
   2   5 -10    1.03    0.99
   2   5  -9  104.66   12.25
   2   5  -8   16.90    4.94
   2   5  -8   16.27    3.68
   2   5  -7   17.41    3.87
   2   5  -7   14.66    4.72
   2   5  -6    2.76    1.50
   2   5  -6    3.80    2.19
   2   5  -5    8.71    3.30
   2   5  -5    5.19    2.63
   2   5  -4   27.92    4.89
   2   5  -3   -1.93    2.23
   2   5  -2    3.10    2.06
   2   5  -1    1.08    1.75
   2   5   0    4.59    2.70
   2   5   1   25.29    4.84
   2   5   2   14.42    3.79
   2   5   3    1.51    1.49
   2   5   4   30.87    5.08
   2   5   5    1.40    1.05
   2   5   6    6.55    2.35
  -2  -5  -7   43.63    5.45
  -2  -5  -8    6.43    2.17
  -2  -5  -9    4.75    1.74
  -2  -5 -10    2.49    1.53
  -2  -5 -11    7.97    2.52
  -2  -5 -12   17.25    3.66
  -2  -5 -13   10.14    2.85
   2   6 -10   -4.33    2.23
   2   6  -8   14.38    3.41
   2   6  -7    0.88    1.06
   2   6  -6   12.39    3.24
   2   6  -5    0.74    1.60
   2   6  -4    1.21    2.09
   2   6  -3    0.74    1.34
   2   6  -2   14.90    3.71
   2   6  -1   -0.53    1.88
   2   6   0    1.00    1.80
   2   6   1   -1.02    1.62
   2   6   2    5.51    2.05
   2   6   3   21.86    4.54
   2   6   4   50.42    6.55
   2   6   5   29.89    4.99
   2   6   6   -3.77    1.78
  -2  -6  -6    1.07    0.75
  -2  -6  -7   -0.63    1.25
  -2  -6  -8    0.03    0.64
  -2  -6  -9    1.19    0.94
  -2  -6 -10   -0.54    0.75
   2   7  -5   -1.43    1.11
   2   7  -4    0.01    1.05
   2   7  -3    2.24    1.91
   2   7  -2    1.00    0.85
   2   7  -1   -1.00    1.20
   2   7   0    1.91    1.53
   2   7   1   14.59    3.35
   2   7   2    0.46    0.93
   2   7   3    2.15    1.46
  -2  -7  -3    1.70    1.00
  -2  -7  -4    1.84    1.01
  -3   8   7  117.71   10.14
  -3   8   6   24.34    3.58
  -3   8   6   27.13    5.21
  -3   8   5  126.08   11.39
  -3   8   5  122.02    8.45
  -3   8   4   14.28    3.15
  -3   8   4   15.95    4.01
  -3   8   3   22.32    3.88
  -3   8   3   22.99    5.16
  -3   8   2   17.32    4.56
  -3   8   1    1.44    1.90
  -3   8   0    9.43    3.38
  -3   8  -1   20.61    4.47
  -3   8  -2    9.14    2.36
  -3   8  -2    8.10    3.17
  -3   8  -3    4.56    1.79
  -3   8  -4    3.49    1.64
  -3   8  -5    1.88    1.27
  -3   7  10   17.72    4.18
  -3   7   9  113.73   10.87
  -3   7   8   18.01    4.69
  -3   7   7  278.92   18.78
  -3   7   6  149.38   14.03
  -3   7   5   19.03    5.41
  -3   7   4   85.02   10.80
  -3   7   3   67.13    9.86
  -3   7   2   -0.18    2.08
  -3   7   1    2.82    2.62
  -3   7   0   52.02    8.21
  -3   7  -1  119.38   12.14
  -3   7  -2   21.81    5.35
  -3   7  -3   66.28    8.59
  -3   7  -4    1.91    1.66
  -3   7  -6   30.28    5.32
  -3   7  -7   49.00    6.97
  -3   7  -8   39.47    6.27
  -3   7  -9    7.96    3.03
  -3   7 -10   -5.14    2.29
  -3   7 -11    1.11    1.27
   3  -6 -14   -3.04    2.47
   3  -6 -13   10.55    4.81
   3  -6 -12   21.27    5.72
   3  -6 -11   30.82    6.91
  -3   6  11   35.26    5.99
   3  -6 -10   27.70    6.51
  -3   6  10   19.72    4.72
   3  -6  -9   75.25   10.44
  -3   6   9   67.96    9.59
   3  -6  -8   -2.47    2.10
  -3   6   8   -1.77    2.74
  -3   6   7   71.96   10.12
  -3   6   6   22.66    5.92
  -3   6   5    5.64    4.20
  -3   6   4   32.37    7.45
  -3   6   3   36.47    7.63
  -3   6   2   25.88    6.71
  -3   6   1  105.69   12.23
  -3   6   0  112.21   12.09
  -3   6  -1    8.12    3.46
  -3   6  -2  125.92   12.15
  -3   6  -2  131.66    9.89
  -3   6  -3    0.86    0.68
  -3   6  -3    0.18    1.79
  -3   6  -4    7.78    2.74
  -3   6  -4    4.85    2.44
  -3   6  -5  143.65   11.47
  -3   6  -6   15.52    3.97
  -3   6  -7    5.01    2.38
  -3   6  -8   -0.50    1.69
  -3   6  -9   14.85    4.34
  -3   6 -10   11.67    3.81
  -3   6 -11   -0.76    1.32
  -3   6 -12   -2.97    1.68
  -3   6 -13    3.39    2.20
  -3   6 -14    2.48    1.62
   3  -5 -16    2.57    2.14
   3  -5 -15    7.33    3.90
   3  -5 -14   19.82    5.64
   3  -5 -13   28.57    6.87
   3  -5 -12   13.16    4.55
   3  -5 -11   71.37   10.47
  -3   5  11   69.16    8.86
   3  -5 -10   61.57    9.57
  -3   5  10   60.85    9.21
  -3   5   9   28.02    6.20
   3  -5  -9   26.67    6.04
   3  -5  -8   92.56   10.23
  -3   5   8   80.23   10.48
  -3   5   7   21.28    5.67
   3  -5  -7   20.23    4.72
  -3   5   6    7.14    3.66
   3  -5  -6    6.35    2.53
   3  -5  -5   25.55    4.71
  -3   5   5   16.24    5.24
  -3   5   4    2.54    2.85
   3  -5  -4    1.61    1.28
  -3   5   3    7.58    3.55
  -3   5   2    1.08    2.63
  -3   5   1   79.50    9.83
  -3   5   0   46.84    7.45
  -3   5   0   60.27    5.58
  -3   5  -1   33.08    6.17
  -3   5  -1   31.45    4.17
  -3   5  -2  102.53    7.83
  -3   5  -2   91.44    9.90
  -3   5  -3   71.07    8.49
  -3   5  -3   68.75    6.67
  -3   5  -4   37.90    5.80
  -3   5  -4   32.24    4.85
  -3   5  -5    1.44    1.61
  -3   5  -6   36.10    5.68
  -3   5  -7   11.69    3.27
  -3   5  -8   -0.65    1.51
  -3   5  -9    8.48    3.15
  -3   5 -10   -0.08    1.82
  -3   5 -11   12.57    4.08
  -3   5 -12   75.15    9.08
  -3   5 -13   54.49    7.64
  -3   5 -14    4.59    2.10
  -3   5 -15    4.83    2.48
   3  -4 -17   14.61    4.59
   3  -4 -16    0.64    1.70
   3  -4 -15    1.81    2.48
   3  -4 -15    4.60    2.81
   3  -4 -14    6.41    3.56
   3  -4 -14    8.51    3.93
   3  -4 -13   34.15    6.97
   3  -4 -13   37.81    7.25
   3  -4 -12    1.03    2.80
   3  -4 -12   -2.07    2.61
   3  -4 -11   80.41   10.13
   3  -4 -11   77.82    9.95
  -3   4  11   75.32    9.19
  -3   4  10   24.37    5.44
   3  -4 -10   24.24    5.49
   3  -4 -10   26.25    5.13
  -3   4   9    9.62    3.50
   3  -4  -9   16.84    4.56
   3  -4  -9   10.26    3.42
  -3   4   8    1.66    1.86
   3  -4  -8    7.77    3.18
   3  -4  -8    6.42    3.10
  -3   4   7    0.93    1.72
   3  -4  -7    3.13    2.20
   3  -4  -6  207.38   12.86
  -3   4   6  200.19   15.44
  -3   4   5   11.42    4.00
  -3   4   4   -1.73    2.11
  -3   4   3  141.31   12.27
  -3   4   2   10.82    3.97
  -3   4   1   82.43    9.05
  -3   4   0    5.02    2.11
  -3   4  -1   19.84    4.34
  -3   4  -2   93.91    9.00
  -3   4  -3  392.77   14.11
  -3   4  -3  366.02   17.62
  -3   4  -4   24.66    3.70
  -3   4  -4   26.73    4.58
  -3   4  -5   76.46    6.64
  -3   4  -6    5.66    2.21
  -3   4  -6   10.53    3.49
  -3   4  -7   93.76    8.04
  -3   4  -7   95.17   11.14
  -3   4  -8   17.26    4.91
  -3   4  -8   15.74    3.65
  -3   4  -9  115.81   13.48
  -3   4  -9  119.11   10.01
  -3   4 -10   32.02    5.51
  -3   4 -10   26.37    6.96
  -3   4 -11  234.34   15.06
  -3   4 -11  226.04   19.62
  -3   4 -12   25.33    5.34
  -3   4 -12   40.89    8.49
  -3   4 -13    6.05    2.59
  -3   4 -13   10.01    4.58
  -3   4 -14    9.25    3.41
  -3   4 -14   13.11    4.94
  -3   4 -15   12.17    3.51
  -3   4 -15   11.09    4.77
  -3   4 -16    0.25    0.86
   3  -3 -18    7.20    3.04
   3  -3 -18    9.01    3.00
   3  -3 -17    5.96    3.20
   3  -3 -17    3.33    2.33
   3  -3 -16   35.47    7.22
   3  -3 -16   44.17    7.68
   3  -3 -15    6.51    3.22
   3  -3 -15    9.56    3.68
   3  -3 -14    6.38    4.31
   3  -3 -14    0.50    1.98
   3  -3 -13   96.73   11.47
   3  -3 -13   95.07   11.13
   3  -3 -12   75.21    9.47
   3  -3 -12   62.42    8.86
   3  -3 -11   71.19    8.77
   3  -3 -11   60.87    8.67
   3  -3 -10   68.93    8.65
   3  -3 -10   80.57    9.13
  -3   3  10   85.85    9.49
   3  -3  -9   65.35    7.96
  -3   3   9   58.73    7.76
   3  -3  -8   86.09    8.76
  -3   3   8   93.69    9.76
   3  -3  -7  103.69    8.97
  -3   3   7   89.85    9.61
   3  -3  -6    9.23    2.61
  -3   3   6    9.78    3.06
   3  -3  -5  191.19   10.63
  -3   3   5  189.38   13.32
  -3   3   4   64.87    7.66
  -3   3   3   98.09    9.49
  -3   3   2   96.00    9.15
  -3   3   1   31.54    5.31
  -3   3   0  288.93   15.02
  -3   3  -1  799.26   24.35
  -3   3  -2 2123.43   38.94
  -3   3  -2 2180.18   36.82
  -3   3  -3    5.74    1.99
  -3   3  -3    9.17    2.82
  -3   3  -4  401.99   18.23
  -3   3  -4  416.29   18.05
  -3   3  -4  405.11   16.17
  -3   3  -5  159.10   11.99
  -3   3  -5  126.60   10.72
  -3   3  -6    8.88    2.31
  -3   3  -6    5.21    2.14
  -3   3  -6    7.38    2.86
  -3   3  -7    3.76    1.64
  -3   3  -7    5.28    2.73
  -3   3  -7    0.14    1.16
  -3   3  -8   20.14    3.57
  -3   3  -8   26.29    5.95
  -3   3  -8   33.48    5.87
  -3   3  -9    1.47    1.46
  -3   3  -9   -0.63    2.12
  -3   3 -10   81.17    8.07
  -3   3 -10   84.91   11.08
  -3   3 -11   24.28    4.61
  -3   3 -11   27.72    6.45
  -3   3 -12  193.49   13.34
  -3   3 -12  195.18   17.77
  -3   3 -13   13.56    3.65
  -3   3 -13   16.42    5.86
  -3   3 -14    1.17    1.09
  -3   3 -14    2.77    2.68
  -3   3 -15    4.09    1.67
  -3   3 -15    7.02    3.62
  -3   3 -16   26.05    6.68
  -3   3 -17   -1.98    1.59
   3  -2 -19    1.10    1.44
   3  -2 -18    8.23    3.22
   3  -2 -18   -2.91    2.38
   3  -2 -17    4.34    2.66
   3  -2 -17    3.50    1.91
   3  -2 -16    9.51    3.84
   3  -2 -16    5.47    3.21
   3  -2 -15   14.50    4.44
   3  -2 -15   12.60    4.18
   3  -2 -14  173.55   14.35
   3  -2 -14  196.90   16.12
   3  -2 -13   27.96    6.03
   3  -2 -13   26.49    5.58
   3  -2 -12  247.44   15.61
   3  -2 -12  217.59   15.93
   3  -2 -11  150.11   12.46
   3  -2 -10  100.01    9.74
  -3   2  10  102.34    9.82
   3  -2  -9   72.77    7.85
  -3   2   9   83.02    8.75
   3  -2  -8    5.63    1.84
  -3   2   8    2.21    1.22
   3  -2  -7    0.10    0.59
  -3   2   7   -1.11    1.12
   3  -2  -6    5.59    1.66
  -3   2   6    3.17    1.37
   3  -2  -5    5.02    1.88
   3  -2  -5    5.79    2.48
   3  -2  -4  904.02   30.53
   3  -2  -4  787.44   21.53
   3  -2  -3  214.37   15.30
   3  -2  -3  176.46   10.01
   3  -2  -2   34.19    6.30
   3  -2  -2   22.36    5.54
   3  -2  -2   30.12    4.10
   3  -2  -1  180.35   16.59
   3  -2  -1  194.67   10.40
   3  -2   0    2.48    2.02
   3  -2   0    4.95    1.73
   3  -2   1   67.61    9.58
   3  -2   1   88.69    7.03
   3  -2   2   29.14    6.11
  -3   2  -2   25.18    4.41
   3  -2   2   42.64    4.78
   3  -2   3  166.74   13.71
  -3   2  -3  150.03   11.13
   3  -2   3  172.20    9.68
  -3   2  -4   32.37    5.16
   3  -2   4   33.75    4.30
  -3   2  -5   98.76    8.46
  -3   2  -5   90.39    8.94
  -3   2  -6  328.93   16.56
  -3   2  -6  319.93   17.45
  -3   2  -7   83.01    6.28
  -3   2  -7   75.07    8.27
  -3   2  -7   81.98    8.94
  -3   2  -8    1.28    0.86
  -3   2  -8   -0.06    1.53
  -3   2  -8   -1.67    1.64
  -3   2  -9   82.91    6.96
  -3   2  -9   78.88    9.44
  -3   2  -9   86.56    9.69
  -3   2 -10  651.05   20.48
  -3   2 -10  614.75   27.61
  -3   2 -10  675.99   26.67
  -3   2 -11  213.80   17.06
  -3   2 -11  239.13   16.08
  -3   2 -11  215.39   12.34
  -3   2 -12  446.20   18.41
  -3   2 -12  410.80   24.78
  -3   2 -13   66.65    7.34
  -3   2 -13   63.50    9.92
  -3   2 -14    6.54    2.97
  -3   2 -15   25.58    6.20
  -3   2 -16    3.68    2.73
  -3   2 -17    6.66    3.25
  -3   2 -18    2.18    1.93
   3  -1 -19    3.50    1.96
   3  -1 -18   10.34    3.30
   3  -1 -17    9.24    3.87
   3  -1 -16   23.09    5.15
   3  -1 -16   20.98    5.17
   3  -1 -15   36.05    6.60
   3  -1 -15   47.22    7.16
   3  -1 -14   97.05    9.91
   3  -1 -14  103.04   11.21
   3  -1 -13   54.88    8.21
   3  -1 -13   54.74    7.28
   3  -1 -12    2.07    2.37
   3  -1 -12    4.10    1.76
   3  -1 -11   16.25    4.38
   3  -1 -10  100.32    9.22
   3  -1  -9    8.57    2.60
   3  -1  -8   32.22    4.52
   3  -1  -7  322.77   13.58
   3  -1  -7  307.51   13.08
   3  -1  -6  736.61   19.16
   3  -1  -6  684.32   19.74
   3  -1  -5   33.49    3.78
   3  -1  -5   30.20    4.25
   3  -1  -4 2706.70   38.83
   3  -1  -4 2536.83   78.82
   3  -1  -3  365.00   23.01
   3  -1  -3  301.48   12.97
   3  -1  -2   52.31    8.26
   3  -1  -2   41.14    4.92
   3  -1  -1  667.01   27.91
   3  -1  -1  610.36   18.29
   3  -1   0  165.21   13.12
   3  -1   0  136.22    8.54
   3  -1   1  362.96   18.13
   3  -1   1  313.01   12.97
   3  -1   2   50.91    5.16
   3  -1   3  215.37   10.66
   3  -1   4   55.60    5.43
  -3   1  -5    7.65    2.05
  -3   1  -5    7.65    2.70
   3  -1   5   10.03    2.22
  -3   1  -6  129.05    9.06
   3  -1   6  139.53    8.47
  -3   1  -7   -0.61    1.20
  -3   1  -7   -0.97    1.64
  -3   1  -8   -0.20    0.51
  -3   1  -8   -1.71    1.87
  -3   1  -8    2.25    2.54
  -3   1  -9   24.22    3.43
  -3   1  -9   20.00    4.44
  -3   1  -9   18.81    4.82
  -3   1 -10  113.86    7.88
  -3   1 -10   95.33    9.99
  -3   1 -10  103.21   10.58
  -3   1 -11  224.34   11.47
  -3   1 -11  181.31   14.67
  -3   1 -11  205.73   14.88
  -3   1 -12   14.11    4.69
  -3   1 -12   14.41    4.28
  -3   1 -13    4.89    3.11
  -3   1 -13    4.23    2.40
  -3   1 -14    3.13    2.47
  -3   1 -15   12.15    4.45
  -3   1 -16   18.36    5.37
  -3   1 -17    5.99    3.39
  -3   1 -18    0.37    1.25
   3   0 -19    2.57    1.62
   3   0 -18   -4.02    2.20
   3   0 -17   25.35    5.24
   3   0 -16    7.59    3.36
   3   0 -15    1.97    1.91
   3   0 -14  248.85   16.62
   3   0 -13  191.57   12.49
   3   0 -13  171.46   13.41
   3   0 -13  174.75   15.02
   3   0 -12    4.89    2.23
   3   0 -12    6.54    2.81
   3   0 -12    5.52    1.74
   3   0 -11    0.40    1.94
   3   0 -11   -0.73    2.00
   3   0 -10   61.94    7.08
   3   0 -10   57.46    8.11
   3   0  -9  147.82   12.68
   3   0  -9  159.08   10.47
   3   0  -8    2.55    1.93
   3   0  -8    6.46    2.48
   3   0  -7   14.81    3.91
   3   0  -7   14.64    3.01
   3   0  -7   11.23    2.61
   3   0  -6  281.70   15.52
   3   0  -6  247.15   12.33
   3   0  -5 1015.79   43.65
   3   0  -5  845.40   22.60
   3   0  -4   20.01    7.12
   3   0  -4   23.42    3.70
   3   0  -3   63.11   11.67
  -3   0   3   46.42    8.86
   3   0  -3   53.78    5.61
   3   0  -2  654.52   39.78
   3   0  -2  596.70   18.19
   3   0  -1  191.22   10.08
   3   0  -1  199.28   22.78
   3   0   0   24.22    3.50
   3   0   0   20.11    7.50
   3   0   1  394.15   14.54
   3   0   2   80.89    6.65
   3   0   3   28.34    3.98
  -3   0  -4   59.20    4.66
   3   0   4   61.46    5.96
  -3   0  -5   76.47    5.89
   3   0   5   79.87    6.71
  -3   0  -6   76.65    6.11
   3   0   6   84.10    6.84
  -3   0  -7  225.50   11.42
  -3   0  -7  123.71   12.03
  -3   0  -8   19.55    3.55
  -3   0  -8   18.96    4.84
  -3   0  -9   14.98    3.40
  -3   0  -9   18.13    4.78
  -3   0 -10   15.63    3.69
  -3   0 -10   20.85    5.30
  -3   0 -11   11.89    3.43
  -3   0 -11   15.01    4.16
  -3   0 -12    0.31    1.60
  -3   0 -12    0.59    1.66
  -3   0 -13   18.13    4.99
  -3   0 -13   19.80    4.54
  -3   0 -14   14.03    4.32
  -3   0 -14    9.15    3.24
  -3   0 -15   25.54    5.69
  -3   0 -16    1.03    1.68
  -3   0 -17    0.62    1.44
  -3   0 -18    3.38    2.18
   3   1 -18    0.26    0.94
   3   1 -17    1.35    1.52
   3   1 -16   61.90    7.95
   3   1 -15  243.09   15.90
   3   1 -15  250.89   18.40
   3   1 -14   51.64    8.61
   3   1 -14   57.51    7.72
   3   1 -13   46.45    6.83
   3   1 -13   30.54    6.70
   3   1 -12   27.83    6.45
   3   1 -12   32.29    5.81
   3   1 -11   99.15   11.64
   3   1 -11   98.19    9.11
   3   1 -10   19.55    5.23
   3   1 -10   12.36    3.13
   3   1  -9    3.70    2.16
   3   1  -9    3.27    1.72
   3   1  -8   45.29    7.23
   3   1  -8   42.42    5.31
   3   1  -7   -0.60    0.87
   3   1  -7    3.43    2.34
   3   1  -6    8.96    2.59
   3   1  -6    4.09    2.30
   3   1  -5   90.64    7.67
   3   1  -5   91.92    9.18
   3   1  -4  103.86    9.56
   3   1  -4  107.80    7.94
   3   1  -3  435.38   16.18
   3   1  -2    0.85    1.20
  -3  -1   2    1.81    1.76
  -3  -1   1  192.13   16.60
   3   1  -1  217.62   11.29
   3   1   0    2.33    1.72
  -3  -1   0    3.91    2.30
   3   1   1   62.85    5.98
   3   1   2   -1.44    0.82
  -3  -1  -3   99.68    5.54
   3   1   3   95.36    7.35
   3   1   4    1.89    0.99
  -3  -1  -4    6.21    1.54
   3   1   5   20.44    3.58
  -3  -1  -5   20.32    2.84
  -3  -1  -6   49.70    4.89
   3   1   6   59.27    6.04
  -3  -1  -7   45.17    4.96
  -3  -1  -8    5.34    1.99
  -3  -1  -9    2.23    1.38
  -3  -1  -9    3.23    2.23
  -3  -1 -10   11.55    3.29
  -3  -1 -10    8.93    3.84
  -3  -1 -11   27.08    5.26
  -3  -1 -11   33.31    6.44
  -3  -1 -12   18.61    4.35
  -3  -1 -12   17.30    4.62
  -3  -1 -13   28.88    5.85
  -3  -1 -13   29.57    5.66
  -3  -1 -14   15.76    4.63
  -3  -1 -15    0.57    1.20
  -3  -1 -16    1.26    1.80
  -3  -1 -17    0.03    1.04
   3   2 -17   25.72    4.66
   3   2 -16    3.91    2.25
   3   2 -15   -0.98    1.39
   3   2 -15   -0.04    1.68
   3   2 -14    5.00    3.98
   3   2 -14    8.84    2.94
   3   2 -13    7.22    3.80
   3   2 -13    7.88    2.71
   3   2 -12    5.02    2.81
   3   2 -12    2.64    1.78
   3   2 -11   10.15    5.10
   3   2 -11    3.77    2.00
   3   2 -10  273.91   19.63
   3   2 -10  273.92   15.02
   3   2  -9   32.13    6.54
   3   2  -8   11.39    3.00
   3   2  -8   -0.18    1.82
   3   2  -7   47.22    7.78
   3   2  -7   52.67    6.24
   3   2  -6  328.67   15.10
   3   2  -6  329.78   19.04
   3   2  -5  107.58    8.58
   3   2  -5  108.24   10.56
   3   2  -4  138.63   11.53
   3   2  -4  135.13    9.46
   3   2  -3  393.68   18.87
   3   2  -3  403.97   16.35
   3   2  -2   97.32    8.00
   3   2  -1    3.60    1.69
   3   2   0    9.44    2.57
   3   2   1    6.65    2.17
   3   2   2    2.43    1.56
   3   2   3    0.64    0.82
  -3  -2  -4  293.84   10.73
   3   2   4  258.07   12.95
   3   2   5    6.83    2.34
  -3  -2  -5    5.95    1.66
  -3  -2  -6   38.87    4.34
   3   2   6   36.41    4.94
  -3  -2  -7   39.57    4.72
  -3  -2  -8   78.87    7.06
  -3  -2  -9   -0.32    1.02
  -3  -2  -9    3.02    2.46
  -3  -2 -10    0.34    1.26
  -3  -2 -10   -3.79    2.09
  -3  -2 -11  133.71   10.71
  -3  -2 -11  124.08   12.25
  -3  -2 -12    8.14    2.95
  -3  -2 -13    8.69    3.05
  -3  -2 -14    3.24    2.31
  -3  -2 -15   -2.40    1.34
  -3  -2 -16   -1.98    1.58
   3   3 -16   13.75    3.12
   3   3 -15   31.23    6.34
   3   3 -15   29.93    5.10
   3   3 -14   16.24    3.77
   3   3 -14   15.94    4.90
   3   3 -13    5.47    3.66
   3   3 -13    0.73    1.73
   3   3 -12   30.13    7.13
   3   3 -12   26.48    4.86
   3   3 -11   28.29    6.74
   3   3 -11   35.99    5.60
   3   3 -10   37.04    7.44
   3   3 -10   36.40    5.55
   3   3  -9   19.75    5.64
   3   3  -8   50.12    8.34
   3   3  -8   51.57    6.46
   3   3  -7   15.79    3.75
   3   3  -7   10.62    3.82
   3   3  -6   27.09    4.73
   3   3  -6   26.51    5.82
   3   3  -5  146.35   13.16
   3   3  -5  134.09   10.23
   3   3  -4   31.98    5.94
   3   3  -4   26.63    4.70
   3   3  -3  168.05   13.11
   3   3  -3  148.06   10.65
   3   3  -2    9.97    2.90
   3   3  -1   35.90    5.30
   3   3   0    8.20    2.52
   3   3   1    0.70    1.29
   3   3   2   96.36    8.48
   3   3   3  124.88    9.69
   3   3   4   28.96    4.77
  -3  -3  -5  692.63   18.75
   3   3   5  691.88   23.18
  -3  -3  -6   28.15    4.09
   3   3   6   34.39    5.16
  -3  -3  -7  175.45   10.46
  -3  -3  -8   48.22    5.78
  -3  -3  -9   18.18    3.69
  -3  -3  -9    5.44    2.83
  -3  -3 -10    0.01    1.42
  -3  -3 -11    9.23    2.85
  -3  -3 -12    2.60    2.21
  -3  -3 -13    2.52    1.97
  -3  -3 -14    2.66    1.82
  -3  -3 -15    8.73    2.79
   3   4 -14    1.69    1.65
   3   4 -14    0.11    0.72
   3   4 -13   -1.57    1.88
   3   4 -13    2.18    1.34
   3   4 -12   28.04    6.42
   3   4 -12   19.34    3.78
   3   4 -11   62.77    7.00
   3   4 -11   66.85    9.62
   3   4 -10    6.22    4.00
   3   4 -10    2.93    2.12
   3   4  -9    4.01    2.67
   3   4  -8  157.31   15.07
   3   4  -8  136.74   10.89
   3   4  -7   22.83    4.82
   3   4  -7   13.74    4.51
   3   4  -6   19.99    4.38
   3   4  -6   22.57    5.71
   3   4  -5    2.46    2.30
   3   4  -5    1.58    1.54
   3   4  -4   34.96    5.87
   3   4  -3    1.85    2.08
   3   4  -2   26.75    5.09
   3   4  -1    1.92    1.57
   3   4   0   13.17    3.71
   3   4   1    9.72    2.96
   3   4   2   34.74    5.70
   3   4   3  166.87   12.10
   3   4   4  154.18   11.67
  -3  -4  -5  190.35   10.56
   3   4   5  188.53   12.81
   3   4   6    2.51    1.91
  -3  -4  -6    4.08    1.84
  -3  -4  -7    4.56    1.55
  -3  -4  -8   51.83    5.97
  -3  -4  -9    8.59    2.60
  -3  -4 -10    4.73    1.96
  -3  -4 -11    7.97    2.61
  -3  -4 -12   52.98    6.30
  -3  -4 -13   16.70    3.58
   3   5 -11    0.71    1.47
   3   5 -10    1.86    1.43
   3   5  -9    3.78    1.78
   3   5  -8    6.67    2.55
   3   5  -7    1.55    1.28
   3   5  -6   -0.01    1.18
   3   5  -5    4.09    2.05
   3   5  -4    0.83    1.45
   3   5  -3    1.65    1.21
   3   5  -2    1.09    1.39
   3   5  -1   -0.37    1.38
   3   5   0    8.97    3.49
   3   5   1    1.08    1.86
   3   5   2    9.82    3.22
   3   5   3    7.82    2.80
   3   5   4    1.01    1.32
  -3  -5  -4    0.05    0.53
   3   5   5   15.20    3.95
  -3  -5  -5   18.34    3.35
   3   5   6    5.29    2.19
  -3  -5  -6    7.33    2.33
  -3  -5  -7    2.28    1.41
  -3  -5  -8   19.48    3.60
  -3  -5  -9    4.77    2.01
  -3  -5 -10   16.46    3.24
   3   6  -6    6.52    2.26
   3   6  -5    1.70    1.72
   3   6  -4   14.96    3.70
   3   6  -3   -1.38    1.45
   3   6  -2    6.80    2.75
   3   6  -1    3.43    2.38
   3   6   0    2.05    1.79
   3   6   1    8.22    2.81
   3   6   2    1.01    1.34
  -3  -6  -2   -0.41    0.58
   3   6   3    2.93    1.38
  -3  -6  -3    0.94    0.71
   3   6   4   16.92    3.65
  -3  -6  -4   18.67    3.00
   3   6   5    3.21    1.56
  -3  -6  -5    8.05    2.06
  -3  -6  -6   14.99    2.78
  -4   8   6    3.83    1.97
  -4   8   5   49.25    6.94
  -4   8   4    6.66    3.02
  -4   8   3   -2.39    1.83
  -4   8   2    6.36    2.52
  -4   8   1    3.37    1.84
  -4   8   0   11.81    3.82
  -4   8  -1    3.10    1.79
  -4   7  10   -4.78    2.22
  -4   7   9   76.76    8.80
  -4   7   8   43.94    7.03
  -4   7   7   40.94    7.26
  -4   7   6   51.95    8.27
  -4   7   5    1.09    2.35
  -4   7   4   18.45    5.35
  -4   7   3    3.34    2.16
  -4   7   2   13.56    4.03
  -4   7   1  159.48   14.42
  -4   7   0   61.54    8.61
  -4   7  -1   61.91    8.55
  -4   7  -2   21.67    5.10
  -4   7  -3    1.27    1.33
  -4   7  -5    2.04    1.45
  -4   7  -6   39.89    5.95
  -4   7  -7    6.36    2.48
  -4   7  -8    9.77    3.16
  -4   7  -9    7.38    2.69
   4  -6 -13   10.41    4.38
   4  -6 -12   31.87    6.63
   4  -6 -11   15.49    4.67
  -4   6  11   13.42    3.67
   4  -6 -10   16.24    4.89
  -4   6  10   25.34    5.68
   4  -6  -9   38.23    7.11
  -4   6   9   38.56    7.12
  -4   6   8   10.07    4.16
   4  -6  -8    5.06    2.64
  -4   6   7   20.24    5.72
   4  -6  -7   15.75    4.19
  -4   6   6    2.20    2.51
  -4   6   5  126.95   14.01
  -4   6   4  121.93   13.97
  -4   6   3  177.65   16.59
  -4   6   2  133.13   14.03
  -4   6   1   29.15    6.42
  -4   6   0  187.09   16.25
  -4   6  -1   20.43    5.46
  -4   6  -1   19.82    3.87
  -4   6  -2   15.28    4.28
  -4   6  -2   26.54    4.71
  -4   6  -3   10.76    3.22
  -4   6  -3   10.25    3.31
  -4   6  -4   12.84    3.32
  -4   6  -5   96.47    9.19
  -4   6  -6    4.60    2.15
  -4   6  -7   37.81    6.13
  -4   6  -8   24.23    4.94
  -4   6  -9   13.59    3.50
  -4   6 -10    2.41    1.51
  -4   6 -11   -1.20    1.33
  -4   6 -12    1.26    1.08
   4  -5 -15    7.69    4.03
   4  -5 -14   23.16    5.77
   4  -5 -13   16.15    4.69
   4  -5 -12   55.66    8.93
  -4   5  11   -1.57    2.34
   4  -5 -11   -0.12    2.01
   4  -5 -10  156.12   13.96
  -4   5  10  147.27   14.34
  -4   5   9    3.12    2.38
   4  -5  -9    5.40    2.40
  -4   5   8   29.13    6.43
   4  -5  -8   35.27    6.45
   4  -5  -7  187.15   14.12
  -4   5   7  151.95   15.02
   4  -5  -6  445.10   21.14
  -4   5   6  368.50   23.68
  -4   5   5   24.06    6.26
  -4   5   4   59.31    9.67
  -4   5   3   13.88    5.00
  -4   5   2   15.13    4.56
  -4   5   1   11.12    4.15
  -4   5   1   10.41    2.56
  -4   5   0   13.35    4.29
  -4   5   0   18.51    3.34
  -4   5  -1    6.35    3.07
  -4   5  -1    6.97    2.27
  -4   5  -2   34.57    6.66
  -4   5  -2   39.99    5.18
  -4   5  -3    4.79    3.14
  -4   5  -3    2.30    1.64
  -4   5  -4   19.98    4.56
  -4   5  -4   18.98    3.78
  -4   5  -5    9.84    3.26
  -4   5  -6   23.95    4.55
  -4   5  -7   13.11    3.48
  -4   5  -8   53.75    7.00
  -4   5  -9   -1.51    2.01
  -4   5 -10    1.74    1.63
  -4   5 -11    2.37    1.78
  -4   5 -12   16.28    3.85
  -4   5 -13    2.67    1.95
  -4   5 -14    2.46    1.53
   4  -4 -16   -1.45    2.00
   4  -4 -16   -2.70    1.86
   4  -4 -15   16.74    4.57
   4  -4 -15   22.63    4.97
   4  -4 -14   10.43    4.11
   4  -4 -14    8.89    3.29
   4  -4 -13   -0.79    1.54
   4  -4 -13   -2.70    2.03
   4  -4 -12   86.93   10.38
   4  -4 -12   86.25   10.14
  -4   4  11   34.51    6.77
   4  -4 -11   34.60    6.66
   4  -4 -11   35.68    6.27
  -4   4  10    6.01    2.96
   4  -4 -10   11.82    3.68
   4  -4 -10    7.56    2.87
  -4   4   9    4.29    3.01
   4  -4  -9    6.72    2.41
  -4   4   8  143.87   14.04
  -4   4   7   -0.08    2.80
  -4   4   6   -0.71    2.22
  -4   4   5  133.52   13.61
  -4   4   4    2.88    2.41
  -4   4   3    1.14    2.54
  -4   4   2  146.12   13.33
  -4   4   1  281.19   18.30
  -4   4   0  223.96   16.01
  -4   4  -1   25.40    5.48
  -4   4  -2   78.63    9.09
  -4   4  -3   28.59    5.42
  -4   4  -3   34.25    5.40
  -4   4  -4    1.31    1.34
  -4   4  -4    0.45    0.92
  -4   4  -5   25.62    4.27
  -4   4  -6   20.98    3.87
  -4   4  -7    0.69    1.19
  -4   4  -8    0.13    1.56
  -4   4  -9   10.56    3.30
  -4   4  -9    9.85    3.58
  -4   4 -10   21.81    4.61
  -4   4 -10   28.50    6.93
  -4   4 -11   70.24    8.08
  -4   4 -11   80.04   10.89
  -4   4 -12    8.82    2.95
  -4   4 -12   12.95    4.71
  -4   4 -13   46.46    6.47
  -4   4 -13   53.27    8.58
  -4   4 -14    8.82    2.76
  -4   4 -15   10.38    3.02
   4  -3 -17   76.55    9.39
   4  -3 -17   88.91    9.17
   4  -3 -16   31.16    5.98
   4  -3 -16   35.14    6.16
   4  -3 -15   10.44    3.91
   4  -3 -15    6.46    3.01
   4  -3 -14   47.79    7.52
   4  -3 -14   34.17    6.60
   4  -3 -13   66.07    8.97
   4  -3 -13   60.99    8.81
   4  -3 -12    8.86    4.03
   4  -3 -12    8.26    3.20
   4  -3 -11   69.27    9.11
  -4   3  11   82.15   10.00
   4  -3 -10   69.76    8.78
  -4   3  10   76.10    9.84
   4  -3  -9  171.48   13.18
  -4   3   9  152.34   14.25
   4  -3  -8   27.28    5.02
  -4   3   8   27.80    6.24
   4  -3  -7    1.51    0.77
  -4   3   7    0.27    2.18
  -4   3   6    2.24    2.24
  -4   3   5   -0.29    3.10
  -4   3   4    8.24    3.03
  -4   3   3  564.20   25.08
  -4   3   2   45.20    7.07
  -4   3   1  157.98   12.92
  -4   3   0  145.94   12.05
  -4   3  -1   99.71    9.10
  -4   3  -1  104.60    9.94
  -4   3  -2  632.23   24.13
  -4   3  -2  683.16   24.95
  -4   3  -3  151.84   11.91
  -4   3  -3  154.96   11.63
  -4   3  -4   44.11    6.62
  -4   3  -4   49.45    6.39
  -4   3  -5  109.04   11.02
  -4   3  -6   79.89    9.31
  -4   3  -7    7.80    2.56
  -4   3  -7    7.64    3.30
  -4   3  -8    5.71    2.10
  -4   3  -8    4.11    2.67
  -4   3  -9    4.00    1.98
  -4   3  -9   -0.37    1.03
  -4   3  -9    4.45    2.68
  -4   3 -10   80.04    8.15
  -4   3 -10  105.52   12.53
  -4   3 -10  107.22   11.50
  -4   3 -11   51.73    6.61
  -4   3 -11   67.50   10.11
  -4   3 -12  135.06   10.72
  -4   3 -12  130.47   13.99
  -4   3 -13    3.84    1.63
  -4   3 -13    4.84    2.67
  -4   3 -14   33.61    5.23
  -4   3 -14   32.05    6.74
  -4   3 -15    3.73    1.96
  -4   3 -16   -1.61    1.53
   4  -2 -18   45.13    6.29
   4  -2 -17    0.88    1.62
   4  -2 -17    6.86    3.40
   4  -2 -16   61.10    8.30
   4  -2 -16   59.04    8.15
   4  -2 -15    0.49    1.39
   4  -2 -15    2.53    1.79
   4  -2 -14   83.25    9.69
   4  -2 -14   78.04    9.84
   4  -2 -13   31.21    6.62
   4  -2 -13   35.22    6.31
   4  -2 -12   30.91    6.43
   4  -2 -11  301.17   18.25
  -4   2  11  321.47   19.34
   4  -2 -10   85.24    9.44
  -4   2  10  100.22   11.05
   4  -2  -9   45.26    6.46
  -4   2   9   47.82    7.89
   4  -2  -8  153.94   11.21
  -4   2   8  179.43   14.86
   4  -2  -7    9.50    2.72
  -4   2   7   10.91    4.30
   4  -2  -6  123.08    8.93
   4  -2  -6  127.73    9.94
   4  -2  -5  254.58   12.11
   4  -2  -5  238.03   13.66
   4  -2  -4   19.49    3.90
   4  -2  -3  128.98   10.01
   4  -2  -2  107.39    9.14
   4  -2  -1    9.58    2.89
   4  -2   0   67.59    7.23
  -4   2  -1  245.38   16.21
   4  -2   1  398.79   17.38
  -4   2  -2   31.18    5.95
   4  -2   2   43.22    5.70
  -4   2  -3    2.84    2.03
   4  -2   3    4.73    1.92
  -4   2  -4   52.54    7.95
   4  -2   4   62.20    6.80
  -4   2  -5   11.68    4.02
   4  -2   5   14.88    3.29
  -4   2  -6    0.34    1.85
  -4   2  -7   19.22    4.96
  -4   2  -8  247.12   12.41
  -4   2  -8  253.18   16.52
  -4   2  -8  254.14   17.68
  -4   2  -9   84.45    7.40
  -4   2  -9   82.47    9.88
  -4   2  -9   86.62   10.43
  -4   2 -10  316.40   14.74
  -4   2 -10  319.61   20.59
  -4   2 -10  324.13   20.23
  -4   2 -11  195.60   11.88
  -4   2 -11  197.75   16.27
  -4   2 -11  203.81   15.88
  -4   2 -12   33.52    4.94
  -4   2 -12   33.04    6.74
  -4   2 -12   35.32    6.44
  -4   2 -13   25.61    5.97
  -4   2 -14   18.86    5.24
  -4   2 -15    2.27    1.99
  -4   2 -16   -0.25    1.12
   4  -1 -18    4.02    2.10
   4  -1 -17    2.62    2.58
   4  -1 -16    1.77    1.87
   4  -1 -15   10.42    3.85
   4  -1 -15    5.13    2.29
   4  -1 -14    1.08    1.95
   4  -1 -14    0.05    0.67
   4  -1 -13    9.49    3.60
   4  -1 -13   13.23    3.85
   4  -1 -12    3.15    2.52
   4  -1 -11   11.10    3.54
  -4   1  11   15.39    3.95
   4  -1 -10   12.74    3.53
   4  -1  -9   13.81    3.64
   4  -1  -8   51.34    6.14
   4  -1  -8   49.97    6.06
   4  -1  -7    0.67    0.84
   4  -1  -7    1.19    1.40
   4  -1  -6  285.81   13.43
   4  -1  -6  282.01   14.89
   4  -1  -5   22.05    3.55
   4  -1  -5   21.07    4.18
   4  -1  -4   97.95    7.13
   4  -1  -4   83.31    8.18
   4  -1  -3   30.56    4.97
   4  -1  -2   74.63    7.64
   4  -1  -1    7.73    2.41
   4  -1   0  104.51    9.06
   4  -1   1    1.13    1.12
   4  -1   2   10.98    3.07
   4  -1   3    6.27    2.38
   4  -1   4   24.56    4.40
  -4   1  -5   18.80    5.23
   4  -1   5   31.21    4.66
  -4   1  -6   15.14    4.84
   4  -1   6   20.23    3.71
  -4   1  -7   16.43    3.57
  -4   1  -7   16.28    4.68
  -4   1  -8    0.04    0.79
  -4   1  -8   -0.34    0.95
  -4   1  -8    1.01    3.11
  -4   1  -9   15.15    2.93
  -4   1  -9   12.45    3.70
  -4   1  -9   12.60    4.47
  -4   1 -10   64.53    6.16
  -4   1 -10   52.40    7.72
  -4   1 -10   54.74    8.63
  -4   1 -11   -1.47    2.78
  -4   1 -11   -0.75    2.30
  -4   1 -12    0.35    1.52
  -4   1 -12    1.93    1.84
  -4   1 -13   24.44    5.61
  -4   1 -13   29.82    5.68
  -4   1 -14    7.18    3.45
  -4   1 -15   20.49    5.30
  -4   1 -16   44.63    7.10
   4   0 -17    7.76    3.08
   4   0 -16    7.70    2.72
   4   0 -15   -0.14    1.79
   4   0 -14    9.77    3.49
   4   0 -13   46.43    6.85
   4   0 -12  147.69   12.47
   4   0 -11   -2.78    2.41
   4   0 -10    5.52    2.73
   4   0  -9    5.62    2.21
   4   0  -8   46.89    6.15
   4   0  -8   56.26    6.67
   4   0  -7   27.53    4.48
   4   0  -7   31.51    5.15
   4   0  -6    3.52    2.13
   4   0  -5   20.46    4.15
   4   0  -4    6.82    2.53
   4   0  -3   30.23    5.09
   4   0  -2   50.67    6.52
   4   0  -1    2.58    1.66
   4   0   0  150.61   11.18
   4   0   1   10.79    3.15
   4   0   2    2.06    1.56
   4   0   3   87.35    8.32
   4   0   4    4.00    2.16
   4   0   5    5.28    1.94
   4   0   6   63.83    6.85
  -4   0  -7   68.04    7.00
  -4   0  -7   34.76    7.27
  -4   0  -8   22.82    4.40
  -4   0  -8   13.48    4.67
  -4   0  -9   18.96    4.20
  -4   0  -9   11.48    4.39
  -4   0 -10    2.83    2.22
  -4   0 -10    2.13    2.54
  -4   0 -11   27.91    5.73
  -4   0 -11   25.45    5.63
  -4   0 -12   26.94    5.68
  -4   0 -12   28.26    5.81
  -4   0 -13    7.00    3.18
  -4   0 -13   10.26    3.15
  -4   0 -14    2.34    2.25
  -4   0 -14    1.36    1.63
  -4   0 -15   14.92    4.34
  -4   0 -16    4.17    2.77
   4   1 -17    1.94    1.38
   4   1 -16   -2.23    1.67
   4   1 -15    5.80    2.75
   4   1 -14   92.73    9.62
   4   1 -13   96.44    9.80
   4   1 -12    2.32    1.57
   4   1 -11   96.19    9.67
   4   1 -10  130.60   11.06
   4   1  -9    9.14    2.93
   4   1  -8    3.25    2.20
   4   1  -7  190.72   12.97
   4   1  -6   49.90    6.73
   4   1  -5   27.07    5.07
   4   1  -4  416.74   19.07
   4   1  -3   94.38    9.11
   4   1  -2   20.26    4.27
   4   1  -1   64.17    7.49
   4   1   0    6.16    2.75
   4   1   1   19.35    4.25
   4   1   2   19.91    4.24
   4   1   3   11.93    3.31
   4   1   4  124.62   10.32
   4   1   5    0.67    0.91
  -4  -1  -6    2.84    1.37
   4   1   6   -1.79    1.79
  -4  -1  -7   15.53    3.28
  -4  -1  -8    4.28    2.28
  -4  -1  -8    1.30    2.27
  -4  -1  -9    0.19    1.44
  -4  -1  -9   -3.34    3.34
  -4  -1 -10    7.07    2.39
  -4  -1 -10    8.63    3.68
  -4  -1 -11  229.05   15.01
  -4  -1 -11  254.09   18.13
  -4  -1 -12    4.99    1.70
  -4  -1 -12    5.43    2.62
  -4  -1 -13   13.81    3.95
  -4  -1 -13   16.97    4.49
  -4  -1 -14    9.30    3.33
  -4  -1 -15    4.38    1.88
   4   2 -16    3.79    1.95
   4   2 -15    7.56    2.57
   4   2 -14   12.37    3.43
   4   2 -13   19.68    4.40
   4   2 -12  111.77   10.16
   4   2 -11    5.27    2.63
   4   2 -10   13.28    3.80
   4   2  -8  238.86   14.94
   4   2  -7   22.73    4.63
   4   2  -6   90.80    9.22
   4   2  -5  490.34   21.71
   4   2  -4    0.39    1.54
   4   2  -3    1.08    1.61
   4   2  -2  211.40   13.99
   4   2  -1    4.74    2.56
   4   2   0   35.41    5.81
   4   2   1    5.20    2.74
   4   2   2    2.39    2.00
   4   2   3   25.78    4.92
   4   2   4    1.75    1.28
  -4  -2  -4    0.41    0.59
  -4  -2  -5   43.52    4.93
   4   2   5   45.53    6.39
  -4  -2  -6   94.06    7.64
   4   2   6   90.77    8.94
  -4  -2  -7   40.36    5.24
  -4  -2  -8    0.59    1.27
  -4  -2  -9    9.93    3.20
  -4  -2  -9    6.06    2.80
  -4  -2 -10   51.35    6.74
  -4  -2 -10   40.35    7.44
  -4  -2 -11   14.37    3.64
  -4  -2 -11   16.41    4.51
  -4  -2 -12    3.39    1.90
  -4  -2 -13   20.94    4.30
  -4  -2 -14   -2.09    1.52
   4   3 -14   -1.82    1.30
   4   3 -13    0.08    1.24
   4   3 -12    3.81    1.95
   4   3 -11    0.43    1.02
   4   3 -10   37.21    5.85
   4   3  -8   -0.19    0.90
   4   3  -7    0.08    1.38
   4   3  -6   10.00    3.58
   4   3  -5   70.66    8.62
   4   3  -4   14.89    4.33
   4   3  -3  202.01   14.35
   4   3  -2    8.20    3.71
   4   3  -1    7.51    3.02
   4   3   0   12.95    3.62
   4   3   1  160.85   12.86
   4   3   2    0.59    1.65
  -4  -3  -3  250.55   11.11
   4   3   3  218.35   14.78
   4   3   4   14.71    3.87
  -4  -3  -4   13.44    2.70
  -4  -3  -5   62.45    6.05
   4   3   5   56.08    7.34
   4   3   6   17.61    3.91
  -4  -3  -6   19.90    3.50
  -4  -3  -7   74.16    7.07
  -4  -3  -8   20.55    3.84
  -4  -3  -8    8.79    3.70
  -4  -3  -9    2.16    1.39
  -4  -3  -9    3.04    2.11
  -4  -3 -10   -1.77    1.38
  -4  -3 -11    2.31    1.51
  -4  -3 -12   -3.06    1.58
   4   4 -12    1.12    1.01
   4   4 -11    4.06    1.74
   4   4 -10    0.97    1.53
   4   4  -9   44.04    5.78
   4   4  -8   17.58    3.97
   4   4  -7    3.97    2.05
   4   4  -6   -0.61    1.16
   4   4  -5    5.06    2.11
   4   4  -4    2.14    1.63
   4   4  -3    2.40    1.51
   4   4  -2    1.92    2.05
   4   4  -1   27.17    5.60
   4   4   0    3.35    2.65
   4   4   1   12.86    3.95
   4   4   2   -0.66    1.90
  -4  -4  -3   78.64    6.34
   4   4   3   68.43    8.27
   4   4   4   14.31    3.73
  -4  -4  -4   20.38    3.29
   4   4   5   20.80    4.35
  -4  -4  -5   27.76    3.98
   4   4   6    2.52    1.57
  -4  -4  -6   -0.65    0.76
  -4  -4  -7    3.25    1.50
  -4  -4  -8   -2.40    1.13
  -4  -4  -9    4.90    1.93
  -4  -4 -10    2.04    1.53
   4   5  -8    1.12    0.75
   4   5  -7   -3.53    1.68
   4   5  -6    5.56    2.18
   4   5  -5   16.14    4.02
   4   5  -4   -2.54    1.78
   4   5  -3   23.15    4.76
   4   5  -2    5.83    2.70
   4   5  -1    0.61    1.31
   4   5   0    4.41    2.26
   4   5   1    7.37    2.64
   4   5   2   12.86    3.55
   4   5   3   18.16    4.00
   4   5   4    0.03    0.95
   4   5   5    1.59    1.21
  -5   7   8   31.11    5.64
  -5   7   7   14.48    3.97
  -5   7   6    0.66    1.54
  -5   7   5    8.36    3.57
  -5   7   4    9.94    3.11
  -5   7   3   44.91    7.31
  -5   7   2    1.96    1.76
  -5   7   1   38.24    6.71
  -5   7   0   -1.89    2.33
  -5   7  -1    8.50    3.13
  -5   7  -2    1.98    1.46
  -5   7  -4   12.67    3.14
  -5   7  -5    1.58    1.59
  -5   7  -6    2.99    1.56
  -5   7  -7    0.85    0.97
   5  -6 -11   -2.71    1.92
  -5   6  11    1.31    1.33
   5  -6 -10    3.53    2.04
  -5   6  10    0.13    1.84
  -5   6   9   -0.67    1.73
   5  -6  -9    1.03    1.71
  -5   6   8   -0.25    1.55
   5  -6  -8    2.14    2.10
  -5   6   7   63.95    9.64
   5  -6  -7   54.35    7.36
  -5   6   6    5.30    3.27
  -5   6   5   12.08    4.69
  -5   6   4    7.54    4.25
  -5   6   3  212.15   17.91
  -5   6   2  108.33   12.79
  -5   6   1    9.32    3.74
  -5   6   0   18.38    5.16
  -5   6   0   27.00    4.32
  -5   6  -1   10.16    4.00
  -5   6  -1   10.50    2.88
  -5   6  -2    3.02    3.09
  -5   6  -2   -1.81    1.62
  -5   6  -3    2.71    1.53
  -5   6  -4   25.52    4.48
  -5   6  -5    0.04    1.19
  -5   6  -6   11.45    2.89
  -5   6  -7    4.23    2.07
  -5   6  -8    0.08    0.75
  -5   6  -9   20.70    4.10
  -5   6 -10   20.78    4.16
   5  -5 -13    4.36    2.58
   5  -5 -12   39.83    6.62
  -5   5  11   41.61    6.90
   5  -5 -11   38.88    6.43
  -5   5  10   22.32    5.57
   5  -5 -10   32.29    5.86
   5  -5  -9   92.29   10.14
  -5   5   9   91.44   11.52
  -5   5   8   55.42    9.10
   5  -5  -8   80.21    9.45
  -5   5   7   85.11   11.42
  -5   5   6   16.80    5.61
  -5   5   5   12.41    5.01
  -5   5   4   82.54   11.43
  -5   5   3   29.50    7.21
  -5   5   2  106.41   12.81
  -5   5   1   22.42    5.73
  -5   5   0   25.89    6.10
  -5   5  -1   10.31    3.91
  -5   5  -1   16.15    3.61
  -5   5  -2   -1.66    2.27
  -5   5  -2    1.71    1.49
  -5   5  -3   -0.13    1.09
  -5   5  -3   -1.09    1.04
  -5   5  -4    7.35    2.75
  -5   5  -5   32.86    5.13
  -5   5  -6   17.63    3.74
  -5   5  -7    5.46    2.41
  -5   5  -8   31.43    5.15
  -5   5  -9    2.72    2.10
  -5   5 -10    1.33    1.36
  -5   5 -11   -2.08    1.20
  -5   5 -12    5.94    2.37
   5  -4 -15    4.95    2.52
   5  -4 -14   19.47    4.58
   5  -4 -13   27.14    5.41
   5  -4 -12   -0.16    1.18
  -5   4  11   -0.65    1.35
   5  -4 -11   -0.20    2.63
  -5   4  10   11.06    4.28
   5  -4 -10   10.79    3.56
  -5   4   9   -4.99    3.62
  -5   4   8    7.35    3.41
  -5   4   7   52.69    9.02
  -5   4   6    8.73    4.19
  -5   4   5   54.42    9.17
  -5   4   4  339.75   22.92
  -5   4   3  525.16   27.69
  -5   4   2  330.95   21.67
  -5   4   1    9.17    4.30
  -5   4   0  761.63   32.08
  -5   4  -1   21.22    5.59
  -5   4  -2    1.48    2.31
  -5   4  -3  156.59   13.36
  -5   4  -4    9.76    3.04
  -5   4  -5  101.19    8.85
  -5   4  -5  108.08   10.62
  -5   4  -6    0.77    1.20
  -5   4  -7   22.20    4.20
  -5   4  -8   24.26    4.42
  -5   4  -9    4.77    2.33
  -5   4 -10    6.16    2.41
  -5   4 -11   18.89    3.97
  -5   4 -12    6.71    2.35
  -5   4 -13   -1.54    1.14
   5  -3 -15   22.29    4.71
   5  -3 -15   25.48    4.86
   5  -3 -14    2.35    1.83
   5  -3 -14    3.26    2.02
   5  -3 -13   70.61    8.90
   5  -3 -13   74.92    8.86
   5  -3 -12    3.65    2.03
   5  -3 -12    4.70    3.84
  -5   3  11   15.31    4.91
   5  -3 -11   13.28    3.80
  -5   3  10   48.33    8.12
   5  -3 -10   33.71    6.04
  -5   3   9   -0.44    1.89
  -5   3   8    4.32    2.33
  -5   3   7    1.27    2.44
  -5   3   6  112.48   13.05
  -5   3   5  172.55   15.79
  -5   3   4    9.89    4.81
  -5   3   3    9.12    3.96
  -5   3   2  445.56   24.55
  -5   3   1  327.26   20.40
  -5   3   0   84.16   10.29
  -5   3  -1   28.91    5.89
  -5   3  -1   31.42    5.96
  -5   3  -2  288.46   17.75
  -5   3  -2  304.32   18.53
  -5   3  -3   20.50    4.57
  -5   3  -3   13.98    3.99
  -5   3  -4    1.46    1.83
  -5   3  -5    3.08    2.24
  -5   3  -6  173.84   14.72
  -5   3  -7    1.57    1.23
  -5   3  -7    0.62    1.76
  -5   3  -8  113.37    9.14
  -5   3  -8  128.44   12.53
  -5   3  -9    5.96    2.30
  -5   3  -9    1.67    1.91
  -5   3 -10   -3.81    1.96
  -5   3 -10    0.67    1.98
  -5   3 -11   35.88    5.14
  -5   3 -12    1.01    1.05
   5  -2 -16   16.12    3.86
   5  -2 -15   -2.44    1.62
   5  -2 -15    1.21    1.44
   5  -2 -14   17.68    4.17
   5  -2 -14   15.25    3.87
   5  -2 -13    0.29    1.47
   5  -2 -13    3.30    1.89
   5  -2 -12    3.86    2.23
   5  -2 -11    5.28    3.14
  -5   2  11    3.04    2.36
   5  -2 -10   36.39    6.09
  -5   2  10   35.44    6.92
   5  -2  -9   26.89    5.43
  -5   2   9   22.44    5.51
  -5   2   8   37.51    7.40
   5  -2  -8   39.10    6.08
   5  -2  -7   -1.76    1.32
  -5   2   7    4.13    3.01
   5  -2  -6   47.14    6.90
   5  -2  -5   60.07    7.87
   5  -2  -4    3.64    2.29
   5  -2  -3    4.90    2.20
   5  -2  -2   11.28    3.50
   5  -2  -1   19.11    4.58
  -5   2   0   69.24    9.48
   5  -2   0   96.38    9.82
  -5   2  -1   67.50    9.45
   5  -2   1   81.22    8.99
  -5   2  -2   17.07    4.76
   5  -2   2   22.98    4.93
  -5   2  -3   44.81    8.21
   5  -2   3   48.28    6.73
  -5   2  -4   20.82    4.38
  -5   2  -4   12.37    4.52
   5  -2   4   15.58    3.88
  -5   2  -5   -0.44    2.20
  -5   2  -6   86.09   10.94
  -5   2  -7   42.53    7.90
  -5   2  -8    7.66    2.53
  -5   2  -8    7.04    3.55
  -5   2  -9   20.52    3.85
  -5   2  -9   20.26    5.06
  -5   2 -10   -1.30    1.07
  -5   2 -10   -2.62    2.56
  -5   2 -11   16.58    3.32
  -5   2 -11   14.47    4.34
  -5   2 -12    0.43    1.34
   5  -1 -16   -0.05    1.08
   5  -1 -15    8.55    3.33
   5  -1 -14    2.00    1.99
   5  -1 -14    2.47    1.75
   5  -1 -13    0.40    1.27
   5  -1 -13   -1.37    1.72
   5  -1 -12    4.59    2.53
   5  -1 -11    2.20    2.83
  -5   1  11   -1.15    1.89
   5  -1 -10   92.36    9.49
  -5   1  10   99.86   11.97
   5  -1  -9   23.31    4.60
   5  -1  -8    0.54    1.17
   5  -1  -8    1.56    2.20
   5  -1  -7    4.30    1.96
   5  -1  -7    1.73    1.53
   5  -1  -6   -2.04    1.75
   5  -1  -6   -0.24    1.46
   5  -1  -5   38.97    5.02
   5  -1  -5   28.95    5.63
   5  -1  -4    3.97    1.86
   5  -1  -4    1.73    1.48
   5  -1  -3   38.55    6.40
   5  -1  -2   40.79    6.69
   5  -1  -1    3.50    2.36
   5  -1   0   -0.55    1.56
   5  -1   1    0.27    1.80
   5  -1   2   80.28    8.92
   5  -1   3   26.90    5.19
  -5   1  -4   -0.47    2.81
   5  -1   4    0.20    1.78
  -5   1  -5    0.08    3.47
   5  -1   5    2.61    1.72
  -5   1  -6    4.04    3.26
   5  -1   6    1.54    1.32
  -5   1  -7   16.33    5.18
  -5   1  -8   27.16    4.09
  -5   1  -8   23.50    6.21
  -5   1  -9   14.07    4.70
  -5   1 -10   13.79    4.17
  -5   1 -11    4.49    2.58
  -5   1 -12   53.95    7.84
  -5   1 -13   -1.23    1.37
   5   0 -16   19.31    3.92
   5   0 -15    3.76    1.68
   5   0 -14    6.80    3.03
   5   0 -13    8.31    3.01
   5   0 -12   -2.94    2.05
   5   0 -11   51.81    6.98
   5   0 -10    1.75    1.42
   5   0  -9    3.11    2.08
   5   0  -9    0.35    0.93
   5   0  -8    6.76    2.72
   5   0  -8   11.26    3.57
   5   0  -7    4.59    2.17
   5   0  -7   -0.35    1.31
   5   0  -6   99.42    8.71
   5   0  -6   80.16    9.16
   5   0  -5   21.47    4.84
   5   0  -4   26.85    5.85
   5   0  -3   12.66    4.21
   5   0  -2    2.75    1.81
   5   0  -1   60.12    8.38
   5   0   0   -0.14    2.14
   5   0   1  130.24   12.06
   5   0   2   -1.01    1.44
   5   0   3   -0.22    1.53
   5   0   4   25.21    5.02
   5   0   5   17.82    4.25
  -5   0  -6   14.70    5.78
   5   0   6   13.10    3.21
  -5   0  -7   22.10    6.50
  -5   0  -8    7.25    3.90
  -5   0  -9   30.81    6.94
  -5   0 -10   71.64    9.79
  -5   0 -11   28.04    5.69
  -5   0 -12    9.52    3.48
  -5   0 -13   15.45    3.91
   5   1 -15    2.19    1.63
   5   1 -14   31.98    5.12
   5   1 -13    1.36    1.51
   5   1 -12   20.65    4.31
   5   1 -11   -0.11    1.35
   5   1 -10   -0.77    1.85
   5   1  -9   41.95    6.18
   5   1  -8   34.13    5.58
   5   1  -8   29.50    5.40
   5   1  -7    0.00    1.88
   5   1  -7    3.73    2.59
   5   1  -6   53.46    7.66
   5   1  -5    4.79    2.85
   5   1  -4   65.92    8.44
   5   1  -3    2.33    1.72
   5   1  -2    3.28    2.38
   5   1  -1    2.34    2.02
   5   1   0   -1.67    2.76
   5   1   1   22.82    5.11
   5   1   2    2.21    1.72
   5   1   3   -1.58    1.55
   5   1   4   12.94    3.96
   5   1   5   15.31    3.99
   5   1   6   35.73    5.75
  -5  -1  -7   46.06    9.05
  -5  -1  -8   13.40    4.83
  -5  -1  -9  159.29   15.14
  -5  -1 -10   -0.67    1.43
  -5  -1 -11    7.86    3.06
  -5  -1 -12   14.33    3.61
   5   2 -13    4.69    1.77
   5   2 -12    4.65    2.35
   5   2 -11   12.64    3.16
   5   2 -10   38.53    5.80
   5   2  -9   24.07    4.63
   5   2  -8    4.44    2.08
   5   2  -8    1.33    1.55
   5   2  -7   96.38    9.88
   5   2  -6    5.33    2.36
   5   2  -5   10.80    3.69
   5   2  -4   89.26   10.09
   5   2  -3    2.08    2.38
   5   2  -2   96.08   10.56
   5   2  -1   27.48    6.06
   5   2   0  111.36   11.30
   5   2   1   13.17    3.92
   5   2   2   12.81    3.86
   5   2   3   19.50    4.56
   5   2   4   14.66    3.80
   5   2   5   -0.62    1.70
   5   2   6   25.91    4.68
  -5  -2  -7   -5.69    3.38
  -5  -2  -8   11.61    4.94
  -5  -2  -9    0.93    2.35
  -5  -2 -10   -3.83    2.15
   5   3 -11    0.09    1.72
   5   3 -10   -1.62    1.22
   5   3  -9   11.24    3.11
   5   3  -8    4.78    2.18
   5   3  -8    3.85    1.81
   5   3  -7    0.06    0.97
   5   3  -6    3.24    2.12
   5   3  -5    1.38    1.50
   5   3  -4   17.00    4.37
   5   3  -3    6.44    3.14
   5   3  -2   41.80    6.80
   5   3  -1   57.35    7.91
   5   3   0   19.80    5.20
   5   3   1   21.12    4.78
   5   3   2    0.53    1.70
   5   3   3    0.65    1.22
   5   3   4   -0.44    1.92
   5   3   5    2.26    1.48
  -5  -3  -7    3.64    2.29
  -5  -3  -8   -7.16    2.83
   5   4  -8   28.95    4.16
   5   4  -7    0.26    0.62
   5   4  -6   11.68    3.24
   5   4  -5    2.27    1.61
   5   4  -4    0.30    1.02
   5   4  -3    1.20    1.71
   5   4  -2   -3.48    2.01
   5   4  -1   -3.41    2.01
   5   4   0    2.36    1.51
   5   4   1   -2.22    1.91
   5   4   2   -3.06    1.83
   5   4   3   -1.27    1.24
   5   4   4   30.64    4.79
  -6   6   8   41.08    6.58
  -6   6   7   16.18    4.22
  -6   6   6   12.51    3.75
  -6   6   5   -1.80    1.82
  -6   6   4    1.97    2.42
  -6   6   3   12.02    4.04
  -6   6   2   -4.58    2.69
  -6   6   1   20.73    4.76
  -6   6   0   11.83    3.75
  -6   6   0    3.21    1.49
  -6   6  -1    2.79    1.91
  -6   6  -1    1.92    1.10
  -6   6  -2    0.82    0.97
  -6   6  -3    0.89    1.07
  -6   6  -4   40.87    5.28
  -6   6  -5    5.43    1.98
  -6   6  -6   34.86    4.84
  -6   6  -7    1.70    1.12
   6  -5 -11   -0.60    1.10
  -6   5  10    2.68    1.46
   6  -5 -10    5.97    2.71
  -6   5   9   35.22    6.23
   6  -5  -9   40.65    6.19
  -6   5   8   -0.25    2.44
   6  -5  -8    0.90    1.57
  -6   5   7   64.63    9.46
  -6   5   6   12.04    4.53
  -6   5   5   19.05    5.51
  -6   5   4   -1.30    2.19
  -6   5   3   -1.61    3.18
  -6   5   2    2.68    2.66
  -6   5   1   71.58    9.92
  -6   5   0    8.91    3.32
  -6   5   0   12.05    3.05
  -6   5  -1    3.69    1.79
  -6   5  -1    7.60    2.42
  -6   5  -2   -2.51    1.88
  -6   5  -2   -0.64    1.33
  -6   5  -3    9.00    2.63
  -6   5  -4   -1.30    0.81
  -6   5  -5   31.85    4.69
  -6   5  -6   -2.85    1.61
  -6   5  -7   26.85    4.34
  -6   5  -8   37.67    5.09
  -6   5  -9   -0.31    0.72
   6  -4 -12    9.33    2.70
  -6   4  11   11.04    4.04
   6  -4 -11    6.46    2.57
  -6   4  10   -1.01    1.67
   6  -4 -10   -0.63    1.81
  -6   4   9    5.15    3.27
  -6   4   8   24.65    5.90
  -6   4   7    2.12    2.53
  -6   4   6   -1.79    3.02
  -6   4   5   11.05    4.64
  -6   4   4   24.47    6.43
  -6   4   3  111.63   13.12
  -6   4   2  477.25   26.42
  -6   4   1    1.37    2.08
  -6   4   0    2.22    2.36
  -6   4  -1   59.92    8.87
  -6   4  -2    2.92    1.97
  -6   4  -4    0.81    1.37
  -6   4  -5   20.75    3.86
  -6   4  -6   -1.41    1.27
  -6   4  -7   21.71    4.24
  -6   4  -8    5.64    2.11
  -6   4  -9    6.73    2.17
  -6   4 -10    9.14    2.54
   6  -3 -13    0.00    0.81
   6  -3 -12   12.43    3.58
  -6   3  11    3.02    1.99
  -6   3  10   10.58    3.93
  -6   3   9    8.94    4.26
  -6   3   8   10.56    4.36
  -6   3   7    5.32    3.00
  -6   3   6   -0.01    3.20
  -6   3   5   30.39    6.58
  -6   3   4  316.79   21.88
  -6   3   3   52.04    9.08
  -6   3   2    1.61    2.49
  -6   3   1   13.97    4.29
  -6   3   0    6.53    3.01
  -6   3  -1    5.39    2.91
  -6   3  -2   33.42    6.43
  -6   3  -3  108.96   11.02
  -6   3  -3  101.13   10.62
  -6   3  -4  116.17   11.41
  -6   3  -5    6.89    2.92
  -6   3  -6  106.11    8.56
  -6   3  -6  107.14   10.92
  -6   3  -7   53.79    6.11
  -6   3  -7   60.49    8.14
  -6   3  -8   14.25    3.04
  -6   3  -8   21.94    4.85
  -6   3  -9    2.24    0.79
  -6   3  -9    7.89    3.36
  -6   3 -10    0.51    1.11
   6  -2 -13    0.09    0.60
   6  -2 -12   -2.49    1.58
  -6   2  11   -1.41    1.11
  -6   2  10   -1.66    1.48
  -6   2   9    3.14    2.44
  -6   2   8    5.22    3.13
  -6   2   7    7.77    3.98
  -6   2   6   32.20    6.98
  -6   2   5    2.93    2.95
  -6   2   4   -2.08    3.66
   6  -2  -3  149.78   13.08
   6  -2  -2    4.67    2.28
   6  -2  -1   28.18    5.69
  -6   2   0   25.26    6.04
   6  -2   0   24.45    5.39
  -6   2  -1   61.22    9.22
  -6   2  -1   75.34    9.94
   6  -2   1   54.46    7.82
  -6   2  -2   40.19    7.08
  -6   2  -2   28.74    6.33
  -6   2  -3    5.72    2.37
  -6   2  -3    3.01    2.26
  -6   2  -4   16.35    4.88
  -6   2  -5   18.05    5.12
  -6   2  -6   -2.02    2.31
  -6   2  -7    4.62    2.00
  -6   2  -7    3.86    2.45
  -6   2  -8   -0.04    0.68
  -6   2  -8   -0.59    1.49
  -6   2  -9   10.13    2.57
  -6   2  -9   13.33    3.90
  -6   2 -10    4.23    2.50
  -6   2 -11    0.52    0.98
   6  -1 -13    6.41    2.22
   6  -1 -12    1.92    1.39
   6  -1 -12    0.00    1.84
   6  -1 -11    5.75    2.39
  -6   1  11    2.23    1.81
   6  -1 -10   19.95    4.13
  -6   1  10   22.65    5.34
   6  -1  -9   51.77    6.61
  -6   1   9   62.10    8.85
   6  -1  -8   42.12    5.89
   6  -1  -7   10.57    3.17
   6  -1  -6    5.66    2.16
   6  -1  -5   33.17    6.19
   6  -1  -4   20.66    4.84
   6  -1  -3   53.93    7.94
   6  -1  -2   55.81    8.24
   6  -1  -1   96.93   10.56
   6  -1   0   -2.72    2.48
   6  -1   1   -0.37    1.80
  -6   1  -2   48.26    9.19
   6  -1   2   61.51    8.33
  -6   1  -3    1.68    2.62
   6  -1   3   -0.57    1.30
  -6   1  -4    4.63    2.85
   6  -1   4    0.92    1.33
  -6   1  -5    8.61    3.32
   6  -1   5   10.57    3.25
  -6   1  -6    0.06    1.85
  -6   1  -7   -2.29    1.18
  -6   1  -7    2.84    2.98
  -6   1  -8    0.30    1.72
  -6   1  -9    2.29    2.00
  -6   1 -10    0.01    1.19
  -6   1 -11   39.80    5.84
   6   0 -12    5.85    2.25
   6   0 -11    6.26    2.44
  -6   0  11    1.83    1.66
   6   0 -10   -0.44    0.86
  -6   0  10   -1.58    2.13
   6   0  -9    9.06    2.80
   6   0  -8   -0.32    1.27
   6   0  -8    0.28    0.89
   6   0  -7    1.41    0.84
   6   0  -7    3.71    1.73
   6   0  -6   -3.11    1.64
   6   0  -6    0.04    1.77
   6   0  -5   14.79    3.20
   6   0  -5   15.23    4.23
   6   0  -4   14.22    4.05
   6   0  -3   10.59    3.35
   6   0  -2    3.62    2.29
   6   0  -1    5.97    2.89
   6   0   0   55.96    7.87
   6   0   1   30.12    6.00
   6   0   2   15.44    4.27
   6   0   3    3.24    2.60
  -6   0  -4   11.37    4.75
   6   0   4   10.81    3.33
  -6   0  -5   -0.77    2.22
   6   0   5   -0.15    1.00
  -6   0  -6   41.37    7.86
   6   0   6   48.18    6.32
  -6   0  -7   38.76    7.21
  -6   0  -8   18.62    4.61
  -6   0  -9   16.10    4.54
  -6   0 -10    2.16    1.58
   6   1 -11   -2.77    1.50
   6   1 -10   34.90    4.93
   6   1  -9   35.85    5.16
   6   1  -8   -1.06    0.85
   6   1  -8   -5.07    2.09
   6   1  -7    3.96    1.90
   6   1  -7   -2.63    1.75
   6   1  -6   18.62    3.68
   6   1  -6   14.72    3.70
   6   1  -5    8.90    2.79
   6   1  -5    7.11    2.51
   6   1  -4   46.43    5.78
   6   1  -4   26.97    5.47
   6   1  -3    4.58    2.70
   6   1  -2   21.11    5.18
   6   1  -1   13.83    3.70
   6   1   0   -0.74    1.48
   6   1   1    1.13    1.22
   6   1   2    1.12    1.94
   6   1   3    3.53    1.92
   6   1   4   16.46    3.86
  -6  -1  -5   19.52    5.47
   6   1   5   29.05    4.81
  -6  -1  -6   -2.90    2.46
  -6  -1  -7   77.77   10.01
  -6  -1  -8   10.09    3.61
  -6  -1  -9   -1.93    1.59
   6   2  -9   38.69    4.93
   6   2  -8    0.76    0.71
   6   2  -7    6.19    2.02
   6   2  -7    4.85    1.99
   6   2  -6    1.77    1.13
   6   2  -6    2.75    1.63
   6   2  -5    0.27    1.17
   6   2  -5    1.73    1.58
   6   2  -4    1.08    1.41
   6   2  -3   -0.14    1.18
   6   2  -2   -1.40    1.75
   6   2  -1    0.06    1.43
   6   2   0   -0.11    1.31
   6   2   1    5.54    2.79
   6   2   2    0.42    0.95
   6   2   3   -0.83    1.38
   6   2   4    5.92    2.35
  -6  -2  -5    8.95    3.69
   6   2   5    9.02    2.53
  -6  -2  -6   -2.58    1.93
   6   3  -4    0.04    0.94
   6   3  -3   -0.86    1.00
   6   3  -2    4.22    2.20
   6   3  -1    4.02    1.86
   6   3   0    1.51    1.54
   6   3   1    3.78    1.85
  -7   5   6   11.01    3.56
  -7   5   5    6.10    2.62
  -7   5   4   26.36    5.31
  -7   5   3    0.41    1.44
  -7   5   3    5.00    1.59
  -7   5   2    8.81    3.34
  -7   5   2    4.47    1.70
  -7   5   1   20.72    3.46
  -7   5   1   17.93    4.53
  -7   5   0    6.50    2.52
  -7   5   0    1.18    1.02
  -7   5  -1   15.62    2.90
  -7   5  -2   12.76    2.65
  -7   5  -3    1.13    1.09
  -7   5  -4    2.05    1.09
  -7   4   8    7.11    2.85
  -7   4   7    4.37    2.20
  -7   4   6   66.74    8.91
  -7   4   5    9.31    3.46
  -7   4   4   13.59    4.37
  -7   4   3    6.34    2.99
  -7   4   2   26.29    5.89
  -7   4   1    0.05    1.10
  -7   4   0   22.05    4.82
  -7   4  -1    1.80    1.53
  -7   4  -2   14.85    3.01
  -7   4  -3    0.85    0.87
  -7   4  -4    6.48    1.97
  -7   4  -5    2.93    1.43
  -7   4  -6   -0.13    0.54
  -7   3   9   10.29    3.51
  -7   3   8   19.04    4.45
  -7   3   7    2.31    2.31
  -7   3   6   22.20    5.33
  -7   3   5    0.09    2.21
  -7   3   4   -2.71    2.23
  -7   3   3   37.29    6.91
  -7   3   2   61.73    8.47
  -7   3   1   -1.30    1.76
  -7   3   0   36.13    6.46
  -7   3  -1    8.47    3.34
  -7   3  -4   14.67    2.97
  -7   3  -5    2.43    1.39
  -7   3  -6    2.47    1.36
  -7   3  -6   -1.44    1.13
  -7   2   9   -0.97    1.80
  -7   2   8    3.85    2.34
  -7   2   7    4.68    2.79
  -7   2   6   -0.80    1.60
  -7   2   5   13.26    4.31
  -7   2   4   50.35    8.01
  -7   2   3   49.90    7.93
  -7   2   2   40.49    7.01
  -7   2   1   28.04    5.86
  -7   2   0    2.78    2.35
  -7   2  -1    2.14    1.69
  -7   2  -2    2.06    1.58
  -7   2  -3   29.99    5.54
  -7   2  -4    0.02    1.46
  -7   2  -5   -0.04    0.39
  -7   2  -5   -3.17    1.85
  -7   2  -6    3.47    1.47
  -7   2  -6    6.52    2.29
  -7   2  -7    1.10    1.47
  -7   1   8   -1.60    1.05
  -7   1   7   15.98    4.19
  -7   1   6   11.67    3.95
  -7   1   5    1.51    1.67
  -7   1   4   34.97    6.42
   7  -1  -3   68.18    7.99
  -7   1   3   75.49    9.63
  -7   1   2   -1.72    2.20
   7  -1  -2    2.04    1.88
  -7   1   1    1.93    1.83
   7  -1  -1    4.10    2.18
  -7   1   0   23.79    5.26
  -7   1   0   10.11    3.78
   7  -1   0   26.39    5.04
  -7   1  -1   15.82    4.01
  -7   1  -1   17.93    4.88
  -7   1  -2   43.48    7.22
  -7   1  -2   47.32    6.90
  -7   1  -3   22.80    5.22
  -7   1  -4   20.99    4.69
  -7   1  -5   11.86    3.51
  -7   1  -6    9.62    3.15
  -7   0   7   -0.11    1.42
   7   0  -6    4.25    2.09
   7   0  -5   -0.25    0.84
   7   0  -4    1.51    1.33
   7   0  -3    1.90    1.50
  -7   0   2   -7.63    2.96
   7   0  -2    2.30    1.88
  -7   0   1   -3.98    2.25
   7   0  -1    0.19    1.24
  -7   0   0   30.84    6.32
   7   0   0   40.25    5.80
  -7   0  -1   31.58    6.19
   7   0   1   44.27    6.02
  -7   0  -2   52.73    7.80
   7   0   2   62.87    6.98
  -7   0  -3   -0.10    1.01
   7   0   3   -1.86    1.27
  -7   0  -4   17.05    4.20
  -7   0  -5   20.25    4.34
   7   1  -3    5.46    2.06
   7   1  -2    2.74    1.56
   7   1  -1   -3.04    1.57
   7   1   0    8.76    2.67


TITL LAW-667_Cu in P-1
REM P-1 (#2 in standard setting)
CELL 1.54184   6.708302   7.546773  18.018189  90.2226  93.3427 107.0702
ZERR    2.00   0.000932   0.001012   0.001429   0.0085   0.0088   0.0121
LATT  1
SFAC C H O
UNIT 40.00 60.00 4.00
TREF
HKLF 4
END
_computing_structure_solution     'SHELXT 2014/4 (Sheldrick, 2014)'
;
_shelx_hkl_checksum   16416
